# Supplementary material for: Machine learning integrated clinical-proteomics data identifies a 6-protein panel signature for atherosclerotic severity and enhanced patient stratification
Source: Mol Biomed. 2026 Apr 10;7:49. doi: 10.1186/s43556-026-00438-z (PMC13069073; doi:10.1186/s43556-026-00438-z)
Supplement: Supplementary file 2 — Additional file 2. Supplementary Tables. [file 43556_2026_438_MOESM2_ESM.xlsx]

## Sheet: Tables summary
Tab Title	Content Description
Table S1	Summary of Biochemical and hemogram parameters registered at baseline for all donors recruited during the discovery cohort
Table S2	Protein IDs and differential proteins identified between the groups of study: Atherosclerotic (AT), Dyslipidemic (DLP) patients or Healthy Controls (CTRL). LFQ intensities as well as p-values and significant proteins (+) are shown per comparison (AT vs CTRL, AT vs DLP, DLP vs CTRL)
Table S3	Functional classification of the protein changes detected in atherosclerotic (AT) patients compared to dyslipidemic (DLP) or healthy controls (CTRL).
Table S4	Turbidimetric analysis results.
Table S5	Correlations found between the proteins in Atherosclerotic patients. A multivariate analysis (Spearman) was performed, with the log2 (LFQ intensity) values registered. Correlations with a R coefficient greater than 0.6 or lower than -0.6 were selected for graphical representation.
Table S6	Correlations found between the proteins in Dyslipidemic patients. A multivariate analysis (Spearman) was performed, with the log2 (LFQ intensity) values registered. Correlations with a R coefficient greater than 0.6 or lower than -0.6 were selected for graphical representation.
Table S7	Full list of features selected by ML for each approach: Clinical-only, proteomic-only and clinical-proteomic combined
Table S8	Standard performance metrics for Model Training

## Sheet: Supplementary Table S1
Table 1. Baseline characteristics. Values registered for the entire cohort of recruited individuals during the discovery phase: Healthy controls (CTRL), dyslipidemic (DLP) or atherosclerotic (AT) patients. The number of individuals (n) included per parameter is shown, as well as the values registered per parameter, represented as the percentage n (%) or the median (IQR). P-value significance was …
	CTRL		DLP		AT
	n	n (%) or median (IQR)	n	n (%) or median (IQR)	n	n (%) or median (IQR)	P value
SEX female, n (%)	66	33 (50%)	55	28 (51%)	60	9 (15%)	<0.001
Age, years, n	66	47 (42.75-58.25)	55	60 (52-69)	60	66 (62-69)	<0.001
DM, n (%)	21	0 (0%)	54	9 (17%)	59	28 (48%)	<0.001
Hypertension, n (%)	21	2 (10%)	54	22 (41%)	59	40 (68%)	<0.001
Dyslipidemia, n (%)	21	0 (0%)	54	52 (96%)	59	43 (73%)	<0.001
Antidiabetic drugs, n (%)	33	0 (0%)	53	10 (19%)	59	20 (34%)	0.001
Antihipertensive drugs, n (%)	33	7 (21%)	53	23 (43%)	59	30 (51%)	0.02
Lipid lowering therapy, n (%)	33	3 (9%)	53	30 (57%)	59	40 (68%)	<0.001
Alcohol, n (%)	33	0 (0%)	47	0 (0%)	56	7 (13%)	0.005
Current smoking, n (%)	33	3 (9%)	47	7 (15%)	55	41 (75%)	<0.001
ADR, n (%)	66	0 (0%)	55	1 (2%)	60	10 (17%)	<0.001
Glucose mg/dL, n	66	90 (82.75-96.25)	55	97 (84.00-107.00)	59	107 (87.00-144.00)	<0.001
ALT U/L, n, median (IQR)	66	17.5 (13.00-24.00)	55	22 (16.00-26.00)	58	19 (14.00-24.25)	0.103
AST U/L, n, median (IQR)	64	18 (15-23.75)	55	19 (16.00-24.00)	50	17 (15.00-22.00)	0.358
GGT U/L, n, median (IQR)	63	17 (13.00-28.00)	55	27 (19.00-32.00)	38	28 (20.75-54.75)	<0.001
ALP U/L, n, median (IQR)	51	61 (51.00-73.00)	54	67 (55.00-86.00)	26	101.5 (63.50-123.00)	<0.001
TBil mg/dL, median, n (IQR)	54	0.63 (0.50-0.95)	40	0.475 (0.31-0.53)	34	0.5 (0.268-0.683)	<0.001
TCol mg/dL, median, n (IQR)	65	183 (162.00-202.50)	55	231 (197.00-252.00)	50	163.5 (137.25-210.50)	<0.001
HDLc mg/dL, median, n (IQR)	64	56.73 (48.25-63.75)	55	53.4 (41.00-60.00)	45	42.49 (34.50-48.00)	<0.001
LDLc mg/dL, median, n (IQR)	63	110 (90.00-131.00)	55	147 (111.00-176.00)	45	99 (72.00-143.50)	<0.001
No cHDL	64	123 (101.50-148.75)	55	176 (143.00-203.00)	50	125 (100.75-174.04)	<0.001
VLDLc calc	65	16.2 (10.70-19.60)	55	26.6 (18.60-35.60)	50	26.1 (19.350-38.800)	<0.001
CT/HDLc	64	3.19 (2.68-3.81)	55	4.46 (3.68-5.26)	45	4.19 (3.31-5.21)	<0.001
LDLc/HDLc	63	1.93 (1.51-2.53)	55	2.88 (2.18-3.59)	45	2.41 (1.83-3.61)	<0.001
TG/HDLc	63	1.39 (0.9-2.04)	55	2.53 (1.60-3.63)	45	3.22 (2.28-5.45)	<0.001
TG/CT	64	0.41 (0.31-0.55)	55	0.57 (0.44-0.80)	48	0.81 (0.61-1.14)	<0.001
LDLc/ApoB	38	1.41 (1.35-1.53)	41	1.26 (1.09-1.35)	29	1.42 (1.03-1.95)	<0.001
No HDLc/HDLc	64	2.19 (1.68-2.81)	55	3.46 (2.68-4.26)	45	3.19 (2.31-4.21)	<0.001
Remnant lipoproteins	65	14 (10.00-18.00)	55	25 (17.00-34.00)	50	26.5 (20.00-38.50)	<0.001
Apo AI mg/dL n, median (IQR)	38	147 (139.00-157.00)	41	151 (133.00-169.50)	39	109 (100.00-117.00)	<0.001
Apo B, mg/dL n, median (IQR)	38	86 (69.50-96.25)	41	115 (96.50-134.00)	39	73 (61.00-88.00)	<0.001
Apo B/Apo AI ratio	38	0.58 (0.48-0.65)	41	0.78 (0.62-0.90)	39	0.64 (0.55-0.78)	<0.001
Apo E mg/dL median, n (IQR)	38	3.655 (2.80-4.40)	41	4.563 (3.35-5.35)	39	2.682 (2.00-3.40)	<0.001
Gly mg/dL n, median (IQR)	38	67.5 (59.75-75.75)	41	75 (67.50-87.50)	39	76 (52.00-96.00)	0.049
B2 micro mg/L n, median (IQR)	38	1.79 (1.59-1.99)	41	2.25 (1.92-2.62)	39	2.25 (1.89-2.98)	<0.001
TG mg/dL, mediana, n (IQR)	65	81 (53.5-98.00)	55	133 (93.00-178.00)	50	130.5 (96.75-194.00)	<0.001
CRP mg/L, median, n (IQR)	51	1.4 (1.00-3.30)	53	1.7 (0.8-5.45)	31	6.1 (2.30-14.60)	<0.001
HbA1c %, median, n (IQR)	46	5.4 (5.28-5.60)	55	5.5 (5.20-5.80)	24	6.4 (5.4-7.5)	0.001
Erythrocytes (count) *10e6/uL	65	4.64 (4.42-5.005)	48	4.775 (4.52-5.095)	58	4.605 (4.27-4.83)	0.021
Hemoglobin g/dL	65	14.1 (13.2-15.2)	48	14.15 (13.20-15.18)	58	13.8 (12.58-14.8)	0.229
Hematocrit %	65	42.1 (40.85-46.00)	48	42.6 (40.55-45.25)	58	41.45 (38.23-43.98)	0.037
Mean corpuscular volume fL	65	92 (89.5-94)	48	89.6 (86.95-92.85)	58	90.45 (86.08-93.8)	0.066
Mean corpuscular hemoglobin (Hb) pg	65	30.1 (28.8-31.3)	48	29.55 (28.6-30.65)	58	30.15 (28.68-31.43)	0.161
Mean corpuscular Hb concentration g/dL	65	32.7 (32.1-33.35)	48	32.9 (32.25-33.4)	58	33.35 (32.6-34.05)	0.014
Red cell distribution width (volume) %	65	12.7 (12.3-13.4)	48	13.45 (13-14.075)	38	14.3 (13.38-42.65)	<0.001
Leucocytes (count) *10e3/uL	65	5.91 (5.21-7.27)	48	6.675 (5.673-8.04)	58	8.55 (6.88-10.99)	<0.001
Neutrophils (count) © *10e3/uL	65	3.42 (2.685-4.265)	48	3.55 (2.65-4.30)	58	5.135 (4.15-6.61)	<0.001
Eosinophils (count) © *10e3/uL	65	0.15 (0.11-0.22)	48	0.195 (0.12-0.26)	58	0.2 (0.14-0.28)	0.084
Basophils (count) © *10e3/uL	65	0.04 (0.03-0.06)	48	0.025 (0.02-0.04)	58	0.02 (0.02-0.05)	<0.001
Lymphocytes (count) © *10e3/uL	65	1.93 (1.60-2.31)	48	2.385 (1.9325-2.94)	58	2.045 (1.70-2.85)	0.001
Monocytes (count) © *10e3/uL	65	0.5 (0.43-0.59)	48	0.555 (0.475-0.6875)	58	0.7 (0.53-0.9425)	<0.001
Neutrophils (percentage) %	65	57.1 (50.25-61.75)	48	51.35 (45.95-56.55)	58	63.05 (55.95-67.15)	<0.001
Eosinophils (percentage) %	65	2.5 (1.8-3.7)	48	2.65 (2-3.475)	58	2.1 (1.6-3.33)	0.182
Basophils (percentage) %	65	0.7 (0.5-0.9)	48	0.4 (0.3-0.5)	58	0.3 (0.2-0.5)	<0.001
Lymphocytes (percentage) %	65	32.9 (26.25-36.9)	48	36.55 (30.2-41.58)	58	25.85 (21.13-31.98)	<0.001
Monocytes (percentage) %	65	8.2 (7.2-9.3)	48	8.4 (7.53-9.98)	58	8.4 (6.675-9.55)	0.437
Platelets (count)*10e3/uL	65	246 (207-273)	48	229 (195.25-276.75)	58	236 (171.25-297.25)	0.797
Mean platelet volume fL	65	11 (10.3-11.9)	48	11.2 (10.63-11.68)	58	10.75 (10.3-11.2)	0.139
*DM: Diabetes Mellitus; ADR: Adverse drug reactions; ALT: Alanine transaminase; HbA1c: Hemoglobin A1c; AST: Aspartate Transaminase; Tbil: Total Bilirrubin; Tcol: Total cholesterol; HDLc: High density lipoprotein cholesterol; LDLc: Low density lipoprotein cholesterol; VLDLc: Very low density lipoprotein cholesterol; Gly: a1-acid glycoprotein; TG: Triglycerides; B2 micro: B2 microglobulin; CRP: C-r…

## Sheet: Supplementary Table S2
Supplementary Table S2: Protein IDs and differential proteins identified between the groups of study: Atherosclerotic (AT), Dyslipidemic (DLP) patients or Healthy Controls (CTRL). LFQ intensities as well as p-values and significant proteins (+) are shown per comparison (AT vs CTRL, AT vs DLP, DLP vs CTRL)
T: PG.ProteinGroups	T: PG.Genes	T: PG.ProteinDescriptions	T: PG.ProteinNames	Student's T-test Significant ATER_CTRL	-Log Student's T-test p-value ATER_CTRL	Student's T-test q-value ATER_CTRL	Student's T-test Difference ATER_CTRL	Student's T-test Significant DLP_CTRL	-Log Student's T-test p-value DLP_CTRL	Student's T-test q-value DLP_CTRL	Student's T-test Difference DLP_CTRL	Student's T-test Significant ATER_DLP	-Log Student's T-test p-value ATER_DLP	Student's T-test q-value ATER_DLP	Student's T-test Difference ATER_DLP	ATER_01	ATER_02	ATER_03	ATER_04	ATER_05	ATER_06	ATER_07	ATER_08	ATER_09	ATER_010	ATER_011	ATER_012	ATER_013	ATER_014	ATER_015	ATER_016	ATER_017	ATER_018	ATER_019	ATER_020	ATER_021	ATER_022	ATER_023	ATER_024	ATER_025	ATER_026	ATER_027	ATER_028	ATER_029	ATER_030	ATER_031	ATER_032	ATER_033	ATER_034
P02675	FGB	Fibrinogen beta chain	FIBB_HUMAN	+	36.8908	0	7.80546		0.550284	0.755273	-0.185114	+	37.5322	0	7.99057	18.169	24.2807	24.6692	20.9286	24.8393	25.7346	25.3717	25.8534	25.4987	26.1808	25.2824	21.5997	18.3824	26.1191	25.5161	25.4202	26.2882	26.2623	25.6498	25.6103	24.7141	25.687	26.0952	26.5166	24.9832	26.3916	24.5846	21.6245	25.8271	26.1655	21.6705	26.1071	25.8141	25.7807
P02679	FGG	Fibrinogen gamma chain	FIBG_HUMAN	+	36.8177	0	7.38711		1.08761	0.355667	-0.285555	+	36.819	0	7.67267	17.7914	23.7443	24.0079	20.1689	24.0725	25.0353	24.4752	25.0695	24.7169	25.3729	24.6313	20.6003	18.1948	25.307	24.7462	24.6869	25.5462	25.5027	24.8095	24.9509	24.068	25.1778	25.1156	25.4771	23.6303	25.4514	23.8627	20.8332	25.1069	25.4216	20.8788	25.2864	25.0576	25.0743
P02671	FGA	Fibrinogen alpha chain	FIBA_HUMAN	+	32.0057	0	5.48021		0.934072	0.454722	0.195311	+	30.4275	0	5.2849	20.4208	24.4361	24.62	21.2809	24.5716	25.8601	24.8184	25.6001	25.3615	26.1811	25.4041	21.86	20.045	26.3148	25.8185	25.3177	25.8054	26.1674	25.1478	25.7968	24.8998	26.0185	25.7286	26.6801	24.4013	26.0793	24.9709	22.0399	26.3597	26.7096	22.0682	26.0937	25.8042	26.2569
P00488	F13A1	Coagulation factor XIII A chain	F13A_HUMAN	+	15.416	0	2.04696		0.745359	0.601011	-0.346846	+	12.0472	0	2.3938	17.5531	20.0497	19.8562	18.9789	19.0767	19.9138	20.3149	20.1799	19.8076	19.8372	18.6489	19.2278	17.3942	20.4022	19.6867	20.3933	20.8577	20.7005	19.8805	20.2251	19.6371	20.2159	20.7151	20.3624	19.6036	20.7707	18.7347	18.2641	20.046	19.4067	15.7906	20.4865	20.1357	19.4839
P61769	B2M	Beta-2-microglobulin	B2MG_HUMAN	+	8.51716	0	1.38511		0.229649	0.932408	-0.130797	+	6.60584	0	1.51591	18.4669	17.3295	17.7985	17.6459	18.1155	17.4484	17.413	17.2371	17.2045	18.1089	17.4927	16.8399	15.8977	17.6553	17.9073	17.4285	16.867	17.1001	16.7314	17.3986	16.4777	17.2683	16.0506	16.2243	15.5184	13.2175	17.2858	19.0507	17.9993	15.8908	14.3853	16.1281	16.5172	16.8985
P00915	CA1	Carbonic anhydrase 1	CAH1_HUMAN	+	6.64516	0	1.63271		0.158244	0.953185	0.119111	+	5.7549	0	1.5136	19.275	16.7195	19.9206	21.0244	18.7458	17.0689	18.6232	20.784	17.4954	18.7645	18.3736	18.7211	17.3095	20.1881	20.6945	20.0831	19.6319	19.808	18.948	17.7898	17.8699	18.2628	19.3999	17.8278	18.6158	18.791	17.0552	19.1517	19.1976	17.258	14.7463	17.8908	17.0448	18.1366
P32119	PRDX2	Peroxiredoxin-2	PRDX2_HUMAN	+	5.42818	0	1.3669		0.0936962	0.973123	-0.0607957	+	6.20565	0	1.4277	17.9227	15.6717	18.2677	19.3419	17.3625	15.7942	17.3804	19.7046	16.0717	17.3318	16.7497	17.5329	15.3017	18.685	19.3222	18.3605	17.984	18.6071	17.5637	16.4277	16.6639	16.3299	18.0812	16.5514	17.0984	16.9622	15.4511	16.8893	16.9012	14.9305	13.2003	15.9237	15.5018	16.6236
P08294	SOD3	Extracellular superoxide dismutase [Cu-Zn]	SODE_HUMAN	+	6.26212	0	1.12573		0.645166	0.671132	-0.301921	+	7.11759	0	1.42765	16.2509	17.1812	17.6146	15.3494	16.7622	17.6948	17.1893	17.4579	16.552	18.405	17.9688	16.658	15.9371	16.1082	17.2238	18.4092	17.7692	17.3197	17.5042	17.0329	15.5061	17.8298	16.9791	17.4064	17.0468	17.2823	17.5827	17.8199	17.1033	16.7696	13.5278	16.6203	16.4475	16.6153
P68871	HBB	Hemoglobin subunit beta	HBB_HUMAN	+	6.52564	0	1.4237		0.367124	0.866439	0.194673	+	5.46064	0	1.22903	25.0923	22.6035	25.3957	26.0648	24.5072	22.787	24.3857	26.4798	23.3289	24.9115	24.496	24.6757	22.9432	26.0638	26.3103	25.5183	25.201	25.6298	24.771	23.8639	23.8651	23.7287	25.2605	23.5781	24.0981	24.1034	23.0253	24.4107	24.6622	22.7123	20.9915	23.2704	22.9343	23.9237
P69905	HBA2	Hemoglobin subunit alpha	HBA_HUMAN	+	5.0983	0	1.2614		0.100508	0.966744	0.0657315	+	5.00034	0.000421053	1.19567	23.5894	21.0377	24.0275	24.6287	22.8206	21.2715	22.8194	24.9902	21.733	23.3807	22.8587	23.0946	21.3583	24.5341	24.8	23.9474	23.5417	24.0376	23.2546	22.2044	22.0516	22.115	23.6836	22.2448	22.657	22.5501	21.3775	22.8186	23.033	20.8825	19.2339	21.634	21.2089	22.3397
Q16610	ECM1	Extracellular matrix protein 1	ECM1_HUMAN	+	3.67011	0.000878049	0.626172	+	2.6002	0.0249231	-0.554264	+	8.09098	0	1.18044	17.9806	18.233	18.8053	18.6274	18.3085	18.6959	18.501	19.0229	18.3351	18.9202	18.8225	17.0145	17.1185	18.6245	18.4878	18.218	18.595	18.7634	18.5374	18.0474	17.4945	19.0176	18.9848	19.3315	18.7106	19.2764	18.3826	17.9044	18.7998	17.6617	14.982	18.4391	19.0185	18.5511
P0DJI8	SAA1	Serum amyloid A-1 protein	SAA1_HUMAN	+	1.76222	0.0400734	0.898524		0.556044	0.763492	-0.275987	+	2.71713	0.0094359	1.17451	17.5914	20.0197	18.2402	18.826	20.6709	17.2178	22.601	19.2444	24.289	20.8819	19.2802	19.7367	19.1244	20.1084	15.7288	17.9659	15.8443	18.3993	19.821	18.8922	19.2193	17.5288	19.0507	23.1831	17.7942	18.7672	16.8794	20.7837	18.6792	23.0124	17.2339	17.6318	17.6712	19.8502
P02042	HBD	Hemoglobin subunit delta	HBD_HUMAN	+	4.30809	0.000228571	1.01891		0.190805	0.967312	-0.0984582	+	5.13801	0.000444444	1.11737	21.2186	18.6762	21.3173	22.1097	20.8673	18.9717	20.3958	22.3412	19.5944	20.9315	20.6352	20.6249	18.8892	22.1834	22.1133	21.1583	21.3635	21.6664	20.806	19.8518	19.6985	19.9184	21.2485	19.6805	20.453	19.9692	18.9603	20.235	21.0075	18.5497	16.8681	19.5613	18.5603	19.8676
A0A075B6R2	IGHV4-4	Immunoglobulin heavy variable 4-4	HV404_HUMAN	+	4.37677	0.000235294	0.962085		0.138109	0.95307	-0.0736057	+	4.61171	0.000727273	1.03569	17.4777	16.5017	17.3696	18.7709	18.1459	18.6993	17.0066	18.1958	18.186	20.6166	17.736	18.1873	18.0675	19.1788	17.432	19.7952	16.9589	16.9072	18.7896	19.7733	17.4634	18.7995	17.4419	17.8539	19.7734	18.6427	20.325	19.1998	19.0796	18.7802	17.0711	18.9688	18.7038	20.1874
P35527	KRT9	Keratin, type I cytoskeletal 9	K1C9_HUMAN	+	3.28265	0.00180392	0.892349		0.0682995	0.974681	-0.0507848	+	2.54116	0.0121778	0.943134	17.6387	15.3246	18.6156	16.9396	19.5632	17.8785	18.3247	17.3855	18.3653	18.1795	17.9648	16.7808	14.9595	18.0928	18.0681	16.7455	16.4345	17.8707	16.228	17.8283	17.6008	17.17	17.3514	17.7584	14.8411	17.9269	17.0507	16.8575	17.5997	16.7582	13.0211	15.9007	20.354	17.5072
P01714	IGLV3-19	Immunoglobulin lambda variable 3-19	LV319_HUMAN	+	6.54721	0	0.958594		0.150009	0.957661	0.0607173	+	4.53557	0.000695652	0.897877	18.141	18.4553	15.9059	18.8243	17.6653	17.9406	17.1413	17.7472	17.8121	19.3456	17.6607	19.2485	16.4266	18.4947	19.1113	19.3411	15.9623	16.8992	17.3195	19.3895	19.0134	19.1566	18.0835	17.8022	17.8411	16.8058	18.8193	17.6823	19.1372	18.8581	16.4915	18.4096	17.6001	19.1982
A0A0C4DH34	IGHV4-28	Immunoglobulin heavy variable 4-28	HV428_HUMAN	+	6.88621	0	0.97622		0.230018	0.940882	0.111642	+	3.64496	0.00272	0.864578	17.1305	16.4865	14.8224	18.0665	16.2421	16.6061	16.3252	16.2371	16.7001	17.9863	15.9037	16.7277	15.4414	17.3641	17.4225	18.115	16.3466	15.9769	16.9912	18.0849	16.6153	17.3249	16.4808	16.3256	14.9654	15.8898	16.8762	16.369	16.8776	17.3635	14.5527	16.6316	16.0159	17.8747
A0A0G2JRQ6	ENSG00000281759	Ig-like domain-containing protein	A0A0G2JRQ6_HUMAN	+	1.63168	0.0484878	0.390759		1.08106	0.355934	-0.432317	+	2.92032	0.007625	0.823076	18.8135	18.4671	19.0486	19.7634	19.0426	19.3632	19.3803	20.0749	19.9673	19.4354	18.2782	19.4282	18.0785	18.9504	19.1582	20.4579	18.1784	18.5384	19.1149	19.3226	17.8545	19.9802	20.1006	19.2835	18.9925	20.5022	18.4854	19.0132	18.343	18.5887	17.4123	18.9588	18.7788	18.6346
A0A075B7D0	IGHV1OR15-1	Ig-like domain-containing protein	A0A075B7D0_HUMAN		0.00125867	0.997303	0.001172	+	2.2439	0.04575	-0.794894	+	1.8817	0.04175	0.796066	23.5707	21.4737	18.298	23.2979	22.6319	22.7951	21.4413	22.3474	24.0673	23.5474	23.7712	24.1051	20.9934	20.1491	22.6428	24.9311	20.8152	22.381	20.6261	23.1575	20.785	19.864	23.5547	22.8969	22.7398	23.8835	22.0722	22.5904	19.9154	22.2831	17.2114	22.669	22.0402	19.6027
P08123	COL1A2	Collagen alpha-2(I) chain	CO1A2_HUMAN	+	1.63572	0.0483934	0.43302		1.30479	0.234128	-0.351492	+	3.20968	0.00548148	0.784513	17.8686	19.2292	20.0162	16.6631	17.0473	17.4493	16.4266	17.0193	17.0492	16.8227	16.9258	17.3192	15.1761	18.142	18.3471	18.0598	16.4894	17.5869	15.754	18.3089	17.5456	15.6922	16.5557	16.3041	16.9186	16.0446	18.4206	16.7069	18.1528	17.443	15.4103	16.1768	16.334	18.2753
P01743	IGHV1-46	Immunoglobulin heavy variable 1-46	HV146_HUMAN	+	1.83872	0.0351923	0.572851		0.33904	0.895669	-0.201809	+	2.74169	0.00951351	0.774659	15.5469	16.6148	16.004	16.8642	16.2498	16.8107	16.7311	16.2993	17.3216	18.274	17.5538	17.153	16.1501	16.9145	16.0778	16.2704	16.4069	15.1805	17.4531	17.1217	16.2069	18.1731	15.4034	16.4079	17.7214	17.6369	16.1392	16.2266	17.0949	15.9801	14.9098	15.5638	16.1142	15.4558
A0A075B6Q5	IGHV3-64	Immunoglobulin heavy variable 3-64	HV364_HUMAN	+	3.10204	0.00278571	0.792198		0.044769	0.974182	0.0322976	+	2.46539	0.0135	0.7599	19.0141	17.9618	18.1575	18.422	17.9992	19.1128	18.6505	18.6469	19.0046	18.8247	17.8556	20.1319	17.434	17.5511	18.158	19.3782	19.1123	18.3441	18.2662	18.3627	17.3025	18.1246	18.5938	19.0171	17.5917	18.4674	17.6154	17.2344	17.6243	17.8032	14.754	19.1353	18.1792	17.6712
P08519	LPA	Apolipoprotein(a)	APOA_HUMAN	+	2.24809	0.016	0.922208		0.262265	0.929845	0.187701		1.39975	0.11554	0.734507	18.7107	19.2378	22.6668	21.9537	22.5481	19.3011	18.4042	20.9941	18.5267	23.4793	20.6561	19.4962	17.39	22.4141	18.4223	19.5182	18.9234	21.8157	21.6206	19.2037	18.5522	22.6769	22.3228	22.6687	19.829	22.4094	18.2211	22.5854	21.4014	20.8844	18.0097	18.5587	21.3428	20.3265
P61626	LYZ	Lysozyme C	LYSC_HUMAN	+	1.70539	0.0442807	0.426956		0.933067	0.449479	-0.284895	+	2.87585	0.00775758	0.711851	19.136	17.6067	18.8833	18.2141	19.2309	17.7478	18.0312	18.2407	18.0832	20.1693	16.7291	17.5701	19.1896	18.8724	18.1819	18.7063	18.3882	18.4145	19.1444	18.4167	16.7241	17.8679	18.1826	17.0493	17.7912	17.683	18.0222	20.1452	18.7411	17.161	14.8719	17.1519	17.3697	17.9804
A0A087WW87;P01614	IGKV2-40;IGKV2D-40	Immunoglobulin kappa variable 2-40;Immunoglobulin kappa variable 2D-40	KV240_HUMAN;KVD40_HUMAN		0.531994	0.433953	-0.242513	+	4.22929	0.00133333	-0.947774	+	2.31987	0.0168148	0.705262	17.4075	15.5079	17.1919	17.1002	17.3128	16.4928	16.3445	17.2661	18.3736	17.8887	17.3085	16.5651	14.8716	16.5299	16.6774	18.8817	16.6539	16.7447	17.5233	17.0838	15.9654	16.9512	16.4341	17.6487	16.8733	17.7093	15.7381	15.7233	16.4451	15.4969	12.7743	15.5026	17.0129	14.809
P11226	MBL2	Mannose-binding protein C	MBL2_HUMAN	+	1.77943	0.0394019	0.525132		0.341565	0.89581	-0.177718	+	2.14316	0.023661	0.70285	16.6214	17.2467	18.1096	16.8714	16.4652	17.7246	17.5655	16.621	16.329	18.3545	18.1986	15.3288	15.7132	17.8732	17.1348	16.0125	17.2638	16.3065	17.4038	16.4584	16.4126	14.9118	17.3731	16.433	17.6034	16.5605	16.1456	18.5081	16.7864	17.2068	13.4081	15.5607	16.0988	15.3814
P02452	COL1A1	Collagen alpha-1(I) chain	CO1A1_HUMAN		0.015132	0.986027	0.00680057	+	3.53338	0.002	-0.679233	+	2.62129	0.0109767	0.686033	19.0257	19.5812	20.2317	17.9276	18.5058	18.5562	18.0975	18.5084	18.4483	17.9167	18.3686	18.3292	17.1276	18.8434	19.1565	18.7892	17.8555	18.7341	17.8315	18.8605	18.8131	17.8075	17.7614	17.7418	17.8936	17.6026	17.9961	17.7673	17.8105	17.3202	14.492	17.206	17.5574	17.766
P02730	SLC4A1	Band 3 anion transport protein	B3AT_HUMAN	+	4.08036	0.000512821	1.28965		1.87089	0.08096	0.606214	+	2.05082	0.0274921	0.683436	14.7059	11.8075	14.6253	14.93	14.0793	12.0718	12.5286	16.2893	13.4263	14.1319	13.7615	13.0389	14.9539	16.3927	16.7651	15.8473	16.0171	16.501	14.3295	14.5899	11.84	13.7236	15.5717	11.3646	12.7795	14.1185	12.3342	12.9071	14.2464	13.0777	NaN	13.6894	NaN	13.6072
P35908	KRT2	Keratin, type II cytoskeletal 2 epidermal	K22E_HUMAN	+	3.15488	0.00259259	0.560929		0.297603	0.902283	-0.122125	+	2.70585	0.0094	0.683055	19.0821	18.3257	19.6356	18.7366	20.5928	19.0469	19.7679	19.4313	19.845	19.303	19.5027	18.4668	18.4529	19.4748	19.0197	18.7049	19.6612	19.1614	18.4106	18.3356	18.9921	18.8168	19.073	19.2672	17.9529	19.5193	18.4733	17.9783	18.8463	18.5341	14.8353	18.065	19.6982	18.9114
O75460	ERN1	Serine/threonine-protein kinase/endoribonuclease IRE1	ERN1_HUMAN	+	3.45302	0.00122449	0.745498		0.114079	0.960601	0.0722287	+	1.8734	0.0419077	0.673269	23.3037	23.1001	22.9972	24.2756	23.3128	22.7691	24.149	23.6053	24.2716	23.8585	23.5529	23.8058	24.7592	23.4168	22.3736	22.9171	23.7201	24.1951	24.0726	21.1521	22.4034	23.4731	23.5846	23.7391	23.8704	24.2169	22.2965	24.0138	22.5221	23.6759	18.8971	23.3202	22.5616	23.6175
P01597;P04432	IGKV1-39;IGKV1D-39	Immunoglobulin kappa variable 1-39;Immunoglobulin kappa variable 1D-39	KV139_HUMAN;KVD39_HUMAN		1.18871	0.128648	0.317941		1.11718	0.333085	-0.326532	+	2.39942	0.0145882	0.644473	18.9467	18.9751	18.4854	19.8357	20.2537	20.388	19.2413	20.4124	20.4586	19.95	18.805	18.8458	19.7166	19.1772	19.9479	21.5343	19.9399	19.5051	19.7497	20.2599	18.8088	20.4763	19.4448	19.7462	19.4204	20.0599	18.6674	19.1686	18.7387	19.3006	15.3036	18.9533	19.0694	19.2965
A0A075B6H9	IGLV4-69	Immunoglobulin lambda variable 4-69	LV469_HUMAN		0.151068	0.815444	-0.0558527	+	4.42605	0.0016	-0.663897	+	3.05916	0.00626667	0.608044	18.4883	17.1079	17.3593	17.4034	17.189	17.2093	17.2002	17.681	17.6605	16.2034	16.827	17.1004	16.8041	16.6985	17.11	18.4494	16.8061	16.9464	17.2369	18.0622	15.4511	18.3873	17.3978	17.2426	17.9092	16.9331	18.2862	16.5651	17.8222	18.168	15.0587	17.2365	17.6608	18.5714
P01833	PIGR	Polymeric immunoglobulin receptor	PIGR_HUMAN	+	3.15866	0.00256604	0.703617		0.296642	0.894366	0.107309	+	2.18164	0.0227143	0.596308	16.8052	18.6032	17.2177	16.5042	17.6703	15.8693	16.4765	16.9063	18.0252	15.4592	15.6119	17.5362	18.3475	16.5284	16.6551	16.6874	19.0915	18.1925	17.0917	16.235	17.608	17.2447	16.3759	16.5124	17.7162	17.5254	16.7723	16.4429	17.0163	16.3404	12.9407	15.9608	16.0627	16.421
A0A0B4J1V6	IGHV3-73	Immunoglobulin heavy variable 3-73	HV373_HUMAN		0.505672	0.4563	0.141151		2.12741	0.0511579	-0.423146	+	2.68583	0.00956098	0.564297	22.0023	21.236	20.7043	21.4251	20.7938	21.5471	21.7273	21.6889	21.5257	21.9645	21.053	21.6528	21.3369	22.0707	21.2657	22.9501	21.7134	21.2022	21.0197	22.1753	21.1735	22.3365	21.6024	21.5392	21.4471	19.9758	21.6396	21.7042	21.1234	21.4929	18.4301	20.9933	21.7296	22.4606
Q12805	EFEMP1	EGF-containing fibulin-like extracellular matrix protein 1	FBLN3_HUMAN	+	7.24961	0	1.09431		1.99512	0.0649091	0.531747	+	2.29325	0.0171636	0.562561	16.4831	16.9612	17.3503	16.651	16.853	17.0866	15.6864	16.0797	16.7704	16.458	16.6244	15.8636	15.9923	16.5931	16.624	16.7372	17.467	16.53	17.1584	16.71	16.1138	16.812	16.6668	15.8229	14.6757	15.4442	16.1478	16.4599	17.2213	16.4795	12.7305	16.284	16.7074	16.451
P13645	KRT10	Keratin, type I cytoskeletal 10	K1C10_HUMAN	+	1.69815	0.0443826	0.457095		0.17548	0.965964	-0.0944237		1.54933	0.0874211	0.551518	18.0652	17.2455	18.4264	17.2541	19.2569	18.1003	18.684	18.2075	18.5284	17.8106	18.4743	17.3992	16.7019	18.5152	17.7982	17.0097	18.8207	18.1097	17.131	16.9044	18.824	17.9653	17.6666	17.8327	16.6015	17.8482	17.6794	17.3413	17.9214	17.773	12.8482	16.8511	17.3354	18.0493
A2NJV5	IGKV2-29	Immunoglobulin kappa variable 2-29	KV229_HUMAN	+	2.61907	0.00752239	0.442758		0.293545	0.895337	-0.102367	+	2.49563	0.0130213	0.545125	24.2929	23.4285	23.4026	23.5002	23.5897	24.4803	23.2237	23.2561	24.0191	25.3202	23.2948	24.0892	23.2236	23.9181	24.1345	23.8026	23.113	23.0307	22.5381	23.8317	23.6929	24.2551	23.3842	23.874	23.0355	23.3436	25.0449	23.743	23.7286	23.6026	20.25	24.3447	23.8314	24.2509
P01780	IGHV3-7	Immunoglobulin heavy variable 3-7	HV307_HUMAN	+	4.2151	0.000216216	0.653885		0.409492	0.847526	0.135264	+	2.09183	0.0258361	0.518621	22.4885	21.9595	21.5708	21.9448	21.3524	22.4106	21.5283	21.7467	22.293	23.4195	22.1099	22.2246	20.3281	22.842	22.7624	22.5095	21.4152	21.2779	21.4192	22.1381	22.3851	22.7399	21.045	22.5787	21.5313	20.5101	23.0455	22.5082	22.0172	22.1284	18.5565	22.5213	22.2234	22.9779
O43493	TGOLN2	Trans-Golgi network integral membrane protein 2	TGON2_HUMAN	+	3.52251	0.00102128	0.81711		0.918167	0.449684	0.303363		1.57769	0.0832973	0.513746	13.0665	11.7896	13.7044	11.9235	12.6858	12.058	10.7843	12.4958	11.9055	12.3809	12.5223	11.6661	10.1782	12.7177	13.1995	12.0485	11.79	13.1203	11.9745	12.9711	11.8735	12.0466	11.1523	11.2516	10.3443	NaN	12.7311	14.3598	13.3061	11.5873	NaN	11.0359	11.2657	12.9499
A0A087WSX0	IGLV5-45	Immunoglobulin lambda variable 5-45	LV545_HUMAN		1.21574	0.121305	0.470029		0.0804134	0.97997	-0.0409904		1.33459	0.131422	0.51102	16.2944	12.3865	14.1356	16.1315	NaN	16.4086	17.6013	16.3889	16.5938	16.445	14.5938	16.2815	15.4889	18.3828	17.1515	16.5608	15.8746	15.9646	15.2367	18.0278	15.9648	16.6654	17.9753	14.8004	15.5922	14.0265	16.8418	15.6797	17.4909	17.4583	15.8	18.4916	16.1336	18.3921
P00738	HP	Haptoglobin	HPT_HUMAN	+	7.32377	0	0.919002		1.69277	0.111467	0.425074		1.72252	0.0587246	0.493927	27.3368	26.6692	27.0064	27.6043	27.2745	26.6333	27.4047	27.1941	28.275	28.4048	27.9708	27.6941	28.1584	27.3127	26.3882	26.4171	27.3927	28.0236	27.2234	25.4847	26.4434	27.1266	27.2677	27.5113	26.7126	27.4518	26.2084	27.3734	26.683	27.4681	23.8531	26.9254	26.224	27.9623
P41222	PTGDS	Prostaglandin-H2 D-isomerase	PTGDS_HUMAN	+	2.15589	0.0192088	0.378699		0.248391	0.953402	-0.0775349	+	2.08776	0.0255484	0.456234	17.9697	17.3609	17.6514	17.764	17.5559	17.2133	16.588	17.459	17.1334	18.2643	17.1917	17.493	17.5061	16.9719	16.9815	17.7453	17.7866	16.9886	18.2118	16.8505	17.2552	16.6108	17.8563	17.8845	17.4317	16.1912	17.2671	19.1321	17.5116	15.8404	14.5102	16.1488	16.458	16.9453
P01742	IGHV1-69	Immunoglobulin heavy variable 1-69	HV169_HUMAN	+	1.63856	0.048595	0.431846		0.0302309	0.981959	-0.0173967		1.31663	0.136088	0.449242	24.0103	22.982	22.9012	24.6297	23.3951	23.7121	23.4375	23.6627	24.6638	24.3863	23.2734	23.125	23.2372	23.0449	22.6402	24.7133	23.0165	23.6996	22.8834	24.041	22.374	23.0661	22.9285	22.686	24.1512	23.4567	21.7677	22.498	23.5753	23.4092	19.4317	22.8241	22.1621	22.4253
P01717	IGLV3-25	Immunoglobulin lambda variable 3-25	LV325_HUMAN		0.639134	0.3515	0.195465		0.814096	0.548193	-0.24926		1.42336	0.110093	0.444726	20.3766	20.8344	19.9302	20.8942	20.4267	20.5352	20.353	21.1161	20.3004	21.3778	20.9165	20.3396	19.1036	20.5817	20.4057	21.7736	20.3355	20.368	19.58	20.3102	19.7313	21.8507	20.0093	19.9382	20.7541	19.6145	19.5679	19.6256	20.4568	18.8087	16.1701	20.1813	20.0106	20.5478
P01706	IGLV2-11	Immunoglobulin lambda variable 2-11	LV211_HUMAN		0.0880219	0.888797	-0.0402961		1.70684	0.114286	-0.445023		1.47006	0.100341	0.404727	19.3634	19.6637	18.6131	19.1896	19.2216	18.9101	19.941	19.793	18.6475	20.4972	18.0101	18.8037	19.8778	18.6476	18.9127	19.1926	17.7027	17.834	18.9162	19.255	18.4014	19.837	19.1714	19.5376	20.3162	18.3999	19.7723	18.8112	18.3057	19.1932	16.5181	18.7359	18.85	19.7889
A0A0A0MS15	IGHV3-49	Immunoglobulin heavy variable 3-49	HV349_HUMAN		1.56949	0.055619	0.322189		0.151423	0.958604	-0.0628373		1.4667	0.100482	0.385027	22.1316	21.6048	21.7281	22.9708	21.8295	22.2105	21.755	22.4166	22.9136	22.5068	22.3749	22.2682	22.573	22.0235	21.6915	22.8354	21.5563	21.8379	22.5285	21.8975	21.1418	22.1548	21.9251	21.9011	22.2013	22.8514	21.9869	21.3722	21.5155	21.1334	18.7239	22.2407	22.3037	21.9125
P02748	C9	Complement component C9	CO9_HUMAN	+	3.4225	0.00128	0.469353		0.302432	0.907293	0.0901769		1.67269	0.0679429	0.379176	22.7279	22.6459	22.7165	22.7546	22.7756	22.2177	23.4042	23.1852	23.7217	23.51	23.1985	22.9165	22.7092	22.7	21.4746	22.5393	22.5569	23.0652	23.1231	22.1992	21.8865	22.1451	22.7665	23.2838	22.1474	22.6768	22.2916	23.1396	22.2341	22.8436	19.5854	22.6321	22.0657	22.829
P08697	SERPINF2	Alpha-2-antiplasmin	A2AP_HUMAN	+	1.71725	0.0433628	0.270711		0.207116	0.944056	-0.0646738		1.43047	0.108706	0.335385	22.7785	21.7705	22.7107	22.7684	22.9125	22.5579	22.988	23.1892	22.9294	22.9641	22.8792	22.201	22.5316	22.7944	22.7914	22.3019	22.6654	23.0738	23.1516	22.7316	22.24	22.7894	23.3322	23.182	22.7215	23.5437	22.3359	22.2158	22.3548	22.1466	19.1765	22.7805	22.5129	23.0352
P08185	SERPINA6	Corticosteroid-binding globulin	CBG_HUMAN	+	1.69594	0.0441724	-0.227863		0.240487	0.93906	0.059265		1.51877	0.0922564	-0.287128	20.7545	20.2942	20.7989	20.9558	21.331	20.6809	21.0645	21.2265	20.7492	21.0964	20.8466	20.506	21.0967	20.9888	21.0394	20.1422	21.1208	20.969	21.0253	20.6305	20.41	20.8457	20.8112	20.9506	20.5644	21.3737	20.2589	20.4534	20.5109	20.0716	17.9275	20.2861	20.1841	20.9952
P02652	APOA2	Apolipoprotein A-II	APOA2_HUMAN		1.055	0.166379	-0.191725		0.336954	0.894494	0.0974246		1.37146	0.121213	-0.28915	25.3157	24.5189	25.2692	25.1366	25.0395	25.0704	24.5944	25.2786	24.3398	25.9259	25.3421	25.0952	24.8446	25.6854	25.8161	24.7747	24.6938	25.2517	24.8512	25.6157	24.9578	24.9682	24.9325	24.1753	24.5927	24.2588	25.6104	24.745	25.9454	25.2394	23.479	25.4786	25.17	26.4834
P19823	ITIH2	Inter-alpha-trypsin inhibitor heavy chain H2	ITIH2_HUMAN	+	1.68576	0.0449231	-0.229566		0.306346	0.914562	0.0759213		1.60268	0.0792329	-0.305488	24.0864	22.3119	23.579	23.2416	23.3068	23.1587	23.095	23.5614	23.0365	24.0427	23.7771	23.2611	23.1424	23.5733	23.6383	22.9649	23.1739	23.6872	23.6545	23.8505	22.995	23.6251	23.2761	23.3142	23.1184	23.702	23.4728	22.8269	23.708	22.7765	20.6795	23.7622	23.6979	24.1008
P04196	HRG	Histidine-rich glycoprotein	HRG_HUMAN	+	2.58102	0.00805714	-0.338464		0.0783476	0.976644	-0.0256823		1.3836	0.118909	-0.312782	23.1072	21.277	23.252	22.8211	22.3853	22.7415	21.9802	23.0222	22.659	22.422	22.7705	22.701	22.7756	23.1359	22.775	21.7753	22.8201	23.1157	22.9499	22.7795	22.0004	22.493	22.5635	22.2654	22.5984	23.5501	22.6538	21.8773	22.5922	22.1466	19.5926	22.3419	22.2946	22.762
P43251	BTD	Biotinidase	BTD_HUMAN	+	3.56845	0.000977778	-0.42031		0.226081	0.929769	-0.0699753		1.55485	0.0876267	-0.350334	18.8799	16.9957	17.9755	18.3692	18.3614	17.8456	18.308	18.6274	18.0229	18.5653	18.4716	17.9216	18.9656	18.316	18.1024	18.1649	17.8702	18.2183	18.9488	17.8271	16.9682	18.5147	18.5658	18.3427	18.5215	18.6835	18.2568	17.7191	18.0789	17.6228	15.4341	17.9469	18.0602	18.5928
P19827	ITIH1	Inter-alpha-trypsin inhibitor heavy chain H1	ITIH1_HUMAN	+	1.65995	0.0474622	-0.256986		0.345589	0.898072	0.0934991		1.65521	0.0704789	-0.350485	23.8693	22.0468	23.5627	23.4561	23.5287	23.0287	23.2484	23.6109	23.268	23.9383	23.8526	23.2288	23.5529	23.4101	23.103	22.5434	23.3157	23.6702	24.0457	23.3966	22.6853	23.5836	23.6961	23.3495	23.2676	24.122	22.9561	22.9854	23.3031	22.443	20.3013	23.62	23.4633	23.6885
P22792	CPN2	Carboxypeptidase N subunit 2	CPN2_HUMAN	+	1.93256	0.0306122	-0.320382		0.161144	0.955498	0.0548144		1.51662	0.0915949	-0.375197	20.5056	18.9356	20.1283	20.4169	20.3409	19.9413	20.7224	20.5565	20.0516	20.6003	20.181	19.6149	20.9528	19.8998	19.962	19.6259	20.1765	20.4822	20.6846	20.0673	19.3462	19.7804	20.8293	20.2151	20.1928	20.7693	19.433	19.0873	19.7495	19.2209	16.6213	19.6062	19.7984	20.3925
P06727	APOA4	Apolipoprotein A-IV	APOA4_HUMAN	+	2.57004	0.00833803	-0.455229		0.123474	0.961806	-0.0490853		1.5083	0.0914568	-0.406143	25.1442	22.767	23.9957	25.0443	24.7714	23.8106	22.8614	24.4019	24.1278	24.3892	23.9283	23.802	24.7788	24.6413	23.738	23.5848	24.6721	24.2044	25.5131	24.2968	22.8237	24.7007	24.4985	24.6088	24.0551	24.409	24.4741	25.0309	24.7546	23.0145	21.8823	23.5108	23.8175	25.2257
P01019	AGT	Angiotensinogen	ANGT_HUMAN	+	3.65806	0.000837209	-0.449375		0.0875278	0.977237	-0.0338453	+	1.79705	0.0484118	-0.415529	19.3037	18.6852	19.2944	19.409	19.7642	18.8464	19.613	19.7188	19.257	19.483	19.6348	18.8285	19.3782	19.3023	18.8561	18.5957	18.9335	19.5534	19.8427	19.0412	18.6013	19.4297	19.4374	19.4325	19.4757	19.6375	18.3524	19.1651	19.2072	18.2945	15.9056	18.7453	18.661	19.0565
P27169	PON1	Serum paraoxonase/arylesterase 1	PON1_HUMAN	+	4.14941	0.000315789	-0.526227		0.425389	0.851315	-0.106055	+	2.13978	0.0233333	-0.420172	21.6773	20.3047	21.7747	21.7035	20.9634	21.1823	21.4483	21.8835	21.3492	22.0762	21.8052	21.0607	22.1601	21.8179	21.7707	21.5398	21.4103	22.3363	22.0087	21.9989	21.4551	21.1859	22.07	20.9635	22.1796	22.1931	20.1895	20.7307	20.5105	20.45	18.7708	22.082	21.7956	21.5765
P15144	ANPEP	Aminopeptidase N	AMPN_HUMAN	+	2.28903	0.0145238	-0.536843		0.41111	0.84951	-0.108129		1.62596	0.075	-0.428714	15.6259	NaN	13.8147	14.7176	14.7754	14.3527	14.7631	14.7704	14.0597	14.2193	15.0134	14.5846	14.4759	13.3145	14.4882	14.3566	15.3212	NaN	15.1099	NaN	NaN	14.6162	15.2807	14.8159	14.0582	15.6154	14.7342	15.0115	15.1201	NaN	10.0415	13.9257	14.4104	NaN
P06276	BCHE	Cholinesterase	CHLE_HUMAN		0.895269	0.224071	-0.210985		0.828309	0.5467	0.219933	+	1.8013	0.0486567	-0.430918	17.561	15.7857	16.4144	16.3407	17.0582	16.5328	17.0608	17.4483	16.2131	15.9901	16.4601	16.6119	17.0644	17.0743	16.2419	15.9045	17.3278	16.5856	17.7216	16.8875	16.4392	16.7669	17.6406	17.0173	16.7605	17.6254	16.0933	15.4601	15.7032	15.6111	13.5938	16.9111	16.169	16.779
O95445	APOM	Apolipoprotein M	APOM_HUMAN	+	4.41598	0.00025	-0.470574		0.0558354	0.974229	-0.0209302	+	2.14828	0.0237241	-0.449644	22.0159	20.7995	21.513	21.4447	21.5272	21.4308	21.8176	21.7697	21.5101	22.12	22.3194	21.8266	21.7869	21.6064	21.2188	21.2599	21.8291	21.7697	22.4292	21.7589	21.13	21.4361	21.649	21.5506	21.154	21.7498	20.7749	20.7775	21.2899	20.4172	18.6245	21.4276	21.0924	21.416
P06396	GSN	Gelsolin	GELS_HUMAN	+	6.76288	0	-0.629577		0.668403	0.644	-0.148997	+	2.72469	0.00936842	-0.48058	22.4639	21.2945	21.803	22.1501	21.8068	21.9912	21.7831	22.2868	22.0014	22.7893	22.1569	21.4297	22.3143	22.3965	22.3184	22.2645	22.2616	22.3174	22.1015	22.3455	21.3635	22.4806	21.836	22.3264	22.0407	22.6401	22.1306	22.0854	22.5121	21.1562	18.8834	21.8884	22.0651	22.5455
P49747	COMP	Cartilage oligomeric matrix protein	COMP_HUMAN		0.763947	0.286929	-0.249276		0.814538	0.553951	0.262514		1.52691	0.0916883	-0.511791	15.8089	16.2963	14.0628	15.9712	15.892	15.7309	15.2853	16.3708	16.1359	15.905	15.864	15.426	16.1999	15.6854	15.3837	16.7287	16.4615	15.8838	16.4679	15.49	13.9858	16.3197	15.9593	12.7453	14.8392	15.5898	14.3154	14.4978	15.8619	14.1607	11.8567	15.0454	14.8352	14.8333
P04278	SHBG	Sex hormone-binding globulin	SHBG_HUMAN	+	2.6045	0.0075942	-0.596419		0.117514	0.957952	-0.0705189		1.51422	0.09095	-0.5259	22.4798	22.8732	22.4931	21.5346	23.0286	21.958	23.923	23.0334	22.5562	22.6707	22.6295	21.8281	22.4705	22.8198	23.5349	23.6508	23.9364	23.1097	24.0271	23.9303	22.6628	22.9687	23.9015	22.7071	23.8963	23.169	22.459	21.5392	22.7595	21.3469	19.398	22.3714	22.632	22.9532
P04114	APOB	Apolipoprotein B-100	APOB_HUMAN		0.213654	0.728958	-0.0607129	+	3.16792	0.00472727	0.475488	+	2.79796	0.00857143	-0.536201	24.9504	23.5652	23.7754	25.1118	24.8279	24.1467	25.0876	24.8478	24.8666	25.0591	24.6985	24.2198	24.8681	24.1469	24.5526	24.0112	23.9778	24.4897	24.8735	24.1121	23.9796	24.5348	24.9916	24.3858	24.5379	24.6052	24.0833	24.2619	24.2327	23.4205	21.1461	24.3115	24.1844	23.9647
P02647	APOA1	Apolipoprotein A-I	APOA1_HUMAN	+	7.92201	0	-0.68503		0.472337	0.847817	-0.130746	+	3.20879	0.00528571	-0.554284	28.152	27.2778	28.2718	28.1235	28.1257	28.0883	27.9151	28.5532	27.8131	28.2548	28.1512	27.9236	28.4075	28.1783	27.8083	27.7161	28.0142	28.3652	29.0032	28.2715	27.2948	28.5673	28.641	28.199	28.158	28.2637	27.885	27.7831	28.2953	27.1182	25.1847	28.1616	28.1641	28.6091
P43652	AFM	Afamin	AFAM_HUMAN	+	2.52909	0.00924324	-0.460545		0.299852	0.902645	0.094373	+	2.56303	0.0119091	-0.554918	20.7757	20.1347	21.4163	22.039	22.459	21.846	21.3369	22.3029	21.1136	21.6818	21.5936	21.5963	22.5482	21.4843	21.5937	21.0998	21.2899	21.8993	21.8368	21.7719	20.8432	22.0404	21.7154	21.1209	21.7899	22.1166	20.5918	20.1217	20.9687	19.5959	17.9659	21.7087	21.0002	21.8111
P02766	TTR	Transthyretin	TTHY_HUMAN	+	3.56995	0.001	-0.626126		0.185002	0.96084	-0.071183	+	2.16878	0.0226667	-0.554943	26.0289	23.7441	25.1829	25.3759	25.0093	24.245	24.1424	25.181	24.0677	25.6731	25.2274	24.2765	25.7794	25.1471	24.9936	24.1774	24.6917	25.3388	25.8795	24.9856	23.9011	25.5233	25.7926	24.9182	25.6935	26.2573	24.6255	25.1923	25.5644	22.9503	21.1274	25.3682	25.1207	25.7113
Q14376	GALE	UDP-glucose 4-epimerase	GALE_HUMAN	+	2.32485	0.0136098	-0.654994		0.170768	0.957664	-0.0878708	+	1.87084	0.0415758	-0.567123	21.9387	19.7893	21.3742	23.0582	22.9275	20.6523	22.0228	22.9457	21.1615	19.5195	22.8087	20.8041	23.1033	21.8733	21.929	23.0245	21.3173	23.2336	22.4353	22.5088	21.8193	21.319	23.3815	22.8185	21.1742	22.3924	22.3115	20.2029	19.7327	20.7017	20.1989	22.0593	21.5138	20.5431
P05154	SERPINA5	Plasma serine protease inhibitor	IPSP_HUMAN	+	3.8068	0.0007	-0.509963		0.181565	0.962873	0.0615841	+	2.7867	0.00844444	-0.571547	20.0377	17.8649	19.4155	19.6691	19.737	19.2559	18.548	19.5273	18.8897	19.3243	19.6298	19.2443	19.8946	19.243	19.0219	18.3376	19.26	19.5245	19.9189	19.4142	18.7626	19.4043	19.3812	19.3383	19.1453	19.8453	18.5425	18.8412	18.8091	17.5855	15.6351	19.1053	19.0594	19.2231
P80723	BASP1	Brain acid soluble protein 1	BASP1_HUMAN	+	2.44013	0.0106154	-0.50763		0.218826	0.931052	0.068246	+	2.5303	0.0123478	-0.575876	12.3454	10.8402	12.2576	11.1104	12.519	11.1692	12.6847	12.6553	12.6645	10.466	12.0515	11.3211	12.1677	10.6227	11.1231	11.6321	11.7823	12.5969	11.4603	11.6076	11.3491	12.3387	11.7055	12.9355	10.114	10.8104	10.6514	13.2115	11.0225	NaN	NaN	10.6865	11.8286	10.1697
P02654	APOC1	Apolipoprotein C-I	APOC1_HUMAN	+	7.39766	0	-0.778127		0.733424	0.613478	-0.193066	+	2.99614	0.00645161	-0.58506	23.2013	22.0026	23.3201	22.7468	22.939	22.5432	22.7012	23.5669	22.658	23.1026	23.1069	23.2446	23.4691	22.8467	22.836	22.8101	23.0292	23.3178	23.3872	22.6887	22.3847	22.7333	23.5273	22.7315	22.8268	22.5597	22.1635	22.4433	22.4331	21.2929	19.5314	22.7966	22.4389	22.9714
P02649	APOE	Apolipoprotein E	APOE_HUMAN	+	2.13895	0.0196087	-0.371494		0.947432	0.451143	0.233865	+	3.15459	0.0057931	-0.605359	22.6166	21.8656	21.9475	22.6422	22.9663	22.7332	23.2514	23.5188	22.6766	23.1783	22.6357	22.0105	22.4182	21.4166	22.3513	22.5841	22.3063	22.8203	22.6111	22.4712	21.8691	22.9968	23.4546	22.6062	22.8715	22.4722	21.9337	22.4199	22.4398	21.3776	19.0401	22.8357	22.4571	23.1648
P35858	IGFALS	Insulin-like growth factor-binding protein complex acid labile subunit	ALS_HUMAN	+	6.48408	0	-0.997779		1.28322	0.244833	-0.355136	+	2.35683	0.0161538	-0.642644	21.1993	18.2855	20.3959	19.856	20.2674	20.5982	20.8528	21.4341	19.9717	21.1399	20.6828	20.0293	19.9616	20.1701	19.2691	19.0098	19.7018	20.8095	20.15	19.6385	20.1449	20.2289	19.89	19.4926	20.13	21.0354	19.7571	19.9835	19.4189	18.2112	16.0248	20.1795	20.5286	20.6199
P05109	S100A8	Protein S100-A8	S10A8_HUMAN		0.385323	0.558191	0.180528	+	4.49326	0.002	0.88184	+	2.32873	0.0168302	-0.701312	17.0487	15.8164	15.9539	16.5371	17.9044	15.5848	18.0305	17.1156	18.0209	17.4793	15.7668	16.9498	18.9765	16.1793	15.6026	17.2353	17.6859	17.5663	16.5919	14.9292	16.6623	16.6506	16.6854	16.8149	16.4245	15.7837	17.5866	18.1797	15.8606	15.9963	12.6719	16.1514	16.9159	16.7296
P60709	ACTB	Actin, cytoplasmic 1	ACTB_HUMAN		0.873727	0.231287	-0.207876	+	3.5579	0.00228571	0.618726	+	4.95989	0.0004	-0.826603	19.3626	17.4135	17.8989	18.4574	19.0129	17.864	18.5554	18.9196	18.5879	18.739	18.1405	18.1923	19.8338	18.81	19.0777	19.3746	18.9589	18.6105	19.5441	18.3177	17.8946	18.4982	18.0565	18.8569	18.3578	18.3353	18.6057	18.2814	18.1236	18.4172	15.9871	17.9182	17.6302	18.4326
P03951	F11	Coagulation factor XI	FA11_HUMAN	+	5.11462	0	-0.950095		0.212315	0.939132	-0.102327	+	2.87449	0.00752941	-0.847769	16.8586	14.9729	14.1886	17.6488	17.1268	15.7568	15.13	15.5536	16.6693	15.9875	NaN	15.6071	NaN	16.6459	NaN	NaN	16.8135	17.5207	17.2811	15.4912	16.6411	15.4837	17.9413	17.6527	NaN	15.5065	15.9709	15.7351	15.9994	16.1106	12.6571	14.9594	14.5699	16.2371
P55058	PLTP	Phospholipid transfer protein	PLTP_HUMAN	+	1.76852	0.039963	-0.602098		0.550789	0.760833	0.254024	+	2.45759	0.0132	-0.856122	15.207	14.6165	14.5843	15.8561	15.5767	15.292	15.2468	16.0093	14.8392	NaN	NaN	14.3436	16.5326	NaN	13.8541	NaN	16.191	15.2207	17.3623	15.6093	14.2956	15.4885	16.2253	15.1638	14.749	NaN	14.5089	14.6537	NaN	13.6288	10.8728	15.3023	15.2623	NaN
P07359	GP1BA	Platelet glycoprotein Ib alpha chain	GP1BA_HUMAN	+	6.89071	0	-0.748981		0.309661	0.913559	0.108181	+	4.70619	0.000571429	-0.857163	18.5332	17.1602	18.4168	17.8007	18.1442	17.0794	17.6692	17.357	17.2031	18.0227	18.0589	17.9226	19.5524	17.236	18.0212	18.059	17.9791	17.9013	18.5325	17.6935	17.1915	18.0028	18.5779	17.7658	17.8327	17.5163	17.624	18.3999	17.2422	16.9965	14.5732	17.1407	17.6302	16.7725
A0A075B6S9;P0DSN7	IGKV1-37;IGKV1D-37	Probable non-functional immunoglobulinn kappa variable 1-37;Probable non-functional immunoglobulinn kappa variable 1D-37	KV137_HUMAN;KVD37_HUMAN	+	2.70499	0.00677419	-1.24426		0.855309	0.514076	-0.384236		1.43523	0.108429	-0.860027	18.2214	NaN	NaN	19.6494	16.9435	18.5661	19.2713	NaN	19.9681	17.5823	NaN	NaN	18.326	17.8384	17.6466	20.4318	22.3201	NaN	16.6789	17.1223	NaN	NaN	NaN	15.6338	NaN	16.2644	16.1476	18.4196	NaN	13.4351	NaN	14.3111	15.8673	NaN
P14780	MMP9	Matrix metalloproteinase-9	MMP9_HUMAN	+	8.50941	0	-1.75414	+	6.5873	0	-0.887979	+	2.64239	0.0105714	-0.866164	14.8521	13.1312	12.8263	14.8149	14.4437	NaN	14.2809	NaN	15.0529	14.6152	NaN	16.6997	16.4711	13.9819	12.609	13.3488	NaN	15.368	14.8202	11.0898	14.0871	14.3081	13.3453	12.1517	13.5391	14.335	15.9941	14.8668	12.4348	13.2847	10.4289	NaN	13.0001	14.9576
A0A0B4J1U3	IGLV1-36	Immunoglobulin lambda variable 1-36	LV136_HUMAN	+	2.34076	0.013284	-0.893151		0.0770524	0.968356	0.0589169	+	2.46299	0.0133061	-0.952068	19.5016	16.2964	17.7642	19.2479	17.6414	17.3611	19.6866	19.5108	18.2793	17.1088	18.4233	18.0432	19.243	19.5488	19.221	18.4988	18.1648	17.4077	18.8234	18.8671	18.2835	17.7182	19.5769	18.9685	23.1157	21.2172	17.9177	18.4708	17.3149	18.346	12.899	17.6481	17.5929	19.0314
P11021	HSPA5	Endoplasmic reticulum chaperone BiP	BIP_HUMAN		0.863807	0.233682	-0.403715		1.3393	0.220889	0.564868	+	3.31826	0.00461538	-0.968583	15.062	14.2852	14.2361	14.0647	14.8547	15.1753	15.9028	NaN	15.0426	NaN	13.7382	15.6126	14.6677	14.3885	14.8037	12.8769	13.7686	12.8916	NaN	16.1755	14.6573	15.9141	15.5325	NaN	13.8151	15.6108	14.5586	15.267	13.8593	13.7043	10.5527	14.8532	13.5114	15.2958
P62736;P63267;P68032;P68133	ACTA2;ACTG2;ACTC1;ACTA1	Actin, aortic smooth muscle;Actin, gamma-enteric smooth muscle;Actin, alpha cardiac muscle 1;Actin, alpha skeletal muscle	ACTA_HUMAN;ACTH_HUMAN;ACTC_HUMAN;ACTS_HUMAN	+	2.17823	0.0184444	-0.66653		1.25791	0.258857	0.400872	+	4.08655	0.001	-1.0674	17.0233	NaN	NaN	14.2927	15.0784	13.914	15.543	16.8174	15.0182	16.7702	15.4138	14.0203	17.1285	15.2599	16.1759	16.3052	16.3955	16.2142	17.4584	13.3839	NaN	15.2798	14.6306	16.6247	15.9311	16.6584	15.4836	15.1339	14.9016	14.7067	13.0319	14.9494	13.286	14.4073
P40197	GP5	Platelet glycoprotein V	GPV_HUMAN	+	13.3388	0	-1.84623		1.49768	0.186303	-0.371863	+	6.25376	0	-1.47437	16.1558	NaN	13.7134	14.9018	14.9813	NaN	NaN	13.5654	13.5241	14.9198	NaN	13.3368	15.6177	NaN	12.4338	NaN	NaN	NaN	14.865	NaN	NaN	NaN	12.512	12.7292	14.9873	14.546	NaN	14.6726	14.0016	NaN	11.6967	13.8731	NaN	NaN
P31146	CORO1A	Coronin-1A	COR1A_HUMAN	+	1.67007	0.0465085	-0.487455	+	6.33794	0	1.021	+	9.95288	0	-1.50846	13.8662	11.8428	NaN	12.6404	13.9055	11.3463	13.2549	13.7112	13.2411	13.113	NaN	12.56	15.6591	12.8563	12.8349	13.5786	13.7357	13.4925	13.4316	11.783	11.0798	12.9321	12.5326	12.6082	12.7983	12.1993	13.1995	12.258	11.8425	11.6612	NaN	12.6264	11.6918	12.3852
P62328	TMSB4X	Thymosin beta-4	TYB4_HUMAN	+	6.35225	0	-1.51293		0.436116	0.859064	0.224067	+	7.2387	0	-1.737	18.0455	15.7316	NaN	15.0611	16.025	NaN	16.2555	NaN	NaN	16.4023	NaN	14.5155	17.934	15.7976	15.9172	15.826	NaN	NaN	15.9305	15.1653	13.9702	NaN	15.2555	15.8347	14.942	NaN	15.5319	16.4843	15.729	14.566	12.3812	NaN	NaN	NaN
P07737	PFN1	Profilin-1	PROF1_HUMAN	+	2.6797	0.00689231	-1.36695		1.48642	0.186588	0.559731	+	5.62871	0	-1.92668	17.2283	NaN	11.6819	15.1756	14.8052	12.135	NaN	14.611	14.23	NaN	13.171	13.1447	16.5079	14.1538	14.0276	14.8292	NaN	14.2572	18.0483	NaN	12.5703	NaN	NaN	NaN	NaN	NaN	13.2355	15.8894	NaN	15.0641	8.52377	NaN	NaN	15.1874
P02775	PPBP	Platelet basic protein	CXCL7_HUMAN	+	14.1743	0	-2.12483		0.0378356	0.973241	0.0141634	+	13.1463	0	-2.13899	22.2778	19.8174	20.5178	21.0564	20.3097	18.0757	20.1497	19.7576	20.0233	19.7193	19.2785	20.6872	22.8403	19.2603	19.6918	19.1967	18.8482	18.0692	20.7316	19.41	18.8229	17.355	17.4442	19.2933	19.3603	20.1154	19.6318	20.3408	19.205	18.1621	17.1066	16.4778	18.8749	19.6796
P02776	PF4	Platelet factor 4	PLF4_HUMAN	+	16.7881	0	-3.12269		0.773196	0.583816	0.203485	+	17.5229	0	-3.32618	21.6593	17.6922	18.4525	20.1619	17.952	15.7326	18.2108	17.6121	17.9194	17.5159	15.416	18.0798	22.4066	17.3868	17.2525	17.6065	15.956	14.6511	20.4963	17.1261	15.6127	15.0208	15.511	16.8429	17.7472	18.065	17.3376	18.6636	15.3567	15.3577	16.7866	15.5849	16.1544	16.9161
P07996	THBS1	Thrombospondin-1	TSP1_HUMAN	+	21.7269	0	-3.0775		2.1318	0.0531111	0.47098	+	23.8942	0	-3.54848	20.1706	16.4045	16.806	18.4804	17.2628	15.8811	16.991	17.4587	16.7416	16.5037	15.7208	17.1993	21.4336	16.8365	16.9913	17.2699	16.4069	15.8752	19.3132	16.7345	16.0897	17.3847	15.8692	16.8283	17.1028	17.3832	15.7676	16.8245	15.2912	15.0231	15.0018	15.8958	16.2751	16.0433
Q15848	ADIPOQ	Adiponectin	ADIPO_HUMAN	+	3.24262	0.00192308	-0.686213		0.479746	0.839631	-0.203437		1.29128	0.145261	-0.482775	18.2506	19.0912	18.1576	17.2946	17.2387	18.7508	18.6283	18.021	17.4827	18.633	18.2523	17.5261	18.1757	17.8309	17.9928	18.5694	18.8191	18.1337	18.2407	18.6195	17.3909	17.3587	16.8091	17.2257	18.9358	18.0259	17.3774	18.6091	18.3665	16.0058	13.6989	16.6863	18.1151	17.5055
P29622	SERPINA4	Kallistatin	KAIN_HUMAN	+	2.75645	0.00650847	-0.46271		0.327858	0.897618	-0.0991961		1.27062	0.152516	-0.363514	20.4082	17.924	19.9063	19.4766	19.807	19.2898	19.2851	19.973	18.8965	20.0408	20.1453	19.0598	20.019	20.4609	20.1144	19.2167	19.5075	20.1322	20.1494	19.7185	19.1551	19.6601	19.7672	19.2181	19.5715	20.627	19.245	18.8341	19.3588	17.6464	15.8592	19.6015	19.1115	19.4733
Q96PD5	PGLYRP2	N-acetylmuramoyl-L-alanine amidase	PGRP2_HUMAN	+	1.73151	0.0421071	-0.328659		0.00927101	0.985149	0.00371305		1.21228	0.176553	-0.332373	21.4774	19.6807	21.2613	21.0216	21.47	21.0148	20.8743	21.4584	21.0732	21.1553	21.6671	21.0713	21.5412	21.3274	21.0029	20.6419	21.3336	21.2511	20.8993	20.9942	20.2195	21.4274	21.269	21.0629	20.8673	21.6324	20.6344	19.8929	21.0057	19.3664	17.2054	20.9573	20.7505	21.0111
P14151	SELL	L-selectin	LYAM1_HUMAN	+	5.18796	0	-0.576603		1.00901	0.408492	-0.252293		1.19993	0.180842	-0.32431	18.3426	17.5499	17.7849	17.9926	18.4113	18.377	18.9047	18.6425	18.2632	18.9938	18.467	17.9647	18.5895	18.6291	18.3904	17.6252	18.4725	18.6185	18.5296	18.1426	17.1587	18.2621	18.9599	18.7795	19.2989	18.7788	18.4219	18.5746	18.4099	17.4247	15.234	18.5035	18.7708	18.276
P02745	C1QA	Complement C1q subcomponent subunit A	C1QA_HUMAN	+	4.22143	0.000222222	0.493442		1.36222	0.219143	0.25506		1.16854	0.194542	0.238383	20.064	19.4291	20.0693	19.8855	19.8404	19.4384	20.1278	20.2378	20.5074	20.7217	20.1613	19.8686	19.9742	19.8398	20.0146	19.9717	19.9932	20.2305	19.553	20.3901	19.6164	20.0596	19.4339	19.2929	18.9043	18.8489	19.9087	19.5599	19.8104	19.4048	17.2913	19.855	19.7378	19.8973
Q03591	CFHR1	Complement factor H-related protein 1	FHR1_HUMAN	+	4.60171	0.000129032	0.596322		1.40005	0.199902	0.304525		1.15044	0.202227	0.291797	22.6691	21.6318	22.0159	21.5141	22.0617	21.6974	21.8583	22.2209	22.3924	21.98	22.5395	22.1068	21.575	22.0458	20.9508	21.5257	21.488	21.402	21.839	21.5026	21.5	21.1863	21.597	21.2993	20.4478	21.2865	20.5698	21.6633	21.0363	21.6158	18.6533	21.7712	21.505	21.4472
P15169	CPN1	Carboxypeptidase N catalytic chain	CBPN_HUMAN	+	2.50437	0.00942105	-0.445879		0.330855	0.896488	-0.104468		1.14077	0.205469	-0.341411	19.1538	17.586	18.83	18.9609	18.9666	18.6351	19.6204	19.332	18.929	19.5762	19.0007	18.1116	19.3865	18.5143	18.4845	18.4701	19.0822	19.2652	19.2314	18.706	17.6513	18.0191	19.4292	19.0964	18.9303	19.5365	18.1994	17.3323	17.947	17.534	14.8825	18.3496	18.3483	19.0417
P04070	PROC	Vitamin K-dependent protein C	PROC_HUMAN		1.44915	0.0720301	-0.28315		0.143954	0.957824	0.0552428		1.1301	0.209697	-0.338393	17.4849	15.9097	16.4053	17.0756	17.1952	15.9488	17.0964	17.1739	16.3043	16.5772	16.9597	16.7063	16.7883	16.0772	16.7794	15.2553	16.3296	16.9379	17.1838	16.6496	16.4879	15.9728	16.8502	16.6091	17.1115	17.1275	15.5029	16.3136	15.9363	14.4779	13.2756	16.3624	16.0638	16.2976
P01703	IGLV1-40	Immunoglobulin lambda variable 1-40	LV140_HUMAN		0.00280031	1	-0.00150509		1.35665	0.217953	-0.385325		1.08172	0.23604	0.38382	21.411	19.6193	20.5396	21.116	20.9162	19.8816	20.7338	21.4338	20.6746	21.3711	20.0259	20.187	20.3514	20.2322	20.2065	21.5713	20.7436	20.5762	20.7186	19.8469	19.7716	22.0147	21.1364	21.5092	22.1771	21.2863	18.7345	20.0809	20.5213	19.7911	16.7116	19.9275	20.5023	20.317
A0A0C4DH36	IGHV3-38	Probable non-functional immunoglobulin heavy variable 3-38	HV338_HUMAN		0.345651	0.588385	-0.129952	+	2.26517	0.0491429	-0.474578		1.06964	0.241703	0.344627	20.7762	20.4227	20.2301	21.0899	21.2016	20.0482	22.0521	21.4718	20.6993	20.9993	20.8763	21.3373	21.0364	19.5552	20.7879	21.8353	20.3235	20.5261	20.9374	20.8355	21.1286	20.8171	21.1622	20.7673	21.0279	21.0912	20.6259	19.9987	19.7249	20.3924	16.5595	20.8548	21.3851	20.8805
P01042	KNG1	Kininogen-1	KNG1_HUMAN		0.0368515	0.958356	0.0109671		1.44588	0.194919	0.273088		1.03435	0.262118	-0.262121	24.635	23.1624	24.2733	24.2052	24.2418	23.4075	23.6708	24.0775	24.033	24.2729	23.1997	23.9959	24.5162	24.0879	23.8546	23.5152	23.6943	24.3145	24.2594	23.9822	23.1614	23.8696	24.0183	23.9112	23.4465	24.2759	23.7277	23.7901	23.9168	23.4186	20.6917	23.657	23.5094	24.3518
Q15166	PON3	Serum paraoxonase/lactonase 3	PON3_HUMAN	+	6.61019	0	-0.788506		1.73687	0.110519	-0.448756		1.01851	0.26901	-0.33975	16.7157	14.1902	15.8086	15.8464	16.1872	15.342	16.4703	16.7247	15.4001	16.2577	16.7489	15.199	15.7534	16.5182	15.7052	14.9583	16.1731	15.7284	16.3298	15.8372	16.0045	16.1971	16.1205	15.9979	16.1022	15.7918	15.727	16.2236	16.7041	14.9422	13.0064	15.6833	15.8904	16.0608
P23083	IGHV1-2	Immunoglobulin heavy variable 1-2	HV102_HUMAN		1.50728	0.0644375	0.374462		0.0509136	0.97282	0.026292		1.01838	0.2665	0.348169	23.5213	23.3995	22.0364	23.428	22.4464	23.4141	23.5049	24.3231	24.1477	24.4138	23.2004	23.97	22.7753	23.2233	23.3967	24.2576	24.1085	23.3731	23.4047	23.5322	22.0493	23.7788	23.2549	23.382	23.03	22.069	22.6702	22.5281	22.908	22.5893	19.8474	23.3594	22.8629	23.2033
A0A0C4DH35	IGHV3-35	Probable non-functional immunoglobulin heavy variable 3-35	HV335_HUMAN	+	2.68543	0.007	0.789012		0.795229	0.563012	0.374177		1.00777	0.2712	0.414835	20.1217	18.9517	18.9364	19.9538	19.4192	19.2504	19.6188	19.3662	20.0434	20.1817	19.6777	19.5471	22.6629	19.3003	19.0132	18.795	19.4229	19.2591	19.2272	19.8116	18.7516	18.7689	19.1684	18.2068	18.2333	19.0308	18.878	17.6693	18.3583	18.3125	15.5908	19.2842	19.0219	18.8405
P01782;P0DP04	IGHV3-9;IGHV3-43D	Immunoglobulin heavy variable 3-9;Immunoglobulin heavy variable 3-43D	HV309_HUMAN;HV43D_HUMAN		1.2472	0.11458	0.324734		0.0394915	0.980293	0.0176934		0.998088	0.276642	0.307041	22.7593	22.3557	22.3193	22.8996	22.4312	22.2302	22.5109	22.9631	22.9749	22.9679	21.8383	22.9275	22.0631	22.0337	22.4521	23.8011	22.6322	21.919	22.3426	22.5718	22.0699	22.9643	22.1399	22.1745	22.5272	22.2164	21.8202	21.4286	21.8108	21.6083	18.1266	22.2032	22.6169	21.9065
P04003	C4BPA	C4b-binding protein alpha chain	C4BPA_HUMAN	+	6.02973	0	0.725933	+	2.18671	0.0482353	0.441396		0.991324	0.278766	0.284537	25.1015	24.1526	24.7594	24.6637	24.6113	23.902	24.7731	24.9192	24.9699	25.3218	25.2103	24.4791	24.2549	24.6392	24.4658	23.4526	24.6558	24.9534	24.7042	24.8382	23.8092	23.8225	24.5722	24.3854	23.2478	24.1056	24.0574	24.6347	24.0416	24.319	21.2377	23.8978	23.8515	24.4468
O95479	H6PD	GDH/6PGL endoplasmic bifunctional protein	G6PE_HUMAN		0.0823384	0.893286	0.0537766		0.986291	0.428364	-0.379426		0.988265	0.278185	0.433203	16.2997	13.2276	12.9271	13.558	16.3191	15.8748	15.4762	15.8998	15.7788	15.6541	14.1057	16.8802	14.9037	17.2589	14.1213	14.8178	15.0484	15.6203	14.8853	14.5081	15.7839	14.2582	13.2669	13.775	13.8953	14.7162	13.99	13.9956	14.2625	12.9882	NaN	12.8322	14.1486	14.1117
P04264	KRT1	Keratin, type II cytoskeletal 1	K2C1_HUMAN		0.910803	0.218994	0.289482		0.176318	0.968543	-0.0827751		0.985117	0.278165	0.372257	20.7015	19.3437	21.3457	20.297	22.1843	20.498	21.3703	20.6554	21.0614	20.7512	20.8569	19.8329	19.5194	20.8113	20.2659	19.8654	21.1212	20.5611	19.8393	19.8535	20.7934	20.5356	20.7855	20.7391	19.6046	21.14	19.6915	19.5061	20.3085	19.6301	16.1423	19.6393	22.2986	20.3805
P00740	F9	Coagulation factor IX	FA9_HUMAN	+	4.91795	0.000133333	0.586606		1.34695	0.219273	0.300174		0.973848	0.2836	0.286432	19.69	18.9805	19.609	19.817	19.7283	18.7	19.4673	19.8311	19.72	19.9425	19.8252	19.7201	19.1818	19.525	19.2009	18.8901	19.0029	19.5811	20.1423	19.3488	18.3615	19.8436	19.2273	19.7394	18.6463	19.1127	18.6766	18.8854	18.9474	18.8164	15.8069	19.2937	18.9534	19.677
Q9Y4F1	FARP1	FERM, ARHGEF and pleckstrin domain-containing protein 1	FARP1_HUMAN		0.108323	0.870657	0.149511		1.21945	0.27034	0.878741		0.948687	0.299243	-0.72923	25.1634	NaN	NaN	23.6596	NaN	16.0324	22.4887	23.5414	NaN	22.2639	23.3597	NaN	NaN	NaN	NaN	22.4368	22.4911	22.3096	21.9054	23.2894	19.6971	22.0419	NaN	24.7181	20.4562	NaN	NaN	NaN	20.7286	21.1499	17.6486	22.5325	21.1649	23.8589
P51884	LUM	Lumican	LUM_HUMAN		0.635468	0.352915	-0.145971		0.384448	0.881832	0.117135		0.939194	0.303179	-0.263107	21.8244	21.6649	21.5943	21.2394	21.6381	21.5155	20.65	21.744	21.3869	21.7206	21.2264	21.052	21.9002	21.5034	21.2354	21.8157	21.9951	21.0693	21.983	21.073	20.3761	21.7554	21.4834	21.334	21.4107	21.9694	21.4709	21.2796	21.6157	20.6892	17.959	20.9605	21.0449	21.3792
P06732	CKM	Creatine kinase M-type	KCRM_HUMAN	+	1.88702	0.0330693	-0.999297		0.411711	0.854187	-0.340847		0.914489	0.321133	-0.65845	13.5713	13.0249	17.2998	14.0336	NaN	14.3203	13.181	14.7945	16.9561	12.4757	13.9903	12.8454	15.7849	14.7613	14.0828	16.4789	14.2435	13.4903	12.3393	18.1695	11.9373	17.7877	13.6072	14.9841	17.0806	15.1953	14.6108	16.4755	14.8958	NaN	NaN	12.0752	15.6441	14.0617
P06702	S100A9	Protein S100-A9	S10A9_HUMAN		0.697642	0.317803	0.263365	+	2.64399	0.0233333	0.597738		0.900271	0.331088	-0.334373	18.0204	16.1832	16.2485	17.891	18.899	17.2586	18.935	17.1988	18.6035	18.1988	17.9087	18.0032	19.1777	16.8572	16.8312	17.8458	17.4832	18.6745	17.2005	16.8874	17.3591	17.0871	17.0494	17.5747	17.3	19.5934	18.3418	18.6568	17.2545	16.8024	13.9672	18.1615	17.7704	16.8461
P02144	MB	Myoglobin	MYG_HUMAN		0.569765	0.408647	0.229594		0.0721583	0.974273	-0.0417081		0.881672	0.343165	0.271302	14.3479	13.3238	11.9411	13.4147	13.3996	12.4041	12.3193	12.5304	12.203	12.8629	12.5518	11.0862	12.8787	12.9759	13.1856	12.7551	13.3946	13.2413	13.4279	12.5449	NaN	13.2424	13.0606	12.707	12.5172	13.7344	13.429	12.8476	13.9139	NaN	NaN	NaN	14.0731	12.4797
A0A075B7B8	IGHV3OR16-12	IGv domain-containing protein	A0A075B7B8_HUMAN	+	2.67821	0.00678788	0.664069		0.76106	0.588989	0.324951		0.87226	0.349	0.339118	21.653	20.5883	21.1188	21.9327	21.0621	21.1371	21.2974	21.3424	21.9737	22.2812	21.453	21.4678	21.1062	21.0805	20.9664	21.675	21.3056	21.1537	21.0288	21.8815	20.4957	20.8893	20.662	21.172	19.7497	21.035	20.7681	20.2015	20.186	19.8445	17.2729	21.0875	20.831	20.9277
P04217	A1BG	Alpha-1B-glycoprotein	A1BG_HUMAN		0.851406	0.238539	-0.195969		0.221558	0.930438	0.0773518		0.869002	0.348581	-0.273321	24.1928	22.7759	23.2241	23.5711	24.1824	23.5123	24.0277	24.2932	23.9377	24.5589	24.2483	23.7841	24.3168	23.952	23.4791	23.6833	24.102	24.0999	24.2494	23.6804	22.8827	24.2919	24.3232	24.3423	23.95	24.5899	23.3378	23.3445	23.6646	22.9871	19.8467	23.71	23.5654	24.043
Q15582	TGFBI	Transforming growth factor-beta-induced protein ig-h3	BGH3_HUMAN	+	2.55391	0.00872222	-0.408756		0.459674	0.847615	-0.140693		0.867261	0.34739	-0.268063	18.224	17.0047	17.393	18.0748	17.7828	17.3667	18.3715	18.0497	17.9403	17.1786	18.6208	17.3418	18.6344	16.6164	17.0431	17.5694	18.3081	18.3087	18.5609	17.5349	16.9604	17.8686	17.7242	18.6631	18.4212	18.3952	16.7916	17.5603	17.815	16.8542	14.6805	17.7157	17.4674	17.2266
P01591	JCHAIN	Immunoglobulin J chain	IGJ_HUMAN	+	2.53421	0.00926027	0.570559		0.752147	0.596844	0.244903		0.847048	0.362286	0.325656	21.8274	21.773	22.2053	23.2324	23.3675	22.9146	22.1182	22.0632	23.2925	24.013	22.9297	22.8094	23.3381	22.6031	22.4161	23.0138	23.1844	22.6218	22.069	21.5409	22.3102	23.9547	22.0443	22.4333	21.4293	21.473	22.342	20.7848	21.314	21.6669	18.529	22.9917	22.3252	22.5724
A0A075B6R9;A0A0C4DH68	IGKV2D-24;IGKV2-24	Probable non-functional immunoglobulin kappa variable 2D-24;Immunoglobulin kappa variable 2-24	KVD24_HUMAN;KV224_HUMAN		0.706266	0.316842	0.208584		0.225078	0.927617	-0.0967799		0.845307	0.360867	0.305364	20.2342	19.4253	19.8607	20.2812	20.4013	19.8092	20.5642	20.1583	20.6471	20.6995	19.0789	20.5618	20.6975	19.8723	19.975	20.3565	20.8779	19.7042	20.1759	19.5534	20.2002	20.8788	20.9975	21.0856	20.2784	19.2488	21.4184	20.4779	19.8379	19.7591	16.2976	20.477	20.9543	19.8627
A0A0B4J1X8	IGHV3-43	Immunoglobulin heavy variable 3-43	HV343_HUMAN	+	2.50803	0.00949333	0.689167		0.696583	0.629697	0.311637		0.841768	0.361686	0.37753	20.4179	20.384	19.2354	19.5545	20.3393	19.9011	19.5095	19.7956	20.4892	20.4051	19.2323	20.6942	19.2366	NaN	20.0192	21.0774	19.8986	16.5529	18.0389	17.9722	19.9495	19.1907	19.4083	NaN	18.7607	19.3606	19.5203	18.2453	18.7659	19.2092	16.0154	19.2043	19.2237	18.5841
O14791	APOL1	Apolipoprotein L1	APOL1_HUMAN		0.982632	0.193139	-0.192142		0.140967	0.955253	0.0518161		0.838114	0.362689	-0.243958	21.0863	19.9566	20.33	20.7956	20.6276	20.271	20.9454	20.9516	20.0746	21.0479	20.9149	21.2728	20.6447	20.7806	20.2615	20.1802	20.0386	20.8265	20.8475	19.731	19.8478	20.6605	20.6343	20.7176	20.4912	20.7118	20.1249	20.7336	19.9954	19.8369	17.4744	20.2759	19.7684	20.978
O00533	CHL1	Neural cell adhesion molecule L1-like protein	NCHL1_HUMAN		0.466715	0.48747	-0.127451		0.449113	0.856993	0.162441		0.830706	0.366537	-0.289892	15.8347	14.9207	15.5529	15.6719	15.927	15.5572	15.9285	16.286	15.5481	15.63	16.0557	15.4874	16.5382	15.1845	15.4345	15.394	16.9466	15.5141	16.6877	16.3695	15.9917	16.03	16.7698	15.708	15.9992	16.1708	15.2164	16.0538	15.8264	14.3661	12.4942	15.7715	16.3556	15.5559
A0A0J9YXX1	IGHV5-10-1	Immunoglobulin heavy variable 5-10-1	HV5X1_HUMAN		0.498704	0.459126	-0.393784		1.91331	0.0745	-0.984854		0.830567	0.363774	0.59107	21.5112	17.0036	20.3227	22.3641	18.7351	17.972	22.1815	21.3771	18.4738	19.5972	21.6388	21.6178	21.5986	20.533	17.6983	19.3175	17.3454	22.1198	19.3734	21.7097	20.4604	21.773	20.9973	19.4313	20.7613	22.2267	20.5054	20.3949	20.6545	17.7955	16.0759	21.4307	21.4863	21.1877
P03952	KLKB1	Plasma kallikrein	KLKB1_HUMAN		0.111311	0.867634	-0.0333045		0.815447	0.559259	0.197615		0.817157	0.373344	-0.23092	23.0066	21.5998	22.094	22.837	22.6495	22.2501	22.0403	23.0164	22.6014	22.5307	22.6764	22.5198	22.5475	22.4559	22.1947	21.4207	22.091	22.6709	22.4451	22.1901	22.0393	22.1924	22.4276	21.9214	21.7583	22.3236	21.7198	21.9239	21.9799	21.3104	19.1675	21.9278	21.7733	22.8396
Q96C36	PYCR2	Pyrroline-5-carboxylate reductase 2	P5CR2_HUMAN		1.24017	0.114914	0.420488		0.0471398	0.973053	0.0291575		0.811821	0.375429	0.39133	23.9781	23.2052	24.4155	23.4202	24.5372	23.6783	24.7537	24.464	25.4199	25.2645	25.0246	23.5256	25.2372	24.0246	23.4326	23.1271	24.2897	25.0281	25.1364	22.8892	21.9408	24.6346	24.9817	25.3405	24.2872	25.3447	23.1898	24.0215	23.8077	24.057	19.0911	23.5281	23.5233	23.9633
A0A075B6H7	IGKV3-7	Probable non-functional immunoglobulin kappa variable 3-7	KV37_HUMAN		0.958937	0.20285	-0.272018		0.0623375	0.972116	0.0299184		0.809267	0.374992	-0.301937	21.2433	20.8404	20.8655	21.7131	21.9667	21.2569	21.6348	21.7221	22.0099	22.4568	20.6502	22.2558	22.0588	21.2301	21.0339	23.4213	21.0143	21.4325	21.8763	21.3925	21.1613	23.0016	21.8666	21.6555	22.7747	21.5926	21.5408	20.4286	20.7988	20.359	17.5342	21.0294	22.0093	21.7679
P01860	IGHG3	Immunoglobulin heavy constant gamma 3	IGHG3_HUMAN	+	3.66275	0.000857143	0.758873		1.46764	0.186667	0.447878		0.807389	0.373688	0.310995	24.5173	23.0788	24.2831	23.8117	22.5592	23.24	23.5616	23.5291	23.9047	24.491	24.0323	23.4372	22.2409	24.179	23.9853	23.9704	22.5715	24.3123	23.396	22.3156	21.6622	23.5632	22.4125	23.9731	22.7419	23.9957	23.2956	22.4306	23.8311	22.8178	19.7399	22.8905	23.3032	24.3685
P02750	LRG1	Leucine-rich alpha-2-glycoprotein	A2GL_HUMAN		1.17442	0.132476	0.264481		0.0167919	0.980947	0.00718532		0.802225	0.376	0.257296	22.4329	22.6336	23.28	22.2184	22.7528	22.135	23.4134	22.598	23.5986	23.188	22.9967	22.5795	22.9314	22.3664	22.1413	22.3771	22.63	22.5753	23.4247	22.1585	21.6796	22.661	23.1688	24.1046	22.6187	23.016	22.1483	23.569	22.5229	22.8926	19.6483	22.3196	22.0179	22.5515
P06312	IGKV4-1	Immunoglobulin kappa variable 4-1	KV401_HUMAN	+	2.24556	0.0158182	-0.32697		0.303323	0.910333	-0.0933566		0.786091	0.388246	-0.233613	23.9188	23.523	23.4807	24.3063	23.7605	24.0782	23.5516	24.3708	24.4047	24.3004	23.8856	24.3286	24.5273	24.1448	24.4631	25.0433	23.9725	24.1019	24.146	24.2924	23.3816	24.6896	24.2309	24.6095	24.3884	24.2533	24.1067	23.8533	23.8157	23.8385	20.5098	24.2504	24.6138	24.3059
P01593;P01594	IGKV1D-33;IGKV1-33	Immunoglobulin kappa variable 1D-33;Immunoglobulin kappa variable 1-33	KVD33_HUMAN;KV133_HUMAN	+	1.93516	0.0308454	-0.51895		0.501452	0.809688	-0.192749		0.777012	0.393252	-0.326201	19.7813	18.9665	18.5578	20.3674	19.8176	18.6531	19.287	19.6469	20.314	20.629	19.3317	19.4224	19.3553	18.8425	19.4527	20.8242	19.5114	19.4609	20.1509	19.3116	17.9358	20.177	20.2061	19.6056	21.1653	20.0662	18.4039	18.1235	18.7353	18.2813	14.4743	19.7491	19.5683	18.5301
A0A0J9YY99	ENSG00000282150	Ig-like domain-containing protein	A0A0J9YY99_HUMAN		0.567139	0.409288	0.133832		0.246068	0.952882	-0.081216		0.765588	0.401485	0.215048	23.3688	22.5186	22.5578	22.6224	23.1894	23.0656	23.2336	23.127	23.1449	23.5183	22.7802	22.8731	23.0956	22.4262	22.8476	24.09	22.5657	22.7847	22.5818	23.5765	22.4804	23.2444	22.9623	22.4929	23.2024	22.7925	22.9446	22.5985	22.8485	22.7508	19.8287	23.0629	22.9891	22.7374
O43866	CD5L	CD5 antigen-like	CD5L_HUMAN		1.5616	0.056189	0.56804		0.40832	0.844549	0.210594		0.7513	0.413684	0.357446	21.5486	22.1481	22.1785	23.0051	23.9095	23.5747	22.5161	21.151	23.4808	24.0977	22.4401	23.3536	22.4907	23.1511	22.012	22.4678	22.9027	23.0811	21.6792	21.9216	23.119	24.2401	21.8851	21.2688	20.4093	20.6521	22.3683	20.4829	20.6766	20.7409	18.3345	22.1872	22.4431	22.8563
P17936	IGFBP3	Insulin-like growth factor-binding protein 3	IBP3_HUMAN	+	2.69963	0.00673016	-0.582556		0.945104	0.447887	-0.289372		0.743798	0.418358	-0.293184	15.5803	13.7039	15.186	14.2453	14.7252	14.984	14.4122	15.9034	14.4988	15.6284	15.1812	14.3784	13.6789	14.7797	13.8885	13.2459	13.3205	15.2984	13.9711	14.2194	14.5573	15.229	13.8508	13.1381	13.8778	15.0767	14.6288	15.3899	14.1996	12.7714	10.9524	14.658	15.1552	15.5601
P08637	FCGR3A	Low affinity immunoglobulin gamma Fc region receptor III-A	FCG3A_HUMAN		0.35214	0.584253	-0.10146		0.445776	0.845486	0.151244		0.742772	0.416148	-0.252704	17.3164	16.7433	17.201	17.4309	17.1443	16.9945	17.9364	17.4009	17.5538	17.6818	17.5105	16.6743	17.9634	16.5063	16.4439	17.2134	17.5086	17.526	17.9059	17.5996	16.4736	17.4256	17.7561	16.7541	17.4562	16.9109	16.6222	17.2799	17.0463	16.5124	13.7881	16.4641	17.4746	16.6443
P49908	SELENOP	Selenoprotein P	SEPP1_HUMAN	+	2.01657	0.0255417	-0.329357		0.300561	0.906198	-0.0949356		0.740222	0.415529	-0.234422	20.0095	18.7501	19.5322	19.7109	19.9331	19.4078	19.9552	20.0335	20.0476	20.0404	20.2494	18.7413	19.8552	19.685	19.659	19.0898	19.7458	20.0294	20.0227	19.9239	19.5333	19.9271	20.4864	20.3253	20.1891	20.6918	19.4135	19.577	19.634	18.3685	16.041	19.6839	19.5981	19.9003
A0A0B4J2D9;P0DP09	IGKV1D-13;IGKV1-13	Immunoglobulin kappa variable 1D-13;Immunoglobulin kappa variable 1-13	KVD13_HUMAN;KV113_HUMAN		0.222849	0.722828	0.1485		0.492159	0.821519	-0.255786		0.73985	0.412818	0.404286	18.7976	18.1454	17.9741	20.0374	18.3627	18.0945	19.2308	21.6928	18.649	21.4617	17.949	18.3538	18.2331	16.9857	17.3261	19.1401	19.9381	17.2341	17.8709	17.5123	17.1294	19.0979	19.0264	18.9631	20.0818	18.8869	16.5414	20.1581	20.2055	19.6853	13.0766	18.8532	17.2526	17.4767
P04180	LCAT	Phosphatidylcholine-sterol acyltransferase	LCAT_HUMAN	+	2.44074	0.0107532	-0.392598		0.41977	0.850649	-0.146882		0.729769	0.419188	-0.245716	19.2949	18.9185	18.9272	18.6652	18.7408	18.5616	19.2725	19.1627	18.2804	18.4964	18.9998	18.6776	18.8028	18.0727	18.2838	18.0166	18.4253	18.7133	19.6454	17.9534	17.4072	18.8886	19.6453	18.8312	19.4145	20.0035	18.1814	18.5903	18.7363	18.0121	15.837	18.8685	18.5868	18.6904
Q14520	HABP2	Hyaluronan-binding protein 2	HABP2_HUMAN		1.09042	0.154517	0.222108		0.0113344	0.984411	0.00471209		0.71999	0.426647	0.217396	17.3195	17.0656	17.3988	17.417	17.5637	16.9521	17.5594	18.1445	17.7408	18.1262	18.0207	17.3054	16.8886	17.5583	17.0339	16.5132	17.2175	17.8792	17.2473	17.1677	16.72	17.4774	17.3622	17.2733	16.9175	16.8019	17.0073	17.2787	17.3741	16.518	14.0386	17.2444	16.8398	17.5026
Q9UGM5	FETUB	Fetuin-B	FETUB_HUMAN		0.38411	0.557351	-0.107548		0.371998	0.87354	0.148065		0.71508	0.428914	-0.255613	18.6536	18.5044	18.9016	18.123	18.6553	17.9866	18.7061	19.0103	18.3405	18.9057	18.0542	18.2072	18.4575	18.3026	17.5825	17.6745	18.1251	18.4185	18.9936	17.8218	18.4776	18.3968	18.9317	18.4653	18.3125	19.0712	18.6918	18.0379	17.98	17.2834	15.6307	17.8983	18.3817	18.2057
P02751	FN1	Fibronectin	FINC_HUMAN		0.705066	0.315853	-0.235762		0.0532411	0.975402	0.0211504		0.71114	0.429929	-0.256913	23.3551	22.5301	23.2653	23.6038	22.0229	23.7822	20.8112	23.5413	21.5506	23.3676	22.853	20.1209	23.6345	23.5388	23.268	23.5711	23.6957	23.6764	23.2719	23.5237	21.2031	23.7654	23.4961	23.2004	23.4025	24.1185	22.145	21.9857	23.4411	22.8107	19.5148	23.4199	23.3442	23.2886
Q15113	PCOLCE	Procollagen C-endopeptidase enhancer 1	PCOC1_HUMAN	+	1.91366	0.0315556	0.422445	+	7.26729	0	0.640722		0.705203	0.43293	-0.218276	16.7787	15.4247	17.1452	16.1278	15.2248	15.5349	15.3634	16.6914	15.9378	16.7376	16.0257	14.8998	16.2227	16.7696	16.7824	16.1565	16.661	16.3808	16.7165	16.4756	15.1387	16.305	16.7738	16.118	14.8437	17.2565	15.7768	15.9201	16.3243	15.1416	11.4746	16.0175	15.9081	16.2434
Q6EMK4	VASN	Vasorin	VASN_HUMAN	+	1.84477	0.0355294	-0.400906		0.245132	0.944873	-0.120004		0.702029	0.433427	-0.280901	15.5379	15.2412	15.5701	15.5578	15.7578	15.3725	15.4231	15.4964	14.9944	14.7348	15.5947	14.6962	16.4292	15.0657	14.6805	15.5442	16.3173	15.0083	16.6775	15.6814	14.7597	15.4804	16.2211	15.7481	15.8779	17.0868	14.6916	15.9622	15.5011	14.167	12.4673	15.2665	15.2855	15.139
P02760	AMBP	Protein AMBP	AMBP_HUMAN	+	4.39259	0.000242424	0.65957		2.00252	0.0649524	0.433963		0.699118	0.433333	0.225607	24.9188	23.1584	24.3281	24.3772	24.043	23.1528	23.0578	23.8449	23.907	24.6571	24.1818	23.7272	23.4168	23.5911	23.433	23.0919	24.1201	24.0148	24.2246	24.0907	22.9039	23.0425	23.8458	23.1746	22.3305	23.6609	23.3495	23.9311	23.7058	22.6061	20.5531	23.647	23.114	23.4091
P20742	PZP	Pregnancy zone protein	PZP_HUMAN		0.24155	0.701644	-0.117621		0.345347	0.893198	0.20722		0.685003	0.445048	-0.324841	23.581	22.6157	23.3759	23.4355	23.6804	22.9031	24.5332	25.0452	23.1926	24.2246	22.9327	22.0882	23.1465	23.246	22.9798	23.6116	23.1504	24.3163	23.9385	22.719	24.5306	23.0796	23.8032	22.7407	23.4017	23.3654	22.6185	24.4822	23.3991	22.9027	20.1832	23.5742	22.7265	23.0922
P02765	AHSG	Alpha-2-HS-glycoprotein	FETUA_HUMAN		0.869871	0.231749	-0.170484		0.0473446	0.976085	0.0148336		0.678155	0.449342	-0.185318	24.7478	23.0834	24.6283	24.3005	24.7997	23.9253	23.645	24.6652	24.2003	24.8266	24.4336	23.9864	24.503	24.5817	24.1581	23.6982	23.924	24.3608	24.3105	24.4929	23.297	24.789	24.0827	24.0035	23.8442	24.348	23.8675	23.4867	24.1142	22.906	21.1335	24.3187	23.756	24.3462
P02763	ORM1	Alpha-1-acid glycoprotein 1	A1AG1_HUMAN	+	2.19364	0.0177528	0.375024		0.554439	0.760471	0.154397		0.674042	0.450857	0.220627	25.3019	25.106	25.5621	25.2412	25.8909	25.2057	26.1125	26.104	26.4074	25.8857	25.5476	25.961	26.1334	25.0063	24.7336	24.606	25.1763	25.6786	26.1071	24.5702	24.5441	25.0152	25.883	26.1721	24.641	25.4112	24.4515	26.1736	25.0725	25.0042	22.1794	24.7761	25.2086	25.2469
P00742	F10	Coagulation factor X	FA10_HUMAN		1.44124	0.0732537	0.2631		0.136219	0.95282	0.0489009		0.672626	0.449676	0.214199	21.4803	20.0992	20.8902	20.7189	20.8585	20.1289	20.4274	20.9029	20.7222	20.9702	21.1289	20.8255	20.3845	20.5285	20.282	19.82	20.1682	21.1961	20.657	20.6934	20.0793	20.4556	20.7356	20.2851	19.8434	20.7736	20.0276	20.6716	20.4723	19.9476	16.928	20.242	19.7859	20.9818
P02656	APOC3	Apolipoprotein C-III	APOC3_HUMAN		0.0823991	0.896383	0.0337912		0.965686	0.448657	0.259717		0.658482	0.461879	-0.225926	25.5166	23.794	25.193	25.0301	25.1954	24.2653	24.8424	25.1688	24.605	25.412	25.1525	25.5988	25.3901	25.0961	24.8189	24.3435	24.3775	25.3031	25.4771	24.9705	23.9715	25.1864	26.1598	24.6924	25.0435	25.0242	24.0236	24.776	24.2677	23.0549	21.5225	24.6396	24.323	25.156
Q6UX71	PLXDC2	Plexin domain-containing protein 2	PXDC2_HUMAN		0.0940632	0.889473	-0.049587		0.506564	0.806079	0.210486		0.640489	0.47936	-0.260073	14.7892	15.4615	15.0079	14.0943	14.5571	15.4849	13.7433	13.552	13.1527	14.5784	13.8948	13.516	15.1843	14.7794	13.7323	14.3664	15.5075	NaN	14.7124	13.563	13.899	14.9634	15.9795	13.7632	NaN	NaN	15.7318	15.9179	15.7007	14.6107	11.4617	14.973	15.2068	15.097
Q9NZP8	C1RL	Complement C1r subcomponent-like protein	C1RL_HUMAN		1.03569	0.172568	-0.209641		0.00614572	0.987474	-0.00269643		0.622947	0.496715	-0.206944	19.3779	18.5379	18.8172	19.5202	19.4043	18.1504	19.2791	19.1397	19.0857	19.1538	18.8623	18.9044	19.53	18.6095	18.5198	18.4256	18.7193	18.7357	19.6216	18.3589	18.3689	19.0649	19.2791	18.713	19.222	19.4509	18.208	18.6653	18.6571	18.3726	15.5287	18.8871	18.6958	18.8
P00746	CFD	Complement factor D	CFAD_HUMAN		0.0222578	0.976892	0.0091561		0.768755	0.583636	-0.205582		0.610924	0.507974	0.214738	19.4671	18.4754	19.6635	19.3299	19.5031	19.1486	18.3184	19.1187	18.5516	19.6737	18.7066	18.3413	19.2624	19.3317	19.0299	19.3383	19.1766	19.1658	19.2651	19.1686	17.3827	19.016	19.1303	19.1341	18.829	18.7263	18.5333	19.9752	19.7134	17.5229	15.2976	18.4304	18.3467	18.9172
A0A0C4DH43	IGHV2-70D	Immunoglobulin heavy variable 2-70D	HV70D_HUMAN		0.936658	0.210528	0.556592		0.125885	0.960583	0.128954		0.609663	0.505961	0.427638	17.7773	18.415	21.1583	21.6085	21.9956	18.7248	21.3563	22.4935	21.4899	21.4396	20.588	19.8338	20.9207	21.2186	20.1116	22.0988	20.6423	20.7019	20.2719	21.4975	19.9335	20.6487	20.6772	21.1727	18.0463	21.6535	18.5672	19.8759	20.161	20.3342	15.8486	20.3799	20.546	18.7251
P22105	TNXB	Tenascin-X	TENX_HUMAN	+	3.11642	0.00276364	-0.537834		1.12524	0.331172	-0.305961		0.607081	0.505481	-0.231874	14.7204	14.2002	14.1714	14.6349	14.895	14.6757	13.7665	14.9678	14.6958	14.8711	14.6114	14.2658	15.9011	14.6287	13.7781	14.1034	14.9369	14.1478	14.9185	14.1311	13.9904	15.7956	14.4532	14.4703	14.787	14.9968	13.8556	14.5565	14.5292	13.319	10.6396	14.0789	14.517	15.2604
P01834	IGKC	Immunoglobulin kappa constant	IGKC_HUMAN		1.6109	0.0505806	-0.287679		0.334812	0.89352	-0.0986367		0.603746	0.505806	-0.189042	26.8548	25.9883	26.4489	27.1977	26.5978	26.579	26.5363	27.0886	27.1794	27.2013	26.3251	26.6889	27.0911	26.2477	26.5679	27.9517	26.8475	26.5228	26.8417	26.8681	25.8137	27.1236	27.1663	27.4147	26.7126	27.2187	26.7226	25.9913	26.1284	25.9011	23.2936	26.6323	26.8514	26.625
P22352	GPX3	Glutathione peroxidase 3	GPX3_HUMAN		1.41083	0.0780148	-0.279714		0.189715	0.965093	-0.0668628		0.598633	0.508795	-0.212851	19.0001	18.3438	18.7463	18.8671	18.894	18.863	20.1214	19.4047	19.6349	19.6826	20.1558	18.2809	19.7392	19.412	18.8524	19.2518	19.4238	19.2795	19.6338	18.4109	18.3305	19.7573	19.5423	19.6263	19.9879	20.0256	18.8307	18.459	19.0361	18.4371	15.3835	19.402	19.1784	19.2069
P02787	TF	Serotransferrin	TRFE_HUMAN		0.0905796	0.889864	-0.0277743		0.627809	0.671676	0.154373		0.594647	0.510752	-0.182147	28.0921	26.6541	27.5474	28.0602	27.6954	27.4779	26.9594	27.7269	27.937	27.8715	27.7808	27.6977	27.9807	28.0243	27.8679	27.251	27.2492	27.7062	27.9458	27.4254	26.7083	27.4989	27.7239	27.182	26.9025	27.8548	27.3204	26.8549	27.478	26.8472	24.2613	27.5035	27.1505	28.1851
P07225	PROS1	Vitamin K-dependent protein S	PROS_HUMAN		0.282536	0.653194	-0.0804774		0.377368	0.879544	0.111133		0.593647	0.508304	-0.191611	22.2148	20.6291	21.6877	21.8029	21.7908	20.8244	21.7228	22.0391	21.6515	21.8755	22.115	21.4699	21.9969	21.4251	21.2508	20.6745	21.6568	21.8026	21.9405	21.2941	20.6543	21.7129	22.0556	22.2269	21.267	22.3157	21.0065	21.704	21.1659	20.8719	18.1977	21.2973	21.1312	21.8138
Q96KN2	CNDP1	Beta-Ala-His dipeptidase	CNDP1_HUMAN	+	2.06014	0.023617	-0.474156		0.681211	0.635294	-0.225659		0.592537	0.506264	-0.248497	18.805	16.2215	17.9358	18.9288	17.8216	18.4838	18.5074	19.3792	17.7566	18.5362	18.1911	17.9111	19.0057	18.7638	17.2415	17.2336	18.14	19.2273	18.8518	17.8137	18.2173	18.2415	19.3488	17.9184	17.736	19.1286	17.9234	16.5362	18.5166	16.3311	14.3835	17.508	18.0169	18.6018
P12955	PEPD	Xaa-Pro dipeptidase	PEPD_HUMAN	+	1.84348	0.035301	-0.343897		0.462853	0.84791	-0.141626		0.590334	0.50575	-0.202271	16.6797	15.6064	16.0291	16.7021	16.7552	16.2845	16.9246	16.8484	16.5131	16.3436	16.6609	16.2751	16.6989	16.5681	16.4132	16.5154	17.1875	17.0138	17.046	16.5256	15.3618	16.9367	16.8863	16.789	16.9831	17.2609	16.2456	16.2563	16.957	15.5464	12.7647	16.3181	16.6669	16.2958
P00450	CP	Ceruloplasmin	CERU_HUMAN		0.223236	0.724973	0.0583636		1.17843	0.297964	0.23209		0.589512	0.503702	-0.173727	24.6116	24.6286	24.8688	24.5679	24.8873	24.225	25.2257	24.9254	25.3534	25.0361	24.6251	24.5635	24.7718	24.5126	24.166	24.7263	24.7438	25.0142	25.1002	24.4353	24.1317	24.4514	25.0908	24.957	24.2951	25.0161	23.7573	24.8699	24.3462	24.4931	21.4482	24.4885	24.1089	24.1201
P01766	IGHV3-13	Immunoglobulin heavy variable 3-13	HV313_HUMAN	+	2.34657	0.01315	0.588885		0.93012	0.446865	0.351215		0.5813	0.509605	0.23767	19.8182	19.8344	20.265	19.7775	19.4084	18.8825	19.5846	19.7048	19.8187	19.4141	19.4334	19.932	18.2246	18.9889	20.1815	20.3987	19.3052	19.1001	19.2957	20.2934	18.8144	18.8759	19.754	18.9384	17.7333	18.1777	19.2925	18.3708	18.9544	18.8169	15.9368	18.9183	19.1877	18.9894
Q04756	HGFAC	Hepatocyte growth factor activator	HGFA_HUMAN		0.145255	0.820403	0.0591577		0.54065	0.768131	-0.154803		0.579161	0.508736	0.21396	24.876	23.5034	24.5368	24.8211	24.3169	24.132	24.5059	24.4786	24.531	24.571	24.9002	24.3406	24.3157	24.6787	23.9427	24.6442	24.3785	24.6042	24.6702	23.7783	23.0828	24.2446	24.3937	24.1464	24.6326	24.3749	23.4063	21.357	24.0366	22.6395	20.4164	23.5694	24.2401	24.5239
A0A0C4DH67	IGKV1-8	Immunoglobulin kappa variable 1-8	KV108_HUMAN		0.959698	0.203723	-0.274476		0.0937966	0.976726	-0.0418458		0.579125	0.505634	-0.232631	19.8816	18.9998	19.4932	20.6881	20.2732	19.7331	19.4475	20.3251	20.0677	20.6174	19.4469	19.5762	19.9162	19.6375	19.5592	21.4093	20.075	19.6475	19.91	20.0401	18.533	20.7581	20.3555	20.3156	20.3638	20.031	19.2089	18.8434	19.3239	18.4586	15.4649	20.0919	19.9602	19.7471
P01619	IGKV3-20	Immunoglobulin kappa variable 3-20	KV320_HUMAN		1.03127	0.173231	-0.247209		0.146823	0.960186	-0.0515275		0.566093	0.517842	-0.195681	20.9759	20.264	20.1777	21.3748	21.477	20.7748	20.8432	21.336	21.5829	21.8143	20.4569	21.7865	21.0545	20.8845	20.779	22.5732	20.5302	20.8899	21.3404	20.9239	20.4954	22.0569	21.3238	21.4072	21.7967	21.5021	21.0564	19.9034	20.3371	20.0237	17.3034	20.8356	21.3044	21.1712
Q14624	ITIH4	Inter-alpha-trypsin inhibitor heavy chain H4	ITIH4_HUMAN		0.206878	0.737262	-0.0567042		0.430802	0.851694	0.116687		0.560925	0.521253	-0.173392	24.065	22.7788	23.6322	23.5018	23.7311	22.8165	23.6678	23.9341	23.645	24.3353	23.9241	23.1622	23.5525	23.5732	23.4981	23.1769	23.5058	23.7536	24.0321	23.4641	22.6987	23.4717	24.1851	24.033	23.4979	24.2981	23.201	23.4622	23.4638	23.1064	20.2495	23.7471	23.2448	23.7358
P05543	SERPINA7	Thyroxine-binding globulin	THBG_HUMAN		0.709062	0.316487	-0.147543		0.0707504	0.973397	0.0245944		0.559647	0.519713	-0.172138	20.3475	19.2762	20.2693	20.3344	20.8555	20.3122	20.5875	20.7554	20.3244	20.3846	20.5606	19.8739	20.7848	20.418	20.2124	20.2529	20.3853	20.4516	20.8817	20.5274	19.7998	20.5005	20.545	20.5749	20.7443	20.9482	19.5237	19.9365	19.6059	19.4637	16.999	20.6069	19.9407	20.0545
P80748	IGLV3-21	Immunoglobulin lambda variable 3-21	LV321_HUMAN		0.535329	0.434909	-0.426504		0.0166885	0.977847	-0.0175882		0.558704	0.518024	-0.408915	20.8891	20.3515	20.3696	14.8705	19.8798	20.762	21.1338	14.6839	20.7541	21.3997	20.9714	20.4023	20.7732	20.3693	17.2124	20.6571	20.1791	19.1981	20.021	20.0036	18.9165	15.4877	20.9085	20.7909	22.686	21.3717	20.1898	20.1305	19.9495	20.323	16.0575	20.2744	19.4582	20.9975
A0A0C4DH24	IGKV6-21	Immunoglobulin kappa variable 6-21	KV621_HUMAN		1.28559	0.104526	-0.484148		0.44933	0.862588	-0.207741		0.542867	0.534343	-0.276408	19.7804	19.3919	19.1184	19.1951	19.1674	17.8409	20.2194	19.9192	19.9094	19.421	19.9039	20.5476	20.0044	18.6284	NaN	22.8184	19.636	18.0392	18.3321	18.9201	18.0213	20.2091	18.9441	20.1776	20.7786	18.9597	19.8157	19.0679	19.173	19.7786	14.5719	18.2444	19.4889	18.4422
Q92954	PRG4	Proteoglycan 4	PRG4_HUMAN	+	2.73919	0.00642623	0.50503		1.02619	0.395937	0.305787		0.536291	0.539882	0.199243	18.0259	17.8138	17.4713	18.4227	18.6114	17.8206	18.6716	19.2256	17.9332	18.4122	18.006	17.4681	18.3236	17.2615	17.6464	17.0268	17.8174	18.2481	18.8963	17.7191	16.6948	17.8235	18.1634	18	17.8943	18.4704	17.1755	16.6384	17.2364	17.3663	15.0313	17.5972	17.2886	17.9705
P12259	F5	Coagulation factor V	FA5_HUMAN		0.859892	0.234667	0.207077		0.0391381	0.974215	0.0179751		0.531605	0.542152	0.189102	18.8076	17.7386	18.7344	18.5288	18.6623	18.1618	19.6436	18.9999	18.3784	19.1428	18.8765	18.5105	18.6073	18.7722	18.2119	18.0198	18.5477	18.5242	19.349	18.8681	17.6936	18.9153	18.7965	18.9934	19.0503	19.3914	18.4127	18.4169	18.1869	18.1233	15.1505	18.4418	18.3378	18.9355
P01857	IGHG1	Immunoglobulin heavy constant gamma 1	IGHG1_HUMAN		1.07473	0.159342	-0.224454		0.139643	0.953835	-0.0481445		0.525527	0.547395	-0.17631	28.6943	27.7348	28.1172	28.8922	28.0349	28.2484	28.3773	28.5509	28.7674	28.7061	28.4088	28.2199	28.3539	27.8517	28.1605	29.6418	28.4109	28.3947	28.4918	28.7059	27.3563	28.5236	28.6673	28.4398	28.2327	28.6066	27.5782	27.6644	27.6059	27.314	24.7889	28.067	28.3791	28.072
P36955	SERPINF1	Pigment epithelium-derived factor	PEDF_HUMAN		0.36752	0.571231	-0.0856059		0.229803	0.936683	0.068868		0.510259	0.564393	-0.154474	21.4646	20.3426	21.0135	21.5878	21.3193	21.1343	20.7257	21.3826	21.2985	21.2671	21.1686	20.636	20.9843	21.0345	20.9907	20.5763	20.9669	21.0437	21.4533	20.9899	20.1285	20.8301	21.5463	21.4825	20.6844	21.1675	20.5862	21.3849	21.2816	20.2694	17.9218	20.6295	20.8797	21.0135
A0A0C4DH73;P01611	IGKV1-12;IGKV1D-12	Immunoglobulin kappa variable 1-12;Immunoglobulin kappa variable 1D-12	KV112_HUMAN;KVD12_HUMAN		0.874859	0.233419	-0.272149		0.109012	0.958406	-0.0507282		0.500828	0.574207	-0.221421	20.6382	19.305	20.3272	21.3946	21.204	20.7404	20.3715	21.4431	21.0885	21.4457	19.8064	20.172	20.6032	20.151	20.7212	22.6333	20.5881	20.4525	20.8243	20.777	19.4307	21.5891	21.3149	21.0148	21.4091	20.3395	20.1599	19.9508	20.2736	19.9609	15.8027	20.6989	20.9555	20.092
P10643	C7	Complement component C7	CO7_HUMAN	+	2.25622	0.015907	0.323771		0.463894	0.858697	0.14617		0.498958	0.573623	0.177601	22.1818	21.594	21.3289	20.8106	21.2348	21.4269	21.6747	21.6297	21.8573	22.3642	22.4344	21.5107	21.8045	21.4462	21.8636	22.1321	22.1435	21.5809	21.8498	21.5916	20.6067	21.3249	21.0561	21.3953	21.1702	21.3131	21.5175	21.8951	21.6944	21.0097	18.3589	21.2817	21.0514	21.2757
P04004	VTN	Vitronectin	VTNC_HUMAN		0.914786	0.219564	-0.180745		0.0579115	0.97319	-0.0216442		0.473851	0.605	-0.1591	24.1405	23.117	24.2313	24.2571	24.371	23.7534	24.1886	24.5183	24.076	23.8288	24.0485	24.2242	24.5586	23.8516	23.9515	23.5002	23.7525	24.1241	24.502	23.8187	23.0945	23.996	24.2545	24.425	24.2989	24.4336	23.3061	23.3835	23.5745	23.2837	20.6139	23.9654	23.6289	24.2403
O00391	QSOX1	Sulfhydryl oxidase 1	QSOX1_HUMAN		0.743515	0.299261	-0.167219		0.0197115	0.978395	-0.0076885		0.471352	0.605062	-0.15953	17.7068	17.4536	17.7542	17.6423	17.6659	17.469	17.1814	17.452	17.5666	17.1836	17.4798	17.0287	18.2986	16.9975	17.2731	17.4217	17.6279	17.7196	18.1988	17.0709	16.2869	17.2969	17.7222	17.2615	17.8329	17.3975	16.8827	17.2597	17.3993	16.0609	13.8789	17.0744	16.9538	16.9569
P36980	CFHR2	Complement factor H-related protein 2	FHR2_HUMAN	+	1.80461	0.0381714	0.845949		0.893758	0.469128	0.54608		0.469299	0.604517	0.299869	17.9958	15.4794	17.4999	17.2116	16.5454	16.2601	16.862	16.9628	17.9095	17.7026	17.8197	17.3468	16.2067	16.5575	15.7906	15.1556	17.6872	16.7025	17.5155	17.3666	16.5657	15.9069	15.5016	14.9974	12.7684	16.2962	14.1369	14.13	15.3619	15.2436	13.4834	15.7529	14.6108	15.5777
P09172	DBH	Dopamine beta-hydroxylase	DOPO_HUMAN	+	1.65419	0.0477333	-0.863799		0.598014	0.694586	-0.486438		0.469284	0.601207	-0.377361	16.2511	13.7929	NaN	14.4459	NaN	13.8072	NaN	NaN	16.4915	NaN	16.3124	16.4339	NaN	18.0108	17.7732	NaN	17.6316	15.0612	16.5011	12.9401	15.5542	17.2295	15.6823	16.2296	14.8948	17.8723	14.4335	17.884	14.6858	16.5665	14.0867	16.7639	16.0352	16.6477
P01024	C3	Complement C3	CO3_HUMAN		0.0454036	0.950298	0.0137791		0.697445	0.634694	0.153619		0.46889	0.598444	-0.13984	26.1812	25.1209	25.6525	26.0837	26.2205	25.247	25.8355	26.1301	26.0168	26.3391	26.0662	25.696	25.9163	25.8985	25.7587	25.2513	25.7409	26.106	26.2529	25.8625	24.9728	25.7465	26.2197	26.047	25.7526	26.3212	25.339	25.033	25.5437	25.1803	22.576	25.728	25.5743	25.8435
P01700	IGLV1-47	Immunoglobulin lambda variable 1-47	LV147_HUMAN		0.0338484	0.958054	-0.0132199		0.713657	0.619875	-0.164779		0.457244	0.611227	0.151559	23.1608	22.6525	22.5173	23.2598	22.8291	23.6187	23.0599	23.4422	23.8296	23.0782	23.4933	22.784	22.1779	22.7331	23.3679	24.7476	23.382	22.3149	22.5187	23.1214	22.1142	22.8084	23.0448	23.444	23.3436	22.3652	22.6235	22.6298	22.1024	22.222	19.2509	22.7656	22.4001	22.6299
A0M8Q6	IGLC7	Immunoglobulin lambda constant 7	IGLC7_HUMAN		0.450322	0.499694	0.252713		0.0773964	0.971375	-0.0501717		0.453252	0.613165	0.302885	16.1031	14.4742	12.3904	13.8631	13.3352	14.146	13.4416	13.9958	13.8709	15.0499	14.9478	13.8998	12.5732	15.3187	15.145	16.3588	13.6086	14.225	12.9012	17.2561	17.4546	14.32	15.0087	15.5811	11.4741	13.9352	16.3053	13.2077	15.6198	16.8112	12.2383	14.2696	15.1371	18.0825
P01599	IGKV1-17	Immunoglobulin kappa variable 1-17	KV117_HUMAN		0.0578244	0.93379	0.0265469		0.419488	0.845342	-0.156485		0.438578	0.630754	0.183032	19.1712	18.3189	18.7222	19.198	19.8105	18.9006	19.246	19.8237	19.7738	20.669	18.4006	18.7464	20.1798	19.225	19.5015	21.0943	19.421	19.4235	19.5882	19.2574	18.338	20.5546	19.8424	20.0499	20.1052	19.2314	20.5217	19.0747	18.8081	18.1909	15.8375	19.3495	20.2452	20.304
P00747	PLG	Plasminogen	PLMN_HUMAN	+	3.55733	0.000956522	0.501154		1.43111	0.192308	0.341015		0.43819	0.627891	0.160139	24.2368	23.1426	23.8973	24.0151	23.4763	23.0358	23.5124	24.041	23.7994	24.4197	24.2513	23.7834	23.8949	23.882	23.3688	22.9584	23.6939	24.0732	24.1461	23.5058	23.0685	23.6596	23.6171	23.1798	22.6904	23.9419	23.1072	23.2757	23.3187	22.9304	20.2766	23.4945	23.1986	23.8763
P13671	C6	Complement component C6	CO6_HUMAN		0.898559	0.223243	0.160791		0.079956	0.977113	0.0261054		0.433448	0.631719	0.134686	20.7994	20.0721	20.4987	20.6641	19.6054	20.3478	20.944	21.0075	20.8495	21.2062	20.9888	20.6693	20.5551	20.5616	20.0147	20.0293	20.5095	20.9445	20.9006	21.0485	20.005	20.0854	20.7997	20.9735	20.1176	20.9373	20.2523	20.2179	20.6107	20.4385	17.5823	20.3772	20.1901	21.3945
P01704	IGLV2-14	Immunoglobulin lambda variable 2-14	LV214_HUMAN		0.0899359	0.887757	-0.0752419		0.671163	0.645553	-0.374299		0.43017	0.632667	0.299057	21.2168	20.394	19.899	21.0091	20.931	21.3625	19.0169	21.3435	21.5594	22.1116	20.2736	21.2958	20.275	21.185	20.0875	22.004	20.8777	17.5305	21.0159	20.5323	19.567	22.2666	20.6257	21.3336	21.9953	21.7373	21.2098	20.1951	17.5316	20.988	15.0127	18.6199	19.919	20.3796
P01709	IGLV2-8	Immunoglobulin lambda variable 2-8	LV208_HUMAN		0.322889	0.606311	-0.122257		1.16982	0.295228	-0.305317		0.427795	0.632898	0.183061	20.7077	20.6011	20.0192	21.1995	21.403	21.3882	21.146	21.0793	21.333	22.1277	20.4884	21.1866	20.6682	21.1542	21.0492	21.7316	20.4692	20.414	20.4485	19.9476	22.2	23.1729	21.8965	22.7201	21.3981	21.6386	20.7743	21.572	20.5015	20.398	17.2108	22.0528	21.2718	21.099
P27918	CFP	Properdin	PROP_HUMAN	+	2.39181	0.0118987	0.526681	+	3.35617	0.0032	0.690348		0.418814	0.642404	-0.163667	19.2761	17.1431	18.8929	18.4944	18.7277	17.9743	18.4578	19.2379	18.1186	18.4912	18.9827	17.8668	19.1365	17.6498	18.4517	17.6037	18.286	18.9543	19.1357	19.2312	18.1532	18.3511	18.348	16.8784	16.115	18.6034	18.5342	18.3033	18.9385	17.2795	15.5178	18.0862	18.6784	18.2044
P09871	C1S	Complement C1s subcomponent	C1S_HUMAN		0.420121	0.525788	-0.0966493		0.113719	0.953741	0.0366193		0.415703	0.643302	-0.133269	22.2681	21.542	22.2883	22.0788	22.1214	21.4861	22.272	22.3624	22.3094	22.4359	22.2515	22.1241	22.5599	22.0327	21.9238	21.5995	22.1834	22.3286	22.2378	21.816	21.3777	22.3691	22.1674	22.4882	22.1798	22.3906	21.7214	21.9673	21.9856	21.8456	18.5534	21.9987	21.6853	22.0574
A0A0C4DH25	IGKV3D-20	Immunoglobulin kappa variable 3D-20	KVD20_HUMAN		1.10796	0.151432	-0.240935		0.317063	0.908526	-0.0921665		0.414965	0.640653	-0.148768	22.8121	22.3266	22.4919	23.4821	23.0069	23.2937	23.0554	22.6413	24.0828	23.7564	21.847	23.7743	22.2706	22.1852	22.8703	24.8987	22.9127	22.9274	22.2473	22.647	22.5516	22.9959	22.2156	23.604	23.291	23.039	23.0639	22.4085	22.6906	22.8481	19.5003	23.0595	23.7691	22.9221
P01859	IGHG2	Immunoglobulin heavy constant gamma 2	IGHG2_HUMAN		1.49638	0.0658295	-0.295931		0.435631	0.853972	-0.137588		0.413613	0.63956	-0.158343	27.3213	25.7763	26.4452	26.9785	26.3876	27.0451	27.3063	27.5711	27.2133	27.1427	26.5867	26.69	27.4586	26.7005	27.1654	27.1747	27.096	26.5125	27.1605	27.0957	26.0724	27.554	27.5311	27.8746	26.7577	27.0025	27.2202	26.2048	26.3045	26.2713	23.4351	27.1572	27.2295	27.1047
A0A075B6P5;P01615	IGKV2-28;IGKV2D-28	Immunoglobulin kappa variable 2-28;Immunoglobulin kappa variable 2D-28	KV228_HUMAN;KVD28_HUMAN	+	2.29236	0.014506	-0.619207		1.2469	0.257176	-0.400479		0.413496	0.636479	-0.218728	18.3421	18.3396	18.9206	18.8084	18.5046	17.7178	18.7043	19.3043	19.3523	19.6414	17.7213	18.6017	20.7653	19.0582	18.4276	20.2664	18.3732	18.3567	19.5541	18.9217	17.1143	20.1638	19.9234	20.0438	20.4734	19.7372	19.3127	19.2641	19.5364	17.4772	14.1653	21.146	20.5161	19.3603
A0A075B6J9	IGLV2-18	Immunoglobulin lambda variable 2-18	LV218_HUMAN		1.00993	0.182268	-0.385161	+	2.26354	0.0461333	-0.605009		0.412665	0.634466	0.219848	21.1951	17.7314	18.4011	19.7854	19.2515	17.9671	19.5226	19.7859	19.5683	20.9748	18.9549	19.2732	20.4436	18.9169	18.9279	20.3024	19.1794	18.9141	19.1845	19.6486	18.2917	20.8824	20.4654	20.1306	20.3525	18.6797	19.3498	16.9068	18.6955	17.9235	14.6488	19.8348	20.1326	21.2669
P10909	CLU	Clusterin	CLUS_HUMAN		0.80148	0.264751	-0.145427		0.065054	0.973775	-0.0202703		0.40986	0.635361	-0.125157	24.3981	23.1015	23.9226	23.7799	23.9887	23.6144	23.9484	24.1995	23.8234	24.6544	24.4671	23.6999	24.0886	24.0257	23.7581	23.6499	23.9699	24.0426	24.3889	23.7381	23.0199	23.9263	24.2588	23.8709	24.1033	24.4838	23.5359	23.8649	23.7874	23.0962	20.8011	23.7297	23.6421	24.1423
P02753	RBP4	Retinol-binding protein 4	RET4_HUMAN		0.381768	0.557759	0.118985		0.0783287	0.973045	-0.0289102		0.390558	0.660123	0.147895	25.3607	23.1972	24.4353	24.8567	23.9888	23.0884	22.8455	23.7416	23.2384	24.8159	24.3818	23.5677	23.888	24.1746	24.2082	22.9402	23.5756	24.5726	24.3125	23.918	23.0831	23.3647	23.9649	22.6924	22.9798	23.7862	23.6382	24.1922	24.1715	21.765	21.1194	23.3145	23.204	23.9751
P02788	LTF	Lactotransferrin	TRFL_HUMAN	+	2.82398	0.00517241	-0.650125	+	3.48482	0.00266667	-0.863134		0.389436	0.658286	0.213009	15.6096	13.5532	15.1962	15.0713	17.212	14.9816	16.4305	15.8507	16.0553	16.987	15.4476	15.8162	17.3006	15.859	15.7183	15.1821	16.888	16.3395	16.6097	15.4412	14.9593	16.2358	15.2615	15.1862	15.5843	16.4539	15.9796	15.8197	15.4726	13.4196	11.9262	15.5624	16.3591	16.3647
B9A064	IGLL5	Immunoglobulin lambda-like polypeptide 5	IGLL5_HUMAN		0.873958	0.232532	0.225131		0.243141	0.943253	0.0816268		0.387996	0.657157	0.143504	24.7696	23.2855	23.6391	23.8777	23.8314	24.0862	23.2852	23.6219	23.9896	24.4026	23.9396	23.3612	22.1076	23.9904	23.9989	24.8092	23.1056	23.1363	22.9755	23.7634	24.1637	24.2435	22.8573	24.201	22.9048	22.9673	24.9211	23.514	24.2356	24.2753	20.6153	23.308	23.6348	24.6962
O00187	MASP2	Mannan-binding lectin serine protease 2	MASP2_HUMAN		0.230951	0.715606	-0.0890933		0.15811	0.949436	0.0739123		0.386904	0.655455	-0.163006	20.1595	19.3557	19.9975	20.0047	19.8877	18.9826	19.3212	19.4968	19.6445	19.7978	19.7196	19.2365	20.1642	19.4552	19.4053	18.4641	19.9483	20.3693	20.6233	19.2547	18.8285	19.8925	20.2218	19.0891	19.9628	20.0677	19.3772	19.7479	19.4226	18.2233	15.9775	19.9118	19.3233	19.9334
P18428	LBP	Lipopolysaccharide-binding protein	LBP_HUMAN		1.47297	0.0684242	0.33651		0.535815	0.771707	0.17487		0.380745	0.661668	0.16164	20.3051	20.5653	20.3477	21.4901	21.0952	20.2608	21.7429	20.8206	21.9746	20.4652	20.819	21.3485	21.172	20.5445	20.1049	20.8247	20.5198	21.0055	21.326	20.3981	19.5166	20.567	20.8891	22.0414	20.7051	20.9693	19.5384	20.4363	20.2915	20.0834	16.751	20.7584	20.2001	20.48
P01034	CST3	Cystatin-C	CYTC_HUMAN		0.53423	0.433848	0.172814		0.0367239	0.972495	0.0165313		0.377471	0.66316	0.156282	20.7958	19.1323	20.486	20.2661	20.6162	19.7188	19.7656	20.1974	19.6048	20.503	19.8164	18.9349	20.1877	20.0849	19.7561	20.0263	20.0641	20.0371	20.3996	19.6884	17.9296	20.1844	20.2502	20.4378	20.1088	20.1138	19.5456	21.2713	20.478	18.673	16.2289	19.1362	19.5382	19.6352
P05452	CLEC3B	Tetranectin	TETN_HUMAN		1.1454	0.140466	-0.245904		0.372125	0.87875	-0.111335		0.362556	0.682428	-0.134569	19.9204	18.5702	19.3517	19.3653	19.698	19.4562	19.3827	19.7275	19.4311	19.6401	19.5184	19.4178	19.755	19.1571	19.6267	19.0598	19.7954	19.8565	19.768	19.6122	18.8708	19.5945	18.5559	18.8673	19.0346	19.6348	18.548	18.7084	19.4345	17.8656	15.7028	18.7278	19.1971	18.7223
P80108	GPLD1	Phosphatidylinositol-glycan-specific phospholipase D	PHLD_HUMAN		0.257439	0.680302	-0.0764048		0.158885	0.956069	0.0586545		0.35359	0.692436	-0.135059	20.924	19.9739	20.7851	19.5814	20.5033	19.834	19.8157	20.4202	20.1924	20.6438	19.9731	20.5561	20.9098	20.7009	19.5802	19.6192	20.4842	20.183	21.3054	20.4548	19.5006	20.9817	21.0641	20.2931	20.7848	21.0624	19.9388	20.3404	20.1334	19.1306	17.2231	20.3929	20.3665	20.8479
P05090	APOD	Apolipoprotein D	APOD_HUMAN		1.16801	0.134167	-0.193907		0.235592	0.939386	-0.0735145		0.35076	0.693793	-0.120392	23.2048	22.4033	22.638	22.6794	22.6331	22.5369	22.8135	22.7346	23.0605	23.8866	23.342	22.7171	22.6517	23.3092	22.9942	22.9685	22.8909	22.7544	23.2719	23.0962	22.0341	23.1157	22.8936	22.6184	22.2532	22.3842	22.4658	22.6434	22.9951	21.7201	20.0446	22.4205	22.5664	23.0888
A0A087WSY6	IGKV3D-15	Immunoglobulin kappa variable 3D-15	KVD15_HUMAN		0.123483	0.854415	-0.0428293		0.632265	0.669709	-0.17305		0.343344	0.702137	0.130221	21.7447	20.5401	20.1513	21.8849	21.7239	21.4497	21.6185	21.915	21.9998	21.9579	20.7876	21.5043	20.723	20.9262	21.4095	22.7847	20.9243	21.0127	21.94	21.2795	21.5595	22.2419	21.1566	21.7287	22.3985	21.5291	20.5579	20.4253	20.9576	21.0879	18.1258	21.5709	21.6466	21.3834
P01008	SERPINC1	Antithrombin-III	ANT3_HUMAN		0.0592787	0.934077	-0.0202226		0.367944	0.869988	0.110311		0.342555	0.7	-0.130533	23.7824	22.5049	23.4858	23.0667	23.2485	22.6991	23.4139	23.4458	23.2124	23.6001	23.6561	22.984	23.5119	23.3575	22.9553	22.6895	23.172	23.6085	23.6207	23.0853	22.438	23.2089	23.4784	23.2178	22.9962	23.8733	22.6246	22.8955	22.7233	22.0222	19.2778	22.9773	22.8478	23.2294
A0A0B4J1X5	IGHV3-74	Immunoglobulin heavy variable 3-74	HV374_HUMAN		0.441895	0.504679	0.134475		0.020028	0.981208	-0.0098808		0.32972	0.716583	0.144356	23.1647	22.184	22.6105	22.921	23.4266	22.5744	23.3724	23.3223	23.4297	24.1665	22.7855	23.4918	23.6572	23.3253	23.0616	23.7211	22.6324	22.6042	23.1915	22.8253	22.0873	24.7517	23.2063	23.921	23.0475	23.3402	23.6411	22.7242	22.4607	22.57	19.7897	23.064	23.2141	23.4571
Q9Y5Y7	LYVE1	Lymphatic vessel endothelial hyaluronic acid receptor 1	LYVE1_HUMAN		0.682595	0.326174	-0.164521		0.128235	0.959789	-0.0440878		0.328268	0.715246	-0.120434	18.5163	18.0479	18.2623	18.2831	18.5883	18.3807	17.9907	19.3944	17.6012	18.3243	17.952	17.2512	19.0332	18.1001	18.3361	18.0609	18.8258	18.3264	18.7781	18.3435	18.647	18.4109	19.0776	18.099	17.0588	18.331	18.2552	18.7513	18.4707	17.678	14.77	17.3546	18.528	18.2801
A0A0A0MT89	IGKJ1	Immunoglobulin kappa joining 1	KJ01_HUMAN		0.0207219	0.976956	-0.0101346		0.383875	0.877231	-0.149186		0.324359	0.718558	0.139051	19.4592	18.5477	19.1828	18.5894	19.8727	19.0864	19.2113	17.9793	18.9811	19.359	18.1324	19.512	16.5577	19.2187	19.02	19.8528	18.7314	19.125	17.8189	18.9756	17.9287	18.9746	18.204	18.4389	17.7044	18.0536	19.4787	18.355	18.8869	18.2901	15.775	18.6659	19.8382	18.105
P06310	IGKV2-30	Immunoglobulin kappa variable 2-30	KV230_HUMAN	+	2.61375	0.00752941	-0.494717		1.67849	0.112774	-0.377472		0.323131	0.717187	-0.117246	17.6418	16.677	16.7855	17.1929	17.0486	16.7623	17.5305	17.7478	17.0004	18.245	16.9702	17.9865	18.0615	17.8006	17.002	17.6614	17.3665	17.7363	17.2047	17.5448	16.8386	18.4694	18.0457	18.4791	17.8227	16.8568	18.7194	16.9889	17.4993	17.1837	14.355	18.0093	18.4005	18.0469
A0A0B4J1V0	IGHV3-15	Immunoglobulin heavy variable 3-15	HV315_HUMAN		0.769334	0.284945	-0.206733		1.43215	0.196421	-0.340483		0.32253	0.714476	0.13375	19.7889	20.1658	19.6113	20.1871	20.4232	19.9423	20.3912	19.8977	20.2678	20.1204	19.8659	20.5296	20.2066	20.3107	19.5415	21.4479	19.9143	19.9389	20.1399	19.3793	20.3142	21.9641	20.9382	20.862	22.0075	20.524	20.1058	19.8459	19.2958	20.3377	16.7385	20.3563	20.4165	20.1754
P23142	FBLN1	Fibulin-1	FBLN1_HUMAN		0.736075	0.303438	-0.177555		0.120997	0.954884	-0.0480317		0.315165	0.723526	-0.129523	19.5995	19.1651	19.2484	19.3	19.005	19.4994	19.3486	19.3304	19.9462	19.915	19.0685	18.6876	19.1938	18.0776	19.0749	19.6588	19.8842	18.7898	19.4119	18.8586	17.9983	19.6964	19.5155	19.3991	19.9709	19.7188	19.5046	19.3903	19.3258	18.7739	15.6022	19.1769	18.7218	18.6863
P16070	CD44	CD44 antigen	CD44_HUMAN		0.478456	0.478138	-0.133566		0.0276443	0.97699	-0.0111657		0.309786	0.72883	-0.1224	17.6487	16.393	17.6515	17.0942	17.4892	17.3262	16.9201	17.7318	17.4253	17.9038	17.1693	16.9572	17.4219	17.1344	17.0893	17.0711	17.9897	17.4308	18.0348	16.8381	16.3101	17.0321	17.4227	17.5886	17.3407	17.6364	16.7813	17.6182	17.3103	16.123	13.5868	15.5049	17.2157	16.5571
P04430	IGKV1-16	Immunoglobulin kappa variable 1-16	KV116_HUMAN		0.597402	0.383941	-0.209407		0.104277	0.963222	-0.0521706		0.306516	0.730554	-0.157237	19.2881	19.8801	19.1542	20.0909	20.1467	20.2185	20.7075	20.3962	20.0962	20.1345	18.5389	19.7551	19.4912	19.0956	20.1633	20.6371	19.5924	18.8556	19.445	19.3727	18.7927	21.0606	20.1168	19.5564	21.1682	19.903	18.8914	18.7232	18.4186	19.566	14.8915	19.5115	19.4119	18.8808
P01602	IGKV1-5	Immunoglobulin kappa variable 1-5	KV105_HUMAN		0.328854	0.603736	-0.11427		0.0518872	0.974638	0.0238528		0.305781	0.728617	-0.138123	22.4547	22.021	22.0108	23.343	22.5444	22.7141	22.9733	23.3282	23.1628	23.6845	22.7786	22.5318	22.0591	22.4687	22.3419	24.565	22.4639	22.5842	22.8245	22.8893	21.9023	23.8364	22.9909	22.9773	23.1856	22.5423	21.9685	22.2593	21.9683	22.0055	18.5129	22.8182	23.0181	22.1967
Q08830	FGL1	Fibrinogen-like protein 1	FGL1_HUMAN		0.347054	0.588941	-0.186285		1.05495	0.376581	-0.375053		0.289281	0.752744	0.188768	16.6931	16.7849	16.8097	16.4153	16.1835	16.9837	18.4984	17.3442	18.2157	17.0808	16.8994	NaN	13.9028	15.4803	12.5209	16.2207	16.8038	16.0235	16.2587	16.9706	15.1508	16.1504	16.7729	18.7407	16.4636	16.1624	15.4719	16.0106	16.9999	17.1761	13.7706	16.4837	16.5173	16.8507
A0A075B6I0	IGLV8-61	Immunoglobulin lambda variable 8-61	LV861_HUMAN		1.14957	0.139614	-0.431385		0.722215	0.619617	-0.25803		0.286555	0.754093	-0.173354	20.8123	19.1856	19.0277	20.2837	22.5819	21.0506	20.7229	20.9776	20.012	16.866	19.2103	20.0239	20.2807	20.8628	20.888	20.7415	17.3153	19.9269	19.1118	19.9874	19.4212	21.2491	19.9479	20.1122	20.636	19.6556	19.6995	19.8051	20.4337	20.7599	16.0084	20.2463	20.7162	20.6173
P07195	LDHB	L-lactate dehydrogenase B chain	LDHB_HUMAN		1.47391	0.0687634	-0.26996		0.400608	0.854571	-0.145566		0.281042	0.759668	-0.124394	16.3297	16.0255	16.1139	16.4747	16.4163	16.0216	17.0068	16.8836	16.4426	16.5787	16.7724	16.26	16.8995	16.8595	16.562	17.005	16.6113	16.7066	16.9828	16.5043	15.8264	16.4833	16.8879	16.5156	16.2547	16.4185	16.429	15.9055	16.5086	15.9784	12.8768	16.0275	16.1483	15.8578
P55056	APOC4	Apolipoprotein C-IV	APOC4_HUMAN	+	2.87661	0.00491228	0.504636		1.40115	0.204	0.37766		0.277435	0.762073	0.126975	20.2519	18.273	19.1909	20.0702	19.9242	19.5399	19.8145	20.6517	19.9341	20.3406	20.3321	20.3636	19.3032	19.6543	19.6313	19.0905	19.8247	19.8038	20.3257	19.2356	19.1	19.9372	21.584	19.8632	19.9573	20.6118	19.6999	18.6473	19.4216	18.6805	16.5303	19.6231	18.9983	20.1233
P20851	C4BPB	C4b-binding protein beta chain	C4BPB_HUMAN	+	2.75125	0.0064	0.437852		1.55053	0.16475	0.326337		0.276521	0.75989	0.111516	19.6696	18.4884	19.3424	19.6265	19.5233	18.1888	19.8809	20.0831	19.5933	20.1729	20.1007	19.3336	19.3185	19.2526	18.8123	17.804	19.352	19.2027	19.2589	18.7188	18.6946	18.9847	19.7895	19.9158	18.1089	19.7872	18.7643	19.6819	18.3339	18.9728	16.1273	18.7447	18.6753	19.4371
P22891	PROZ	Vitamin K-dependent protein Z	PROZ_HUMAN		0.684161	0.32668	-0.21248		0.173496	0.956782	-0.0829446		0.270839	0.766127	-0.129535	19.1801	17.2599	16.3674	18.03	18.0481	17.5095	18.9531	19.008	18.5409	18.648	18.5688	18.0093	19.0415	18.0719	17.6516	17.4121	18.069	18.7109	19.5114	17.8074	17.9396	18.3074	18.7751	18.5122	18.216	17.6193	17.4515	16.4496	16.7649	17.1667	15.4724	17.9258	18.1939	19.0804
A0A075B6K4	IGLV3-10	Immunoglobulin lambda variable 3-10	LV310_HUMAN		0.105845	0.871971	-0.0547164		0.18555	0.964349	0.0719645		0.269025	0.765593	-0.126681	16.7628	15.9881	15.1866	15.3977	14.466	15.9716	15.1173	15.3792	15.2522	16.4045	15.1478	15.7604	14.4969	15.131	15.7582	17.4457	14.8316	15.4468	15.1083	18.3452	14.443	15.5731	15.0166	16.4426	15.1623	15.4584	17.684	15.7262	17.9326	16.9117	15.4603	16.2394	16.3263	18.6743
P01701	IGLV1-51	Immunoglobulin lambda variable 1-51	LV151_HUMAN		0.112377	0.871631	-0.0601013		0.425017	0.846476	-0.207709		0.267673	0.764505	0.147608	21.5525	19.632	20.8186	21.4809	21.3108	20.9835	21.1864	22.0196	21.0634	21.3961	21.0107	20.9248	21.7846	20.5791	21.1911	18.9657	21.4277	20.1377	21.3702	21.0019	21.3473	22.6694	21.6896	22.1526	22.0347	20.8075	20.7971	20.0067	20.3955	20.3618	17.4215	21.1485	20.8937	21.9928
P19652	ORM2	Alpha-1-acid glycoprotein 2	A1AG2_HUMAN		0.496457	0.459352	-0.144872		0.0904555	0.975402	-0.0326814		0.264779	0.76565	-0.11219	25.692	24.3763	25.623	25.4479	25.5477	24.5607	26.0014	25.2692	25.6606	25.8309	25.6948	25.2623	25.5174	24.5723	24.2139	24.0332	24.456	26.0658	25.7208	24.7121	24.7536	25.2366	25.8637	26.2658	24.847	25.6093	24.4729	25.8608	25.0752	24.5807	21.7858	24.9743	24.126	25.3341
A0A075B6S5	IGKV1-27	Immunoglobulin kappa variable 1-27	KV127_HUMAN		0.339717	0.594133	-0.149137		0.0294096	0.976925	-0.0166352		0.246905	0.793714	-0.132502	18.1523	17.2078	19.7509	20.2757	19.3527	19.3268	18.9515	19.9193	19.338	19.8974	19.1637	19.0565	18.3803	18.674	18.9781	20.1522	19.246	18.7968	18.4773	18.1117	17.8191	19.4231	19.3856	19.3794	19.7067	18.506	18.8751	18.0894	19.0513	17.9698	14.0327	19.5176	18.8118	17.9529
P01705	IGLV2-23	Immunoglobulin lambda variable 2-23	LV223_HUMAN		0.415301	0.529621	-0.405331		0.20534	0.943047	-0.159369		0.241608	0.799573	-0.245962	18.8478	19.4418	19.1809	14.5868	16.094	NaN	19.886	18.4581	15.8394	16.6045	13.9854	16.8372	14.9323	16.5563	NaN	20.5232	13.5593	15.5489	11.3978	NaN	20.7347	17.9265	17.711	18.834	20.0793	18.0772	20.3922	18.2985	19.6827	19.8076	NaN	NaN	19.6088	20.3953
Q06033	ITIH3	Inter-alpha-trypsin inhibitor heavy chain H3	ITIH3_HUMAN		0.702477	0.316167	0.190097		0.266395	0.931435	0.0947604		0.227682	0.82131	0.0953364	20.9125	19.6867	20.2151	20.4991	20.88	19.9455	21.1755	20.8773	21.4919	21.5671	21.3146	20.922	19.9858	20.8941	20.6631	20.8826	21.3098	20.5034	21.2613	20.3409	19.6687	20.4946	21.1664	21.5772	20.9758	21.4223	20.6908	20.4908	20.5135	20.8732	17.3478	20.9612	20.1613	19.8838
P05156	CFI	Complement factor I	CFAI_HUMAN	+	1.78628	0.0393585	0.314571		0.957543	0.445333	0.226341		0.227592	0.817903	0.0882305	21.5285	20.8322	21.2817	21.843	21.76	21.2924	21.4721	22.1328	21.9615	21.9547	21.7239	21.7775	21.7605	21.5069	20.8863	20.5059	21.4486	21.825	21.7856	21.0418	20.6655	21.0958	21.4593	21.403	20.8392	21.442	20.5007	20.5463	20.6936	20.6886	17.9744	21.0627	20.7331	20.5399
P08603	CFH	Complement factor H	CFAH_HUMAN	+	3.45393	0.00125	0.440758		1.94695	0.0704348	0.355957		0.225896	0.817474	0.084801	23.9303	22.8955	23.7903	23.8042	23.768	22.9728	23.4992	23.7955	23.7192	24.1877	23.8986	23.564	23.6715	23.4164	23.215	22.9094	23.6606	23.9521	23.883	23.7382	22.6027	23.3502	23.4116	23.2623	22.5825	23.6896	22.9104	23.0369	23.1921	22.8642	20.2599	23.1476	23.0849	23.5744
P01768;P0DP03	IGHV3-30;IGHV3-30-5	Immunoglobulin heavy variable 3-30;Immunoglobulin heavy variable 3-30-5	HV330_HUMAN;HVC05_HUMAN		0.0458254	0.952778	-0.0306261		0.168665	0.957445	0.101737		0.224669	0.816227	-0.132364	17.0945	15.405	16.4735	17.1726	18.9386	18.1345	18.344	18.6007	17.5164	18.1719	15.9236	16.4942	19.1746	16.6175	16.8898	NaN	17.2876	17.748	18.3801	16.8871	17.2397	18.4409	18.3107	17.2046	19.8749	18.5157	16.4694	17.8275	15.1575	17.7795	15.3866	17.286	16.503	16.6567
A0A0B4J1U7	IGHV6-1	Immunoglobulin heavy variable 6-1	HV601_HUMAN		0.454939	0.496742	-0.190228		0.165366	0.955319	-0.077228		0.221792	0.81753	-0.113	23.9102	20.9223	20.883	22.0712	21.7028	21.1906	21.242	22.5576	20.9599	22.2895	22.8325	21.7331	22.4058	21.9711	21.6379	22.61	21.3297	21.5146	21.3416	21.9654	19.9935	22.4028	21.3916	22.9101	21.6021	20.7427	21.7573	21.0775	21.1562	21.3192	17.4898	21.6481	21.3229	22.5471
P48740	MASP1	Mannan-binding lectin serine protease 1	MASP1_HUMAN		0.0915612	0.891151	0.0275409		0.164066	0.953791	-0.0504929		0.219482	0.817887	0.0780338	17.7109	16.8548	17.8735	17.4217	17.7057	16.47	16.7451	17.7653	17.0844	17.8566	17.8029	17.2578	18.0689	17.5268	17.0664	17.4376	17.4402	17.6357	17.8011	18.0836	16.5132	18.04	17.4983	17.9721	18.2337	17.7634	18.6363	17.0967	18.0312	17.7075	14.9926	17.4445	17.1708	18.3767
P01601	IGKV1D-16	Immunoglobulin kappa variable 1D-16	KVD16_HUMAN		0.368812	0.571897	-0.242329		0.113967	0.957087	-0.083047		0.218152	0.816793	-0.159282	18.667	18.467	18.0123	20.0306	18.7926	18.4751	19.6115	19.597	20.3173	20.3329	18.979	19.2899	18.574	16.6385	16.9813	20.9833	19.2239	18.8064	19.721	19.1177	16.6649	19.6164	20.0661	19.4687	19.7608	20.0134	17.8287	18.5153	16.4394	16.9385	13.9142	18.7899	19.9219	15.9724
Q13103	SPP2	Secreted phosphoprotein 24	SPP24_HUMAN		1.31985	0.0968235	0.66024		0.687516	0.630535	0.48228		0.218014	0.813614	0.17796	15.9104	13.8503	14.8822	14.0054	15.3867	15.4012	15.3159	15.4694	14.5965	16.2663	15.4547	14.1272	11.9204	15.503	15.1094	13.571	14.3847	14.709	13.4963	15.3231	15.1581	12.5558	NaN	NaN	NaN	NaN	14.061	14.1994	15.2591	12.3329	12.5736	14.1827	14.1394	16.4915
P0C0L5	C4B_2	Complement C4-B	CO4B_HUMAN		0.0794748	0.896127	0.0337544		0.146425	0.956824	-0.0668771		0.206187	0.830991	0.100632	22.3498	21.7181	22.1731	21.7076	21.6713	20.7877	21.7482	22.3761	22.1545	21.8841	22.5411	21.5467	21.5531	20.6853	21.7918	21.8724	22.0334	22.9682	22.7538	22.1497	21.3249	21.0229	22.507	21.6743	22.8317	22.774	21.1373	22.4471	22.2056	21.5737	18.7444	22.2847	21.005	21.0715
P00739	HPR	Haptoglobin-related protein	HPTR_HUMAN		0.166608	0.7967	0.0678536		0.428391	0.850897	0.174598		0.204336	0.830604	-0.106745	21.9094	21.0919	21.4706	21.245	20.1882	20.4507	21.5222	21.3701	20.4929	21.8644	21.5515	22.0238	21.1673	21.6973	19.8774	21.1988	20.6162	21.3938	21.6031	20.1644	19.6079	20.9577	20.8745	20.4513	20.4517	21.0311	20.6507	21.9691	20.2341	20.7359	17.4259	20.441	19.9525	21.1589
P07357	C8A	Complement component C8 alpha chain	CO8A_HUMAN		1.48842	0.0670462	0.279515		0.717885	0.62	0.193873		0.204223	0.827356	0.0856419	20.3505	18.9107	19.574	20.1664	19.8521	19.2839	19.5479	20.0759	19.9695	20.4647	19.841	19.7436	19.4438	19.2191	18.9059	18.8998	19.7317	20.1853	19.9169	19.5002	18.8007	19.5248	19.5245	19.3381	18.5228	19.5	19.2221	18.9183	19.1852	18.72	16.0037	19.4683	19.3106	19.7035
P02743	APCS	Serum amyloid P-component	SAMP_HUMAN		0.811278	0.2596	0.18846		0.319137	0.910161	0.104577		0.202136	0.827224	0.0838824	23.353	23.01	23.226	23.3469	23.0593	22.6594	23.6791	23.4366	23.6102	23.7598	23.6382	23.0348	23.8027	23.2018	22.3459	22.2783	23.6096	23.5949	23.7662	22.8381	22.4329	23.0919	23.6918	23.9045	22.9022	23.3938	22.068	23.5039	22.5669	23.2631	19.8937	23.1176	22.6557	23.0109
P04211	IGLV7-43	Immunoglobulin lambda variable 7-43	LV743_HUMAN		0.305793	0.624813	-0.118002		0.62169	0.6765	-0.211801		0.200749	0.826151	0.0937991	19.8776	19.0098	19.0617	18.9591	20.2978	19.1769	20.551	20.1325	19.707	20.8918	19.9033	20.0825	20.7565	20.4142	20.1663	21.6062	18.8803	19.5546	19.3907	20.204	18.8585	21.1549	19.8197	20.7428	20.7553	19.1911	21.1345	20.0515	20.6244	19.771	17.1171	20.1197	20.4141	21.1282
P04075	ALDOA	Fructose-bisphosphate aldolase A	ALDOA_HUMAN		1.58553	0.05376	-0.361027		1.69761	0.113517	-0.473239		0.199323	0.825255	0.112212	25.7879	24.7662	25.3624	25.5992	26.0201	25.4025	25.588	23.9263	25.2257	26.2114	25.4986	25.3649	26.148	25.9627	25.3552	25.0749	22.6994	25.5475	26.2211	25.5961	24.903	25.52	25.4222	25.5805	25.0748	26.4895	24.8593	24.1662	23.9245	22.7726	22.3851	25.239	25.2355	25.3253
A0A0C4DH55;A0A0C4DH90	IGKV3D-7;IGKV3OR2-268	Immunoglobulin kappa variable 3D-7;Ig-like domain-containing protein	KVD07_HUMAN;A0A0C4DH90_HUMAN		0.145856	0.822187	-0.0434619		0.434748	0.849427	-0.106791		0.184491	0.848983	0.0633295	23.5408	23.0265	22.6871	23.7199	23.573	23.3628	23.6399	23.546	24.2547	24.0858	23.1058	23.5094	23.3276	23.1347	23.2757	25.0871	23.2063	23.1506	23.4503	23.3873	22.8992	23.8971	23.6735	24.4635	23.9743	23.7063	23.2907	22.579	22.7499	23.2039	21.2178	23.5602	23.5796	23.1119
P04275	VWF	von Willebrand factor	VWF_HUMAN		0.260232	0.681632	0.125177		0.0391752	0.977528	0.0195308		0.183266	0.847983	0.105646	20.516	18.4921	18.4131	19.8929	17.8404	20.3524	18.7989	18.6645	18.7094	20.1936	19.1789	16.2922	18.6838	19.8557	19.9332	21.051	20.5687	19.1204	20.1365	18.7783	17.2572	19.9323	20.042	19.8133	17.6093	19.2734	17.5277	19.0241	20.3207	19.0259	15.7295	19.0536	20.3127	18.4459
P06331	IGHV4-34	Immunoglobulin heavy variable 4-34	HV434_HUMAN		0.324243	0.607276	0.118064		0.0870889	0.974373	0.0347815		0.177429	0.85562	0.0832821	21.6328	20.8846	20.6513	22.3694	22.0032	20.8575	21.3643	22.1686	21.9389	22.6427	21.4816	21.3297	21.9027	20.8938	21.4858	23.5838	21.2132	21.0928	21.5654	21.0749	20.7446	22.1701	21.8295	22.1313	22.2048	21.8868	20.863	20.4102	21.0065	21.072	17.7903	20.9248	21.5097	21.1092
P01876	IGHA1	Immunoglobulin heavy constant alpha 1	IGHA1_HUMAN		0.164539	0.797182	0.072058		0.448382	0.846302	0.159708		0.177171	0.852395	-0.0876495	27.637	26.406	26.7086	27.4306	27.0699	25.319	26.7657	27.3832	27.1961	27.8012	26.7137	26.7225	26.5032	25.9514	26.4929	27.5549	27.0049	25.6194	26.403	26.4812	25.1294	26.7062	27.1033	27.094	25.892	26.3784	26.5628	25.5346	26.9469	26.2295	22.6413	27.3079	26.3956	25.9967
P02774	GC	Vitamin D-binding protein	VTDB_HUMAN		0.0248985	0.974319	0.00723273		0.246039	0.948041	0.0717432		0.17387	0.855066	-0.0645105	25.0333	23.9847	24.8152	24.5226	24.8101	24.2521	24.5044	24.7126	24.5599	25.303	24.7727	24.5214	24.6031	24.438	24.1093	23.8067	24.4592	25.0717	24.6432	24.3776	23.8933	24.4313	24.3597	24.2274	23.9497	24.5373	24.0312	24.1485	24.2109	23.8998	21.2347	24.2207	24.2305	24.7663
A0A075B6K5	IGLV3-9	Immunoglobulin lambda variable 3-9	LV39_HUMAN		0.730909	0.304107	-0.231827		1.1748	0.295643	-0.314471		0.173208	0.852751	0.0826439	18.899	17.7386	17.2201	18.3309	18.9492	18.2577	19.1807	19.0207	18.4097	17.2066	18.7435	18.5093	18.8439	18.6305	18.4451	19.5639	18.4232	17.8772	18.4848	18.8892	17.5929	18.9453	18.8188	18.1501	18.7813	18.64	16.8403	18.7697	18.0962	17.9579	14.5932	18.6978	18.3707	19.193
A0A075B6I4	IGLV10-54	Immunoglobulin lambda variable 10-54	LVX54_HUMAN		0.0026514	0.997505	-0.00328589		0.241757	0.941447	0.181977		0.169615	0.856179	-0.185263	12.9896	NaN	NaN	NaN	12.4547	12.8731	NaN	12.1705	11.6096	10.248	NaN	NaN	10.7016	12.5121	11.7174	11.2718	11.6674	9.5843	8.43691	12.4524	NaN	11.2351	NaN	NaN	12.0572	9.93557	18.1311	NaN	15.5927	9.30443	11.185	13.8876	11.5077	15.5995
A0A0C4DH31	IGHV1-18	Immunoglobulin heavy variable 1-18	HV118_HUMAN		0.733517	0.303828	-0.245141		1.04797	0.376825	-0.337673		0.169526	0.852842	0.0925318	17.7725	18.4225	16.8072	18.3312	18.1117	17.5015	18.5506	18.6236	18.6187	16.871	17.1151	17.9744	17.9741	17.1679	17.5631	19.3297	17.5208	17.3003	18.4718	17.903	17.8039	18.1619	18.4352	17.7075	19.3812	18.7404	16.7082	17.2755	17.2227	17.3199	13.4044	17.7271	17.7974	16.7925
Q6UXB8	PI16	Peptidase inhibitor 16	PI16_HUMAN		1.0998	0.15216	-0.28122		0.651035	0.667467	-0.197483		0.168241	0.851694	-0.0837366	17.9389	15.8913	17.4016	16.7007	16.4464	16.7728	14.7291	16.533	16.056	17.3004	15.6126	15.7598	16.5026	16.5472	15.5897	16.4236	17.516	16.9257	16.9461	16.1752	15.3727	16.3509	17.1739	16.0853	16.2847	16.2437	15.8253	16.631	16.541	14.554	12.7191	15.4065	16.0395	15.6923
P00736	C1R	Complement C1r subcomponent	C1R_HUMAN	+	1.74121	0.0417818	0.242749		0.926542	0.44576	0.18471		0.159407	0.86453	0.058039	21.7827	21.1134	21.6962	21.5669	21.5639	21.1353	21.5612	21.7851	21.9533	22.1025	21.8476	21.6399	21.809	21.6981	21.2605	21.0464	21.5745	21.7445	21.6189	21.5525	20.9181	21.6985	21.3004	21.6995	21.0962	21.5341	21.1518	21.3929	21.3728	21.3189	18.0793	21.4665	21.0316	21.4709
P02655	APOC2	Apolipoprotein C-II	APOC2_HUMAN		0.52807	0.435321	0.135893		0.959968	0.449294	0.195116		0.152954	0.872944	-0.0592234	23.4096	21.8861	22.4235	23.0252	22.9327	22.5354	22.5581	22.8685	22.733	23.2045	23.5453	24.0044	22.7815	23.5365	23.5275	22.3652	22.5561	23.3525	23.1902	23.413	22.6372	23.1961	23.0805	22.223	22.5554	22.8765	22.5654	22.3116	22.7547	21.8291	19.8691	22.718	22.4891	23.4099
A0A0C4DH29	IGHV1-3	Immunoglobulin heavy variable 1-3	HV103_HUMAN		0.394542	0.549939	-0.259664		0.583126	0.716274	-0.384094		0.152448	0.870263	0.12443	NaN	NaN	16.9611	16.3211	16.0456	16.1521	14.2106	17.18	17.806	16.5847	15.968	17.0328	16.6693	16.8514	15.2859	18.0133	14.9884	17.2354	17.6217	16.7731	17.1711	18.0551	16.7281	17.9721	18.5957	17.7972	17.4921	17.0563	16.3574	16.0111	12.8974	17.3221	18.2928	16.1127
P01023	A2M	Alpha-2-macroglobulin	A2MG_HUMAN		0.265012	0.676948	0.0733901		0.463806	0.852511	0.136396		0.149031	0.873714	-0.0630061	26.7803	26.7789	26.0715	26.7777	27.0947	26.1468	26.3684	26.3651	27.2627	26.4444	26.8765	26.0333	26.7656	26.4264	26.1849	26.5898	26.923	26.6775	27.5887	27.265	25.5276	26.684	27.6161	26.9737	27.0899	26.4435	26.1029	25.924	26.5535	26.1441	23.7732	26.4725	26.0071	26.5966
P15814	IGLL1	Immunoglobulin lambda-like polypeptide 1	IGLL1_HUMAN		0.660122	0.336623	-0.171901		0.305469	0.911084	-0.10558		0.142333	0.883415	-0.0663216	24.6363	23.3267	23.9487	24.5561	24.0425	23.954	24.1956	24.364	23.9726	23.9945	23.3265	23.2894	24.0677	23.5256	23.7321	24.9691	23.8101	22.7777	24.3935	23.856	23.8325	24.2501	24.7003	25.0073	23.9137	24.3339	23.7677	22.7154	23.2899	23.2711	20.4734	23.834	23.3187	24.025
P01880	IGHD	Immunoglobulin heavy constant delta	IGHD_HUMAN		0.929143	0.213122	-0.437018		0.53236	0.772226	-0.32271		0.138785	0.886866	-0.114308	18.5601	16.8625	18.067	16.7994	18.036	17.0563	16.4926	17.4671	16.9209	16.0633	16.0774	16.6079	17.5712	16.6015	15.8541	16.408	14.4614	16.4109	16.0041	16.1112	16.698	15.3512	NaN	16.3632	16.1402	16.0081	16.2147	15.0437	15.1548	16.9	13.347	19.2317	14.8715	19.8872
Q13790	APOF	Apolipoprotein F	APOF_HUMAN	+	1.73458	0.042018	-0.245616		0.779392	0.581256	-0.191212		0.138513	0.883827	-0.054404	19.0261	19.075	19.1409	19.1198	18.8915	18.7356	19.5867	19.1657	19.7336	19.3398	19.8563	19.1156	18.8505	19.0966	18.4283	19.0001	19.4619	19.351	19.5923	19.2593	18.5704	19.283	19.6406	19.6976	19.2485	19.251	18.6423	19.8039	19.2011	18.8691	16.4446	19.2089	19.094	19.0212
P07358	C8B	Complement component C8 beta chain	CO8B_HUMAN		0.537876	0.436367	-0.126158		0.226192	0.93401	-0.0690801		0.138038	0.881188	-0.0570781	19.3316	18.1737	18.7345	18.9696	18.9187	18.4305	18.8441	19.3974	18.9167	19.4074	18.6465	18.6545	18.9658	18.5883	18.1107	18.3136	18.9386	19.1978	19.1419	18.397	18.0682	18.8123	18.7675	19.0071	18.5228	18.9583	18.2437	18.2775	18.3073	17.3629	15.1509	18.5377	18.1572	18.8432
O75882	ATRN	Attractin	ATRN_HUMAN	+	1.90446	0.0318	0.328032		2.02132	0.0654	0.386327		0.136209	0.881027	-0.0582957	21.0187	19.7235	20.4248	20.6171	21.1189	20.4393	19.9484	20.7738	20.2837	20.6541	20.7577	20.4986	20.5821	20.7827	20.5782	19.5867	20.3673	20.5506	20.552	20.5984	19.7404	20.5452	20.2871	19.969	19.1114	20.1266	19.6864	19.8027	20.1759	19.1836	16.8378	20.124	19.9772	20.4783
Q96IY4	CPB2	Carboxypeptidase B2	CBPB2_HUMAN		0.00524431	0.998365	0.0017536		0.168216	0.95407	-0.0559111		0.134507	0.88107	0.0576647	20.2575	19.491	20.0532	20.0636	20.2684	19.1228	19.7834	20.3171	20.1285	20.5041	20.2038	19.8687	20.5389	20.2426	19.7104	19.4062	19.721	20.0677	20.2891	20.1025	19.3272	19.5647	19.8961	19.8258	19.4423	20.4682	19.0839	19.8246	19.2747	18.9357	16.214	19.7401	19.3715	19.9125
P00734	F2	Prothrombin	THRB_HUMAN		0.715446	0.313596	0.143643		0.283902	0.905291	0.087451		0.133629	0.879274	0.0561924	23.5067	22.533	23.2879	23.4899	23.0339	22.5712	23.1151	23.2071	23.3492	23.8146	23.3763	23.0705	23.2795	22.979	22.8435	22.0722	22.7955	23.4927	23.5033	22.9747	22.894	22.8975	23.2314	22.7532	22.3024	22.9487	22.2507	22.4468	22.5306	22.0959	19.7664	22.7193	22.5701	22.8072
P00751	CFB	Complement factor B	CFAB_HUMAN		1.10631	0.150899	0.203519		0.63259	0.675339	0.152895		0.133506	0.876138	0.0506235	24.4421	23.3702	24.1063	24.5279	24.5714	23.8882	24.6694	24.6105	24.8985	24.6211	24.6694	24.4	24.4603	24.4458	24.2981	23.611	24.1919	24.4779	24.3225	23.7807	23.7217	24.2163	24.3489	25.0766	23.8969	24.4998	24.0932	23.9143	24.3685	24.347	21.0123	24.2816	23.9733	24.613
P0DOY3	IGLC3	Immunoglobulin lambda constant 3	IGLC3_HUMAN		0.357073	0.580051	-0.0936189		0.121011	0.958672	-0.0413921		0.128266	0.882207	-0.0522267	27.6384	26.3305	26.3896	27.0887	26.8451	26.7401	27.0146	26.9607	26.8636	27.9342	26.8142	26.7922	26.6289	26.6906	27.2012	27.99	26.7652	26.7381	26.5424	27.67	25.9139	27.0059	26.9972	27.2477	26.2585	26.8875	27.3306	26.2588	26.8784	26.633	23.7975	26.9306	26.8552	27.5379
O75636	FCN3	Ficolin-3	FCN3_HUMAN		0.111504	0.870368	0.0506601		0.296691	0.89907	0.116595		0.125425	0.884565	-0.0659346	20.5007	18.234	19.8493	20.3662	20.5301	18.6966	20.3223	20.6053	19.7074	19.8842	20.354	19.9283	20.406	20.1371	19.8394	19.3285	19.9814	19.3252	20.1416	19.9412	19.5722	19.6432	19.7653	20.3811	20.3819	19.8771	19.27	17.8448	19.2021	17.8576	15.9683	19.4251	18.9971	19.6799
A0A0C4DH33	IGHV1-24	Immunoglobulin heavy variable 1-24	HV124_HUMAN		0.950648	0.204765	-0.357576		0.712726	0.614557	-0.278842		0.124993	0.882023	-0.0787336	17.2225	15.4186	14.2896	17.4536	16.0837	15.5784	16.8942	17.77	15.0187	17.6246	16.026	16.631	16.4825	16.269	16.5203	18.1094	15.8323	15.501	17.2059	16.5625	14.9424	17.3355	17.5731	17.157	16.8743	17.4819	15.7111	16.5016	15.1994	15.4567	12.7434	16.0475	15.7749	16.1419
P01721	IGLV6-57	Immunoglobulin lambda variable 6-57	LV657_HUMAN		0.891959	0.224749	-0.398934		0.603555	0.690643	-0.312275		0.120869	0.886424	-0.0866594	19.1813	16.9042	18.3915	17.103	19.1553	18.6271	19.2159	20.1801	18.9424	19.7224	16.377	17.7798	20.3185	18.6822	19.063	20.128	19.9101	18.6441	18.8691	20.2911	15.9228	19.0103	20.7622	19.6876	19.3331	19.7954	18.0756	17.8453	17.8728	17.2048	16.0192	17.2419	18.1697	18.0422
P01031	C5	Complement C5	CO5_HUMAN		0.607017	0.376594	0.119778		0.692908	0.628	0.165997		0.116916	0.8904	-0.046219	22.0175	21.4399	21.9427	21.7849	21.8608	21.2333	21.8603	22.2214	22.0287	22.4047	22.3738	21.6711	22.0902	21.84	21.615	21.5547	21.4698	22.0088	22.4975	21.678	21.2501	21.5366	21.9831	22.2316	21.5861	22.3107	21.3987	21.6776	21.4134	21.1907	18.7889	21.7741	21.4113	21.9287
P06681	C2	Complement C2	CO2_HUMAN		0.670774	0.333429	0.164585		0.380628	0.87814	0.116391		0.113582	0.893579	0.0481941	21.1025	19.9677	20.7769	19.9971	21.0623	19.5179	21.4462	21.3842	21.2653	21.3348	21.3381	20.5118	21.112	20.8536	20.3701	20.3058	20.9682	20.9859	21.352	20.4842	19.9298	20.8044	21.3731	21.2261	20.9508	21.1443	20.3156	20.7433	20.5535	20.4066	17.484	20.6674	20.2962	20.9373
P02790	HPX	Hemopexin	HEMO_HUMAN		0.00971888	0.991707	0.00296539		0.129207	0.961861	0.042301		0.0967373	0.9237	-0.0393356	26.7598	25.5171	26.563	26.4562	26.6727	26.1248	26.3908	26.6771	26.5701	26.6941	26.9447	26.1924	26.7328	26.5549	26.3505	25.7149	26.3156	26.8493	26.913	26.2077	25.8017	26.1833	26.5879	26.5717	25.9451	26.641	25.6783	26.2433	26.3271	25.3854	23.268	26.1394	25.8442	26.3443
P02786	TFRC	Transferrin receptor protein 1	TFR1_HUMAN		0.661842	0.337192	0.185523		0.369568	0.872321	0.136646		0.0957756	0.922567	0.0488769	16.4366	16.5019	16.6278	17.2977	18.1112	17.747	17.0713	16.5379	18.1653	16.5027	17.2934	17.3713	16.9684	17.4095	16.0423	16.8612	17.0368	16.5484	17.1269	16.4478	16.2484	17.3346	17.1069	16.9015	16.2024	17.0642	16.9537	17.137	16.2784	18.1845	13.3454	16.7988	17.073	17.6164
P07360	C8G	Complement component C8 gamma chain	CO8G_HUMAN		0.466631	0.485382	-0.112881		0.236219	0.942687	-0.0729888		0.0935419	0.923673	-0.0398927	20.6505	19.5887	19.9569	20.4019	20.3896	19.8657	20.2617	20.8862	20.5418	20.8113	20.2666	19.9854	20.4763	19.9274	19.6165	19.7557	20.3733	20.5664	20.5424	19.509	19.2189	20.2469	20.6106	20.6802	20.0939	20.293	19.5496	19.5999	19.7694	19.0569	16.9099	19.9709	19.3091	19.7346
P01871	IGHM	Immunoglobulin heavy constant mu	IGHM_HUMAN		0.185619	0.767405	-0.0935315		0.0641133	0.972275	-0.0334732		0.0922728	0.922726	-0.0600583	24.1554	24.8905	24.9392	25.5801	26.871	26.7728	25.6444	24.327	26.2019	26.8601	25.1585	26.2041	26.9944	26.2824	25.0455	25.3155	25.584	25.9884	25.2553	24.5668	26.0756	27.7233	25.5306	25.5455	24.4637	24.7357	25.9134	23.8194	24.0241	23.9535	21.6372	25.5566	25.7816	26.3616
P02746	C1QB	Complement C1q subcomponent subunit B	C1QB_HUMAN		0.0452723	0.947241	-0.014787		0.174594	0.963354	-0.0537125		0.0908626	0.922185	0.0389255	21.6608	20.8099	21.7371	21.5825	21.5414	21.2081	22.0414	21.9161	21.9435	21.8591	21.7063	21.4389	21.6838	21.8502	21.4585	21.5467	21.6915	21.5801	21.5996	21.6644	21.0141	21.6579	21.4354	21.6622	21.3591	21.5016	21.0864	20.9856	21.0739	20.4747	17.5959	21.3203	21.0043	21.1478
P05546	SERPIND1	Heparin cofactor 2	HEP2_HUMAN		0.536365	0.435808	0.130748		0.610261	0.690407	0.172615		0.0888308	0.923044	-0.0418677	23.4397	22.109	22.9244	23.1345	23.1801	22.5044	22.9291	23.6323	23.1326	23.8116	23.3842	22.9992	23.722	23.3226	22.5655	22.2899	22.6676	23.6709	23.2829	22.185	22.4909	22.9169	23.3293	23.0588	22.6503	23.7395	22.2418	22.8911	22.3978	22.1538	19.5552	22.7759	22.1092	23.3623
P02749	APOH	Beta-2-glycoprotein 1	APOH_HUMAN	+	2.26386	0.0157647	0.445205		1.75026	0.111077	0.40522		0.0837366	0.929363	0.0399856	22.1517	21.8291	22.9312	22.9932	22.5744	22.2476	21.2401	22.1334	22.5206	22.931	22.9903	22.4022	22.8248	22.4879	22.1827	21.5218	22.5521	22.8269	22.2891	23.0172	20.8134	21.8873	22.5045	21.6843	21.0961	22.2611	22.2453	22.5937	22.4566	21.8418	18.842	22.295	22.1794	21.9283
A0A0J9YX35	IGHV3-64D	Immunoglobulin heavy variable 3-64D	HV64D_HUMAN		0.402568	0.542088	-0.135147		0.23499	0.936059	-0.0898427		0.0831545	0.927212	-0.0453039	22.9887	21.7497	22.3254	23.112	23.43	22.3339	22.9345	23.1722	23.3611	23.0741	22.2119	22.3143	22.436	22.987	22.6098	23.5447	23.4077	22.7134	22.9631	22.6545	22.069	24.5076	22.575	23.4086	22.7959	23.0144	22.2747	21.9482	22.0212	21.5095	18.4443	22.8293	22.836	22.4689
Q92496	CFHR4	Complement factor H-related protein 4	FHR4_HUMAN		0.670446	0.332	0.207296		0.352759	0.888776	0.157538		0.0820556	0.926109	0.0497581	17.0353	17.9248	17.3939	17.391	17.8593	16.425	17.7122	17.9999	19.2424	17.6292	17.5559	18.218	16.7119	16.5319	15.8014	17.2203	18.0095	17.005	18.08	16.7869	17.2788	16.9693	17.1517	18.37	16.8206	17.9378	16.1837	17.1625	16.4156	16.4976	14.1911	18.1364	17.1057	17.4235
P01009	SERPINA1	Alpha-1-antitrypsin	A1AT_HUMAN		0.203752	0.739693	0.0532197		0.0666262	0.974146	0.0218876		0.0792211	0.928159	0.0313321	27.4178	26.971	27.6852	27.1474	27.5014	26.9623	27.2944	27.5961	27.5752	28.0628	27.5939	27.5517	27.8159	27.4126	27.3783	27.2017	27.6061	27.6095	27.8603	27.3355	26.4187	27.6218	27.5572	27.828	27.0263	27.3237	27.0547	27.537	27.55	27.217	24.0979	27.4909	26.7694	27.4027
Q9UK55	SERPINA10	Protein Z-dependent protease inhibitor	ZPI_HUMAN		0.329924	0.604515	-0.0861906		0.14097	0.959233	-0.052617		0.074174	0.935437	-0.0335736	18.4489	17.5774	17.3645	18.2434	18.2155	17.2611	18.7501	18.6437	18.1629	18.4994	18.3479	18.1116	18.4301	18.0158	17.8717	17.1793	17.5717	18.2082	18.713	16.7277	17.2748	17.7614	18.2535	17.9532	18.0032	17.8897	17.5116	17.6467	17.2751	17.5958	14.9847	17.6854	17.3979	18.3803
P00748	F12	Coagulation factor XII	FA12_HUMAN	+	2.03885	0.0244211	0.363649		1.2569	0.25448	0.329016		0.0707335	0.938576	0.0346331	21.6569	20.5643	21.4009	20.7955	21.3217	20.1855	21.3896	21.4029	20.2366	20.9965	21.3745	20.6873	21.1148	21.1381	20.1725	20.166	21.1544	21.7005	21.9171	20.9394	20.509	20.4867	21.4189	20.4042	20.0885	21.3637	20.3314	19.9788	20.8101	20.1856	17.992	20.9284	20.4895	21.3336
P02741	CRP	C-reactive protein	CRP_HUMAN		0.447068	0.500789	0.377439		0.448437	0.85229	0.304285		0.0692511	0.938452	0.0731542	15.1262	19.334	19.2223	17.7727	18.2416	15.8942	17.6951	17.5016	20.059	18.6902	17.7136	17.6481	16.392	18.7921	16.103	15.9331	18.1266	16.2513	18.1985	17.1723	18.031	16.4892	16.0447	22.4277	16.2598	NaN	15.1338	19.6581	16.8727	22.8295	16.7279	18.4425	17.2211	18.871
P01861	IGHG4	Immunoglobulin heavy constant gamma 4	IGHG4_HUMAN		0.137312	0.831435	0.0703737		0.264372	0.930833	0.111135		0.0683988	0.936771	-0.0407612	25.9447	23.7477	21.7613	23.9104	22.8912	24.0639	24.2382	23.0903	24.2121	26.4095	23.6733	25.0127	23.9924	23.5808	25.0717	24.886	24.6502	21.9397	24.1756	24.6825	23.3998	23.0106	23.6283	23.5139	22.757	24.0625	24.414	22.7511	23.2889	23.7295	21.3197	24.443	23.4359	23.8338
P05160	F13B	Coagulation factor XIII B chain	F13B_HUMAN	+	2.11565	0.0208602	0.373963		1.47678	0.186629	0.342358		0.0677789	0.935004	0.0316054	19.0422	17.903	18.4885	18.0497	18.2265	18.1686	17.7617	18.3327	18.2823	18.4886	18.0464	18.2061	18.173	18.7508	17.5961	17.5918	18.6233	18.6651	18.4196	17.8496	17.5315	18.1708	18.4301	17.8696	17.1856	18.0906	17.2561	18.3941	18.1827	17.5734	14.584	17.8139	17.8564	18.0974
A0A0A0MRZ8;P04433	IGKV3D-11;IGKV3-11	Immunoglobulin kappa variable 3D-11;Immunoglobulin kappa variable 3-11	KVD11_HUMAN;KV311_HUMAN		1.12758	0.145769	-0.243374		0.80133	0.561333	-0.213242		0.060566	0.946028	-0.0301325	22.7131	22.8619	22.2197	23.0639	23.4399	22.881	23.473	23.4315	23.6866	23.6466	22.412	22.9589	23.2276	22.2898	22.6167	24.5198	22.5389	22.5387	22.9765	22.8767	22.7021	23.6176	22.8682	23.284	24.2828	23.077	22.5574	22.724	22.5389	22.7038	19.344	22.7758	23.7523	22.4727
P01718	IGLV3-27	Immunoglobulin lambda variable 3-27	LV327_HUMAN		1.24297	0.114964	-0.605395		1.32481	0.225304	-0.549857		0.0603296	0.943124	-0.0555383	16.222	16.1778	13.7768	16.1085	15.5533	12.443	17.0983	16.7084	17.9617	17.2058	12.9058	15.0766	NaN	16.339	15.2246	17.4688	16.6046	16.7811	16.0372	15.2863	12.3094	18.8042	15.8162	15.0655	19.4584	16.2068	13.9057	15.8889	14.3958	16.4581	11.6006	14.6568	16.5627	17.0009
P02768	ALB	Albumin	ALBU_HUMAN		0.216468	0.727209	-0.0586704		0.291972	0.894426	-0.0846667		0.059425	0.941662	0.0259963	31.0989	29.8009	30.8188	30.6736	30.5091	30.0613	30.2069	30.5632	30.5067	31.0396	30.8317	30.3798	30.5542	30.6311	30.4356	30.1684	30.6234	30.8514	30.8759	30.7379	29.7479	30.5433	30.3063	30.1352	30.0666	30.6706	29.8197	29.4555	30.3549	29.1516	27.2253	30.1707	30.199	30.4569
P0DP01	IGHV1-8	Immunoglobulin heavy variable 1-8	HV108_HUMAN		0.36389	0.573719	-0.19953		0.510298	0.803937	-0.243062		0.0587266	0.939649	0.0435316	18.0803	15.8921	15.7304	17.6946	19.8029	18.2544	19.3634	18.4412	18.6536	18.5218	18.575	18.5476	NaN	17.3294	18.3023	20.3153	18.6757	17.4947	18.7215	18.6618	18.0151	18.3132	19.208	19.1273	19.2638	18.9563	17.0619	18.0015	17.5837	17.9728	14.2336	19.1898	18.6287	18.136
A0A0C4DH38	IGHV5-51	Immunoglobulin heavy variable 5-51	HV551_HUMAN		0.291933	0.64204	-0.099183		0.185853	0.96824	-0.0713155		0.0543091	0.944993	-0.0278675	21.3004	20.6313	20.4834	21.6192	21.3894	21.0628	21.3015	22.0538	21.6877	22.0691	20.8675	21.3557	21.1927	20.4447	20.7905	22.033	20.9759	21.1653	21.2366	21.3708	20.5264	21.496	21.1108	21.0041	22.0384	21.1623	20.0108	20.2788	20.898	20.1356	17.0407	21.0984	21.1744	21.0722
P01877	IGHA2	Immunoglobulin heavy constant alpha 2	IGHA2_HUMAN		0.218679	0.726584	0.085301		0.310119	0.917818	0.112556		0.0532942	0.943763	-0.0272545	26.3887	24.9594	24.7983	25.6821	25.829	24.2989	25.0224	25.8675	25.4998	26.9362	25.3349	25.2988	24.9001	24.7492	25.6123	26.0372	24.9786	24.1042	24.6191	25.7208	23.9294	24.8924	25.3208	25.2533	24.4621	24.9173	25.6888	24.4135	25.6868	25.5364	21.954	25.9067	24.8026	25.2242
A0A0B4J1Y9	IGHV3-72	Immunoglobulin heavy variable 3-72	HV372_HUMAN		0.952394	0.205068	-0.238025		0.732474	0.608387	-0.211299		0.0518348	0.943458	-0.0267256	22.0811	21.1349	21.5039	22.2451	22.2621	22.4443	22.426	22.4765	22.3235	22.9561	21.9141	22.1864	22.7866	22.2393	21.6646	22.813	21.4249	21.6911	21.5815	21.638	21.3182	23.1316	22.0748	22.812	22.5903	22.0546	22.2399	21.6542	21.056	21.4107	18.1618	22.0038	22.3709	22.2943
P33151	CDH5	Cadherin-5	CADH5_HUMAN		0.505599	0.454299	-0.163903		0.604412	0.695158	-0.19009		0.0466822	0.950007	0.0261871	17.8193	16.3491	17.8579	17.3318	17.6968	17.732	16.424	17.5315	17.1967	18	16.7596	15.7922	17.9166	17.2872	16.9917	17.6408	17.9301	16.9829	18.3925	16.1365	15.1669	17.8036	18.1988	17.2237	17.3664	16.9011	17.4908	17.6588	18.1102	16.1172	13.9426	16.1858	16.463	17.4122
A0A0B4J1Y8	IGLV9-49	Immunoglobulin lambda variable 9-49	LV949_HUMAN		0.426602	0.520427	0.29981		0.514987	0.800256	0.343632		0.0432056	0.953614	-0.0438215	20.833	20.1387	20.72	20.5834	19.8755	19.4779	20.5501	21.3035	19.5066	19.7985	20.8	19.8043	20.2403	15.755	18.9686	17.4625	NaN	15.3432	19.382	19.981	17.5727	19.757	19.0996	20.2913	22.0099	20.3512	18.179	19.33	16.0926	18.0386	14.8817	19.2225	19.4453	20.0619
P02747	C1QC	Complement C1q subcomponent subunit C	C1QC_HUMAN		0.258316	0.681705	-0.0751546		0.174094	0.959661	-0.0561665		0.0418368	0.95299	-0.0189881	22.3264	20.9673	22.4177	21.7404	22.1869	21.5185	22.3023	22.5591	22.3312	22.3891	22.2833	21.6394	22.3541	22.1305	22.0224	22.0697	22.1455	22.1197	22.1043	21.8454	21.3817	22.7611	22.2891	22.6916	22.2768	22.5361	21.996	21.5801	21.969	21.2542	18.2648	21.9191	21.7118	22.069
S4R460	IGHV3OR16-9	Ig-like domain-containing protein	S4R460_HUMAN		1.05107	0.167351	-0.320349		1.18441	0.298	-0.344698		0.0375012	0.958932	0.0243491	25.5947	23.0767	24.8479	25.1196	25.137	24.9117	24.6738	25.5397	24.7453	25.8347	24.8185	24.5625	25.7581	25.0123	24.9956	25.3977	24.6894	24.1343	24.8748	24.174	22.6503	26.1774	25.2091	26.337	25.4626	25.7398	25.1464	24.0831	24.3256	23.8333	20.3626	24.4887	25.1153	25.6146
P01699	IGLV1-44	Immunoglobulin lambda variable 1-44	LV144_HUMAN		0.911328	0.219952	-0.279052		0.64283	0.668935	-0.255453		0.0348587	0.961188	-0.0235989	21.7653	20.1206	20.9827	21.6782	22.039	21.3521	21.661	22.2004	21.2694	21.7571	21.0729	20.7837	20.2975	20.2837	21.6538	22.7931	22.0248	20.6749	21.8562	21.413	20.4501	23.5539	22.0837	21.6327	22.8276	21.6984	20.6774	20.9537	21.3187	20.3998	17.6331	21.3845	20.9118	21.9036
P08571	CD14	Monocyte differentiation antigen CD14	CD14_HUMAN		0.15435	0.812725	0.0532606		0.0869712	0.970864	0.0361211		0.0327475	0.962218	0.0171395	18.1418	18.0725	18.468	18.5002	18.9325	17.8205	19.4161	18.6793	18.7766	18.5298	18.4505	17.5925	18.8095	17.8533	17.9042	17.5675	18.5288	18.2155	19.0399	17.742	17.0701	18.0467	18.2082	18.7356	18.1969	19.0388	17.5509	18.1961	17.8848	17.8628	14.8579	17.8206	17.634	17.8076
P24592	IGFBP6	Insulin-like growth factor-binding protein 6	IBP6_HUMAN		0.308558	0.623167	-0.127851		0.275646	0.917895	-0.11129		0.0288183	0.966685	-0.0165613	17.7145	14.8792	16.8455	17.7527	16.4586	15.7089	15.9685	17.0708	15.1329	16.6438	16.4237	14.8882	16.0972	17.0796	16.7942	16.4643	16.9384	16.8092	17.0508	16.7371	14.3805	16.0988	16.7365	16.838	16.614	16.6081	15.6881	17.9331	16.7064	14.537	13.1998	15.4924	15.8637	16.0225
Q08380	LGALS3BP	Galectin-3-binding protein	LG3BP_HUMAN		0.90772	0.219476	0.349713		0.90916	0.454805	0.330778		0.0286195	0.964014	0.0189347	17.9072	17.5627	18.9643	19.5337	19.0713	18.4359	19.0543	17.8145	18.3574	17.3115	17.7045	18.9491	18.3152	17.2829	17.169	19.8479	17.5928	18.3212	18.217	17.6095	16.4587	19.459	18.6531	18.4818	19.7833	18.0719	17.2118	17.0341	19.029	17.9703	13.9105	18.3332	16.9716	17.4998
A0A0B4J1V2	IGHV2-26	Immunoglobulin heavy variable 2-26	HV226_HUMAN		0.100267	0.880159	0.0428466		0.123011	0.958795	0.0591128		0.0280753	0.961953	-0.0162662	20.0186	19.8585	19.3747	19.4054	19.5656	18.9322	19.1069	20.355	20.0502	19.3236	19.6484	19.282	19.5153	18.7877	19.4341	20.6491	19.7137	19.5579	20.1046	19.3709	19.5496	20.2515	20.008	19.2094	20.6136	20.3097	17.9381	19.2354	19.5544	18.6253	15.7899	19.7679	19.872	19.4124
P01011	SERPINA3	Alpha-1-antichymotrypsin	AACT_HUMAN		0.5575	0.41699	0.137392		0.64089	0.666704	0.149365		0.0267614	0.961315	-0.0119728	24.9215	25.1651	25.2375	24.6817	25.2926	24.5662	26.1656	25.2054	25.8896	25.3591	25.5626	25.5012	25.917	24.8697	24.3182	24.5834	25.223	25.4161	25.8856	24.7226	24.3365	25.1907	25.6651	25.6391	24.7341	25.3962	24.3177	25.5428	24.5655	25.0204	21.952	24.9484	24.9396	25.0181
P0C0L4	C4A	Complement C4-A	CO4A_HUMAN		0.469458	0.486661	0.129986		0.376327	0.876428	0.118643		0.0226004	0.966676	0.011343	24.3205	23.4414	24.1747	23.5055	23.6445	22.5165	24.0433	24.2271	24.0161	24.0873	24.6871	23.8932	23.5914	23.305	23.8288	23.4952	23.5472	24.5011	24.6419	24.0521	23.2833	23.1809	24.3995	24.3184	24.3345	24.0444	23.2918	24.1727	24.1456	23.4876	20.7158	24.1486	23.3221	23.4476
P35542	SAA4	Serum amyloid A-4 protein	SAA4_HUMAN		0.0343933	0.960232	0.0114923		0.0596233	0.973583	0.0216487		0.0222614	0.9642	-0.0101565	20.5685	21.0667	21.4023	21.5303	21.4301	21.0665	22.2574	21.7415	21.664	22.5287	21.3838	21.4973	22.1983	21.2875	20.6842	20.7629	21.1635	21.6393	21.7441	21.2276	20.8605	21.2882	22.0447	21.8113	21.0289	20.9598	20.6063	21.9592	20.7662	21.5661	18.3274	21.3207	20.8813	21.777
A0A0A0MT36	IGKV6D-21	Immunoglobulin kappa variable 6D-21	KVD21_HUMAN		0.842697	0.242659	-0.402088		1.2244	0.271692	-0.414658		0.0147767	0.976691	0.01257	17.7808	17.2728	16.7813	18.304	18.0484	17.3615	18.582	18.26	18.3576	16.7303	17.1442	17.364	18.6615	15.5617	16.9202	19.9877	18.3881	16.1482	17.561	14.5239	16.9702	18.7825	17.8886	18.5608	18.8436	18.534	16.4622	16.6141	16.4464	17.9693	10.5111	17.5286	17.9281	15.6689
P25311	AZGP1	Zinc-alpha-2-glycoprotein	ZA2G_HUMAN		0.0516265	0.943833	-0.0182006		0.0296145	0.979932	-0.0120306		0.0119237	0.979894	-0.00616995	23.8132	21.7995	23.3108	22.9677	23.052	22.3249	22.4479	23.309	23.0613	24.0407	23.8465	22.5102	23.2697	23.1297	22.9737	22.0672	22.9599	23.2351	23.581	22.7979	22.246	23.2024	23.7389	23.5898	22.4858	23.5795	23.255	23.9559	23.4709	22.2407	19.6634	22.8104	22.8488	23.4828
P0DTE1	IGHV3-38-3	Probable non-functional immunoglobulin heavy variable 3-38-3	HV383_HUMAN		0.0150557	0.982943	-0.00873335		0.0258168	0.976905	-0.014665		0.00849166	0.983736	0.00593169	19.4205	17.3718	18.836	18.7919	19.5443	17.8186	18.6127	19.7703	18.8367	19.3508	18.8173	18.1966	17.5121	18.5182	18.6648	19.7744	18.8015	18.1508	17.8055	18.4812	17.1638	19.3929	19.7078	19.4983	19.7253	19.6244	17.781	17.5667	17.6348	17.3953	14.2276	18.3988	17.8611	19.1107
P05155	SERPING1	Plasma protease C1 inhibitor	IC1_HUMAN		0.0398257	0.954969	0.0115238		0.0221133	0.980781	0.00794933		0.00800772	0.981724	0.00357449	24.7459	24.0221	24.4672	24.2845	24.6021	23.904	25.0686	24.883	24.5161	25.0009	24.9479	24.7189	24.7683	24.4182	24.1615	24.172	24.7367	24.7978	24.9228	24.3744	23.8862	24.3117	24.7683	24.861	24.3656	24.8196	23.9407	25.0379	24.5028	24.0333	21.2203	24.1845	24.1713	24.5338
[truncated: 93 more columns]

## Sheet: Supl Table S3
Supl. Table S3. Functional classification of the protein changes detected in atherosclerotic (AT) patients compared to dyslipidemic (DLP) or healthy controls (CTRL). Classification was made by the IPA software, “diseases and functions” option, which based on biomedical literature and integrated databases, allows to determine the most probably pathways or functions in which the proteins of interes…
Diseases&Functions	p-value	nºMolecules	Molecules
Atherosclerosis
AT vs DLP	1.61e-08	12	ACTA, ANGT,APOA1,APOB,APOE,CAH1,ERN1, MMP9,PLF4, PON1,S100A8,TSP1
AT vsCTRL	3.06e-06	13	ACTA, ADIPO,ANGT, APOA, APOA1,APOE,CAH1,ERN1,FA9, MMP9,PLF4,PON1,TSP1
DLP vs CTRL	0.000367	4	APOB, MMP9,S100A8,S100A9
Dyslipidemia
AT vs DLP	6.66e-05	5	ANGT, APOA1,APOB,APOE,PON1
AT vs CTRL	1.08e-07	9	ADIPO,ANGT,APOA1,APOE,APOF,KCRM,LCAT, APOA,PON1
DLP vs CTRL
Chronic inflammatory disorder
AT vs DLP
AT vs CTRL	9.92e-08	29	ACTA,ADIPO,ANGT,APOA1,APOE,APOM,B2MG, C1QA, CAH1,CFAH,KCRM,CO1A2,ECM1, FIBB,GP1BA,GELS,HPT, TRLF, LYSC,MBL2,MMP9,PIGR,PLMN,PON1,PRDX2,SAA1, LYAM1, TSP1,TENX
DLP vs CTRL	0.0012	6	CO1A1,ECM1,TRLF,MMP9,S100A8,S100A9
Diabetes mellitus
AT vs DLP	4.3e-06	15	ANGT,APOA1,APOB,APOC1,APOE,APOM,B2MGG,CAH1,CO1A1,CO1A2,HBB,BIP,MMP9,PON1,PTGDS
AT vs CTRL	2.98e-05	20	ADIPO,ANGT,AMBP,APOA,APOA1,APOC1,APOE,APOM,B2MG,CO7,CO9,CAH1,CO1A2,HBB,HPT,MMP9,PON1, PTGDS,SHBG,TENX
DLP vs CTRL
Acute coronary syndrome
AT vs DLP	8.93e-06	7	ANGT,APOA1,APOB,APOE,F13A,MMP9,PON1
AT vs CTRL	1.49e-07	11	ADIPO,ANGT, APOA, APOA1,APOE,FA12,F13A,FA9, MMP9, PLMN,PON1
DLP vs CTRL
Peripheral vascular disease
AT vs DLP	1.04e-09	15	ACTA,ANGT,APOA1,APOB,APOE,B2MG,CHLE,CAH1,CO1A1,CO1A2,F13A,HBB,MMP9,PLTP, TSP1
AT vs CTRL	2.48e-11	22	ACTA,ADIPO,ANGT, APOA, APOA1,APOE,APOH,B2MG,C1R,CAH1,CFAH,FHR1, CO1A2,F13A,FA9,HBB,HRG,MMP9, PLMN,PLTP,TGON2,TSP1
DLP vs CTRL	0.00134	4	APOB,CO1A1,MMP9,S100A9
Angiogenesis
AT vs DLP	2.4e-05	11	ANGT,APOE, BIP,CO1A1,CO1A2,ECM1,ERN1, MMP9,PLF4,SAA1,TSP1
AT vs CTRL	5.56e-07	18	ADIPO,ANGT,AMPN,APOE,APOH,CO1A2,ECM1,ERN1,FA12,HRG,IBP3,MMP9,A1AG1,PLF4,PLMN,SAA1,BGH3,TSP1
DLP vs CTRL	0.0206	3	CO1A1,ECM1,MMP9
Hemorrhagic disease
AT vs DLP	7.93e-10	11	BIP,FA11,F13A,FIBA,FIBB,FIBG,GP1BA,GPV, MBL2,MMP9,TSP1
AT vs CTRL
DLP vs CTRL
Stroke
AT vs DLP	6.87e-05	7	ANGT,APOA1,APOB,CHLE,CAH1,F13A,MMP9
AT vs CTRL	3.45e-06	11	ADIPO,ANGT,APOA,APOA1,APOH,C1R,CAH1,F13A, FA9, MMP9, PLMN
DLP vs CTRL	0.00191	3	APOB,MMP9,S100A9
Vaso-occlusion
AT vs DLP	2.12e-09	14	ACTA2,ANGT,APOA1,APOB,APOE,CAH1,ERN1, FIBA,FIBG, MMP9,PLF4,PON1, S100A8,TSP1
AT vs CTRL	4.31e-08	17	ACTA, ADIPO, ANGT, APOA, APOA1,APOE,CAH1, KCRM,ERN1,FA9,FIBA,FIBG, MMP9,PLF4, PLMN,PON1,TSP1
DLP vs CTRL
Blood clot
AT vs DLP	6.11e-11	10	CO1A1,FA11,FIBA,FIBB,FIBG,GP1BA, IPSP,PLF4,PON1,TSP1
AT vs CTRL	7.67e-20	19	A2AP,APOH,CFAH,FHR1,CFAI,FA11,FA12,F13B,FA9, FIBA,FIBB,FIBG,GP1BA,HRG,PLF4, PLMN,PON1,IPSP, TSP1
DLP vs CTRL
Fibrinolysis
AT vs DLP	1.15e-11	6	FA11, FIBA, FIBB,FIBG,GP1BA,TSP1
AT vs CTRL	1.09e-18	10	A2AP,APOH,FA11,FA12,FIBA,FIBB,FIBG,GP1BA, PLMN, TSP1
DLP vs CTRL
Fibrosis
AT vs DLP
AT vs CTRL
DLP vs CTRL	0.000517	5	APOB,CO1A1,MMP9,S100A8,S100A9
Calcification of aortic valve
AT vs DLP	2.04e-06	4	APOA1,APOB,APOM,MMP9
AT vs CTRL
DLP vs CTRL	0.000235	2	APOB,MMP9
Lipid Homeostasis
AT vs DLP
AT vs CTRL	8.06e-05	5	APOA1,APOA4,APOC4,APOE,LCAT
DLP vs CTRL
Lipid Oxidation
AT vs DLP
AT vs CTRL	0.00254	4	ADIPOQ,ANGT,APOA1,LCAT
DLP vs CTRL
Cholesterol transport
AT vs DLP	1.59e-10	8	APOA1,APOB,APOC1,APOE,APOM,PLTP,PON1,SAA1
AT vs CTRL	4.44e-11	10	ADIPO,APOA1,APOA4,APOC1,APOE,APOM,LCAT,PLTP,PON1, SAA1
DLP vs CTRL
Cholesterol Esterification
AT vs DLP
AT vs CTRL	0.00325	2	APOC1, LCAT
DLP vs CTRL
Fatty acid metabolism
AT vs DLP	1.92e-06	10	ANGT,APOA1,APOB,APOC1,APOE,APOM,PLTP, PON1,PTGDS, SAA1
AT vs CTRL	7.15e-07	14	ADIPO,ANGT,APOA1,APOA4,APOC1,APOE,APOH, APOM,LCAT,TRLF,PLTP,PON1,PTGDS,SAA1
DLP vs CTRL
Immune response of cells
AT vs DLP
AT vs CTRL	3.82e-05	11	ADIPO,ANGT, AMPN,APOA1,APOE, A1AG1, CFAH,GP1BA,IGHG3,PLF4, TSP1
DLP vs CTRL	0.00397	3	A1AG1,S100A8,S100A9
Inflammatory response
AT vs DLP
AT vs CTRL	2.19e-07	15	ADIPO,ANGT, APOA, APOA1,APOE, LYSC,MMP9,A1AG1,PLF4,PIGR,PLMN,PPBP,SAA1, TSP1,TYB10,TYB4
DLP vs CTRL
Chemotaxis of leukocytes
AT vs DLP	1.58e-06	8	APOA1,MMP9,PLF4,PIGR,PPBP,S100A8,SAA1,TSP1
AT vs CTRL
DLP vs CTRL	0.00104	3	MMP9,S100A8,S100A9
Necrosis
AT vs DLP	1.9e-06	22	AGT,APOA1,APOB,APOC1,APOE,BIP,B2MG,CHLE,CO1A1,ERN1,FIBA,GELS,HBB,MMP9,PLF4,PPBP,PRDX2,PTGDS, S100A8,SAA1, SODE,TSP1
AT vs CTRL
DLP vs CTRL
Apoptosis of vascular cells
AT vs DLP
AT vs CTRL	0.00395	4	ADIPO,APOC1,PLMN,TSP1
DLP vs CTRL
Alzheimer disease
AT vs DLP	4.43e-07	14	ACTA,ACTB,AFAM,ANGT,APOA1,APOC1,APOE, BIP, CHLE, MMP9,PLTP,PON1,PTGDS,TTHY
AT vs CTRL	1.5e-09	23	ACTA,AFAM,ANGT,APOA, APOA1,APOA4,APOC1,APOC4,APOE,C1R,CO7,CO9, FA12,HPT,HRG,IBP3, MMP9, PLMN,PLTP,PON1,PTGDS,SEPP1,TTHY
DLP vs CTRL
Dementia
AT vs DLP
AT_ vs CTRL	3.98e-09	24	ACTA,AFAM,ANGT, APOA,APOA1, APOA4,APOC1,APOC4,APOE,C1R, CO7,CO9,CAH1,FA12,HPT,HRG,IBP3, MMP9, PLMN,PLTP,PON1,PTGDS,SEPP1,TTHY
DLP vs CTRL
Formation of capillary vessels
AT vs DLP
AT vs CTRL	0.00114	2	AMPN,PLMN
DLP vs CTRL
Migration of ECs
AT vs DLP	0.0029	3	APOE,CO1A1,PLF4
AT vs CTRL
DLP vs CTRL
Migration of vascular cells
AT vs DLP
AT vs CTRL	0.00236	6	ADIPO,ANGT,A1AG1, BGH3,PLMN,SAA1
DLP vs CTRL
Fredrickson hyperlipoproteinemia
AT vs DLP	0.000127	3	APOA1,APOB,APOE
AT vs CTRL
DLP vs CTRL
Functional classification of Differential proteins between AT vs CTRL, using STRING, with the human plasma database as background
#term ID	background gene count	observed gene count	term description	strength	signal	false discovery rate	matching proteins in your network (IDs)	matching proteins in your network (labels)
GO:0006959	138	20	Humoral immune response	0.79	1.07	9.67e-07	9606.ENSP00000231751,9606.ENSP00000232003,9606.ENSP00000243611,9606.ENSP00000247153,9606.ENSP00000261267,9606.ENSP00000263408,9606.ENSP00000296028,9606.ENSP00000296029,9606.ENSP00000306099,9606.ENSP00000314299,9606.ENSP00000322061,9606.ENSP00000356037,9606.ENSP00000356385,9606.ENSP00000356399,9606.ENSP00000363079,9606.ENSP00000363773,9606.ENSP00000378131,9606.ENSP00000440066,9606.ENSP00000497910,…	LTF,HRG,C4BPB,CFP,LYZ,C9,PPBP,PF4,FGB,CFHR1,C7,C4BPA,CFHR2,CFH,MBL2,C1QA,CFI,JCHAIN,B2M,FGA
GO:0007596	105	18	Blood coagulation	0.86	1.14	9.67e-07	9606.ENSP00000205948,9606.ENSP00000218099,9606.ENSP00000232003,9606.ENSP00000243611,9606.ENSP00000253496,9606.ENSP00000262418,9606.ENSP00000264870,9606.ENSP00000296029,9606.ENSP00000306099,9606.ENSP00000308938,9606.ENSP00000329380,9606.ENSP00000336829,9606.ENSP00000356382,9606.ENSP00000383931,9606.ENSP00000384906,9606.ENSP00000384957,9606.ENSP00000494175,9606.ENSP00000498441	APOH,F9,HRG,C4BPB,F12,SLC4A1,F13A1,PF4,FGB,PLG,GP1BA,FGG,F13B,GP5,SAA1,F11,HBB,FGA
GO:0072378	23	11	Blood coagulation, fibrin clot formation	1.3	1.5	9.67e-07	9606.ENSP00000205948,9606.ENSP00000218099,9606.ENSP00000253496,9606.ENSP00000264870,9606.ENSP00000306099,9606.ENSP00000329380,9606.ENSP00000336829,9606.ENSP00000356382,9606.ENSP00000383931,9606.ENSP00000384957,9606.ENSP00000498441	APOH,F9,F12,F13A1,FGB,GP1BA,FGG,F13B,GP5,F11,FGA
GO:0050878	182	22	Regulation of body fluid levels	0.71	0.98	9.67e-07	9606.ENSP00000205948,9606.ENSP00000218099,9606.ENSP00000232003,9606.ENSP00000243611,9606.ENSP00000252486,9606.ENSP00000253496,9606.ENSP00000260356,9606.ENSP00000262418,9606.ENSP00000264870,9606.ENSP00000296029,9606.ENSP00000301522,9606.ENSP00000306099,9606.ENSP00000308938,9606.ENSP00000321853,9606.ENSP00000329380,9606.ENSP00000336829,9606.ENSP00000356382,9606.ENSP00000383931,9606.ENSP00000384906,…	APOH,F9,HRG,C4BPB,APOE,F12,THBS1,SLC4A1,F13A1,PF4,PRDX2,FGB,PLG,SERPINF2,GP1BA,FGG,F13B,GP5,SAA1,F11,HBB,FGA
GO:0006950	1062	54	Response to stress	0.33	0.6	1.36e-06	9606.ENSP00000205948,9606.ENSP00000218099,9606.ENSP00000219150,9606.ENSP00000231751,9606.ENSP00000232003,9606.ENSP00000243611,9606.ENSP00000247153,9606.ENSP00000251595,9606.ENSP00000252486,9606.ENSP00000253496,9606.ENSP00000259396,9606.ENSP00000260356,9606.ENSP00000261267,9606.ENSP00000262418,9606.ENSP00000262919,9606.ENSP00000263408,9606.ENSP00000264870,9606.ENSP00000265132,9606.ENSP00000292609,…	APOH,F9,CORO1A,LTF,HRG,C4BPB,CFP,HBA2,APOE,F12,ORM1,THBS1,LYZ,SLC4A1,ATRN,C9,F13A1,AMBP,PGLYRP2,PPBP,PF4,PRDX2,FGB,VASN,PLG,CFHR1,SERPINF2,C7,GP1BA,FGG,HP,APOA4,AGT,C4BPA,F13B,CFHR2,CFH,ECM1,MMP9,GSN,MBL2,C1QA,SOD3,DBH,CFI,GP5,SAA1,F11,ADIPOQ,SELENOP,JCHAIN,HBB,B2M,FGA
GO:0008015	145	14	Blood circulation	0.61	0.55	0.002	9606.ENSP00000252486,9606.ENSP00000297268,9606.ENSP00000300060,9606.ENSP00000306099,9606.ENSP00000321334,9606.ENSP00000321853,9606.ENSP00000336829,9606.ENSP00000355627,9606.ENSP00000362924,9606.ENSP00000371554,9606.ENSP00000376776,9606.ENSP00000389814,9606.ENSP00000494175,9606.ENSP00000498441	APOE,COL1A2,ANPEP,FGB,LPA,SERPINF2,FGG,AGT,GSN,SOD3,DBH,ADIPOQ,HBB,FGA
GO:0030195	40	11	Negative regulation of blood coagulation	1.06	1.16	9.68e-06	9606.ENSP00000205948,9606.ENSP00000232003,9606.ENSP00000252486,9606.ENSP00000253496,9606.ENSP00000306099,9606.ENSP00000308938,9606.ENSP00000321853,9606.ENSP00000329380,9606.ENSP00000336829,9606.ENSP00000384957,9606.ENSP00000498441	APOH,HRG,APOE,F12,FGB,PLG,SERPINF2,GP1BA,FGG,F11,FGA
GO:0006952	496	33	Defense response	0.45	0.65	1.93e-05	9606.ENSP00000219150,9606.ENSP00000231751,9606.ENSP00000232003,9606.ENSP00000243611,9606.ENSP00000247153,9606.ENSP00000253496,9606.ENSP00000259396,9606.ENSP00000260356,9606.ENSP00000261267,9606.ENSP00000262919,9606.ENSP00000263408,9606.ENSP00000292609,9606.ENSP00000296028,9606.ENSP00000296029,9606.ENSP00000301522,9606.ENSP00000306099,9606.ENSP00000314299,9606.ENSP00000321853,9606.ENSP00000322061,…	CORO1A,LTF,HRG,C4BPB,CFP,F12,ORM1,THBS1,LYZ,ATRN,C9,PGLYRP2,PPBP,PF4,PRDX2,FGB,CFHR1,SERPINF2,C7,HP,APOA4,C4BPA,CFHR2,CFH,ECM1,GSN,MBL2,C1QA,CFI,SAA1,JCHAIN,B2M,FGA
GO:0051241	380	28	Negative regulation of multicellular organismal process	0.49	0.66	3.57e-05	9606.ENSP00000205948,9606.ENSP00000231751,9606.ENSP00000232003,9606.ENSP00000236850,9606.ENSP00000252486,9606.ENSP00000253496,9606.ENSP00000259396,9606.ENSP00000260356,9606.ENSP00000292609,9606.ENSP00000296029,9606.ENSP00000301522,9606.ENSP00000306099,9606.ENSP00000306864,9606.ENSP00000308938,9606.ENSP00000321853,9606.ENSP00000329380,9606.ENSP00000336829,9606.ENSP00000350425,9606.ENSP00000355627,…	APOH,LTF,HRG,APOA1,APOE,F12,ORM1,THBS1,PGLYRP2,PF4,PRDX2,FGB,VASN,PLG,SERPINF2,GP1BA,FGG,APOA4,AGT,ECM1,PTGDS,APOM,EFEMP1,F11,ADIPOQ,APOC1,B2M,FGA
GO:0008203	49	7	Cholesterol metabolic process	0.78	0.43	0.0191	9606.ENSP00000222381,9606.ENSP00000236850,9606.ENSP00000252486,9606.ENSP00000264005,9606.ENSP00000350425,9606.ENSP00000381250,9606.ENSP00000465356	PON1,APOA1,APOE,LCAT,APOA4,APOF,APOC1
GO:0034375	12	7	High-density lipoprotein particle remodeling	1.39	1.15	5.15e-05	9606.ENSP00000236850,9606.ENSP00000252486,9606.ENSP00000264005,9606.ENSP00000350425,9606.ENSP00000365081,9606.ENSP00000417138,9606.ENSP00000465356	APOA1,APOE,LCAT,APOA4,APOM,PLTP,APOC1
GO:0006956	53	11	Complement activation	0.94	0.94	6.73e-05	9606.ENSP00000243611,9606.ENSP00000247153,9606.ENSP00000263408,9606.ENSP00000314299,9606.ENSP00000322061,9606.ENSP00000356037,9606.ENSP00000356385,9606.ENSP00000356399,9606.ENSP00000363079,9606.ENSP00000363773,9606.ENSP00000378131	C4BPB,CFP,C9,CFHR1,C7,C4BPA,CFHR2,CFH,MBL2,C1QA,CFI
GO:0042730	19	8	Fibrinolysis	1.25	1.12	4.51e-05	9606.ENSP00000232003,9606.ENSP00000253496,9606.ENSP00000306099,9606.ENSP00000308938,9606.ENSP00000321853,9606.ENSP00000329380,9606.ENSP00000336829,9606.ENSP00000498441	HRG,F12,FGB,PLG,SERPINF2,GP1BA,FGG,FGA
GO:0098542	357	26	Defense response to other organism	0.49	0.63	0.0001	9606.ENSP00000219150,9606.ENSP00000231751,9606.ENSP00000232003,9606.ENSP00000243611,9606.ENSP00000247153,9606.ENSP00000253496,9606.ENSP00000261267,9606.ENSP00000263408,9606.ENSP00000292609,9606.ENSP00000296028,9606.ENSP00000296029,9606.ENSP00000306099,9606.ENSP00000314299,9606.ENSP00000322061,9606.ENSP00000348170,9606.ENSP00000350425,9606.ENSP00000356037,9606.ENSP00000356385,9606.ENSP00000356399,…	CORO1A,LTF,HRG,C4BPB,CFP,F12,LYZ,C9,PGLYRP2,PPBP,PF4,FGB,CFHR1,C7,HP,APOA4,C4BPA,CFHR2,CFH,GSN,MBL2,C1QA,CFI,JCHAIN,B2M,FGA
GO:0097006	33	9	Regulation of plasma lipoprotein particle levels	1.06	0.96	0.00011	9606.ENSP00000236850,9606.ENSP00000252486,9606.ENSP00000264005,9606.ENSP00000350425,9606.ENSP00000355627,9606.ENSP00000365081,9606.ENSP00000389814,9606.ENSP00000417138,9606.ENSP00000465356	APOA1,APOE,LCAT,APOA4,AGT,APOM,ADIPOQ,PLTP,APOC1
GO:0002376	755	39	Immune system process	0.34	0.5	0.00023	9606.ENSP00000219150,9606.ENSP00000231751,9606.ENSP00000232003,9606.ENSP00000243611,9606.ENSP00000247153,9606.ENSP00000253496,9606.ENSP00000260356,9606.ENSP00000261267,9606.ENSP00000262418,9606.ENSP00000263408,9606.ENSP00000292609,9606.ENSP00000296028,9606.ENSP00000296029,9606.ENSP00000301522,9606.ENSP00000306099,9606.ENSP00000308938,9606.ENSP00000314299,9606.ENSP00000322061,9606.ENSP00000329380,…	CORO1A,LTF,HRG,C4BPB,CFP,F12,THBS1,LYZ,SLC4A1,C9,PGLYRP2,PPBP,PF4,PRDX2,FGB,PLG,CFHR1,C7,GP1BA,HP,PIGR,APOA4,C4BPA,CFHR2,CFH,PTGDS,MMP9,GSN,MBL2,C1QA,DBH,CFI,GP5,SAA1,PRG4,JCHAIN,B2M,SELL,FGA
GO:0051917	17	7	Regulation of fibrinolysis	1.24	0.97	0.0002	9606.ENSP00000205948,9606.ENSP00000232003,9606.ENSP00000253496,9606.ENSP00000260356,9606.ENSP00000308938,9606.ENSP00000321853,9606.ENSP00000384957	APOH,HRG,F12,THBS1,PLG,SERPINF2,F11
GO:0006869	93	13	Lipid transport	0.77	0.77	0.0002	9606.ENSP00000205948,9606.ENSP00000236850,9606.ENSP00000252486,9606.ENSP00000262418,9606.ENSP00000264005,9606.ENSP00000321334,9606.ENSP00000333203,9606.ENSP00000350425,9606.ENSP00000365081,9606.ENSP00000381250,9606.ENSP00000417138,9606.ENSP00000465356,9606.ENSP00000468236	APOH,APOA1,APOE,SLC4A1,LCAT,LPA,SERPINA5,APOA4,APOM,APOF,PLTP,APOC1,APOC4
GO:0098869	51	10	Cellular oxidant detoxification	0.92	0.83	0.00025	9606.ENSP00000251595,9606.ENSP00000252486,9606.ENSP00000265132,9606.ENSP00000301522,9606.ENSP00000348170,9606.ENSP00000350425,9606.ENSP00000365081,9606.ENSP00000371554,9606.ENSP00000494175,9606.ENSP00000494708	HBA2,APOE,AMBP,PRDX2,HP,APOA4,APOM,SOD3,HBB,HBD
GO:0006955	475	29	Immune response	0.41	0.53	0.00042	9606.ENSP00000219150,9606.ENSP00000231751,9606.ENSP00000232003,9606.ENSP00000243611,9606.ENSP00000247153,9606.ENSP00000253496,9606.ENSP00000260356,9606.ENSP00000261267,9606.ENSP00000263408,9606.ENSP00000292609,9606.ENSP00000296028,9606.ENSP00000296029,9606.ENSP00000306099,9606.ENSP00000314299,9606.ENSP00000322061,9606.ENSP00000348888,9606.ENSP00000350425,9606.ENSP00000356037,9606.ENSP00000356385,…	CORO1A,LTF,HRG,C4BPB,CFP,F12,THBS1,LYZ,C9,PGLYRP2,PPBP,PF4,FGB,CFHR1,C7,PIGR,APOA4,C4BPA,CFHR2,CFH,PTGDS,GSN,MBL2,C1QA,CFI,PRG4,JCHAIN,B2M,FGA
GO:0007597	12	6	Blood coagulation, intrinsic pathway	1.32	0.9	0.00046	9606.ENSP00000205948,9606.ENSP00000218099,9606.ENSP00000253496,9606.ENSP00000329380,9606.ENSP00000383931,9606.ENSP00000384957	APOH,F9,F12,GP1BA,GP5,F11
GO:0009611	229	19	Response to wounding	0.54	0.59	0.00061	9606.ENSP00000205948,9606.ENSP00000218099,9606.ENSP00000232003,9606.ENSP00000243611,9606.ENSP00000253496,9606.ENSP00000262418,9606.ENSP00000264870,9606.ENSP00000296029,9606.ENSP00000306099,9606.ENSP00000308938,9606.ENSP00000329380,9606.ENSP00000336829,9606.ENSP00000350425,9606.ENSP00000356382,9606.ENSP00000383931,9606.ENSP00000384906,9606.ENSP00000384957,9606.ENSP00000494175,9606.ENSP00000498441	APOH,F9,HRG,C4BPB,F12,SLC4A1,F13A1,PF4,FGB,PLG,GP1BA,FGG,APOA4,F13B,GP5,SAA1,F11,HBB,FGA
GO:0030194	22	7	Positive regulation of blood coagulation	1.13	0.82	0.00066	9606.ENSP00000205948,9606.ENSP00000232003,9606.ENSP00000253496,9606.ENSP00000260356,9606.ENSP00000301522,9606.ENSP00000308938,9606.ENSP00000321853	APOH,HRG,F12,THBS1,PRDX2,PLG,SERPINF2
GO:0032102	188	17	Negative regulation of response to external stimulus	0.58	0.6	0.00066	9606.ENSP00000205948,9606.ENSP00000231751,9606.ENSP00000232003,9606.ENSP00000236850,9606.ENSP00000252486,9606.ENSP00000253496,9606.ENSP00000260356,9606.ENSP00000301522,9606.ENSP00000306099,9606.ENSP00000308938,9606.ENSP00000321853,9606.ENSP00000329380,9606.ENSP00000336829,9606.ENSP00000384906,9606.ENSP00000384957,9606.ENSP00000389814,9606.ENSP00000498441	APOH,LTF,HRG,APOA1,APOE,F12,THBS1,PRDX2,FGB,PLG,SERPINF2,GP1BA,FGG,SAA1,F11,ADIPOQ,FGA
GO:0002252	170	16	Immune effector process	0.6	0.6	0.0008	9606.ENSP00000219150,9606.ENSP00000243611,9606.ENSP00000247153,9606.ENSP00000263408,9606.ENSP00000301522,9606.ENSP00000314299,9606.ENSP00000322061,9606.ENSP00000356037,9606.ENSP00000356385,9606.ENSP00000356399,9606.ENSP00000360687,9606.ENSP00000363079,9606.ENSP00000363773,9606.ENSP00000376776,9606.ENSP00000378131,9606.ENSP00000497910	CORO1A,C4BPB,CFP,C9,PRDX2,CFHR1,C7,C4BPA,CFHR2,CFH,PTGDS,MBL2,C1QA,DBH,CFI,B2M
GO:0044419	557	31	Biological process involved in interspecies interaction between organisms	0.37	0.48	0.00083	9606.ENSP00000219150,9606.ENSP00000231751,9606.ENSP00000232003,9606.ENSP00000243611,9606.ENSP00000247153,9606.ENSP00000252486,9606.ENSP00000253496,9606.ENSP00000261267,9606.ENSP00000263408,9606.ENSP00000292609,9606.ENSP00000296028,9606.ENSP00000296029,9606.ENSP00000300060,9606.ENSP00000301522,9606.ENSP00000306099,9606.ENSP00000308938,9606.ENSP00000314299,9606.ENSP00000322061,9606.ENSP00000348170,…	CORO1A,LTF,HRG,C4BPB,CFP,APOE,F12,LYZ,C9,PGLYRP2,PPBP,PF4,ANPEP,PRDX2,FGB,PLG,CFHR1,C7,HP,APOA4,C4BPA,CFHR2,CFH,GSN,MBL2,C1QA,CFI,ADIPOQ,JCHAIN,B2M,FGA
GO:0051707	474	28	Response to other organism	0.4	0.49	0.00092	9606.ENSP00000219150,9606.ENSP00000231751,9606.ENSP00000232003,9606.ENSP00000243611,9606.ENSP00000247153,9606.ENSP00000253496,9606.ENSP00000261267,9606.ENSP00000263408,9606.ENSP00000292609,9606.ENSP00000296028,9606.ENSP00000296029,9606.ENSP00000301522,9606.ENSP00000306099,9606.ENSP00000314299,9606.ENSP00000322061,9606.ENSP00000348170,9606.ENSP00000350425,9606.ENSP00000356037,9606.ENSP00000356385,…	CORO1A,LTF,HRG,C4BPB,CFP,F12,LYZ,C9,PGLYRP2,PPBP,PF4,PRDX2,FGB,CFHR1,C7,HP,APOA4,C4BPA,CFHR2,CFH,GSN,MBL2,C1QA,CFI,ADIPOQ,JCHAIN,B2M,FGA
GO:0031638	37	8	Zymogen activation	0.96	0.72	0.0012	9606.ENSP00000205948,9606.ENSP00000218099,9606.ENSP00000253496,9606.ENSP00000306099,9606.ENSP00000336829,9606.ENSP00000348170,9606.ENSP00000384957,9606.ENSP00000498441	APOH,F9,F12,FGB,FGG,HP,F11,FGA
GO:0042157	30	6	Lipoprotein metabolic process	0.93	0.5	0.0117	9606.ENSP00000236850,9606.ENSP00000252486,9606.ENSP00000264005,9606.ENSP00000350425,9606.ENSP00000365081,9606.ENSP00000465356	APOA1,APOE,LCAT,APOA4,APOM,APOC1
GO:0009636	102	12	Response to toxic substance	0.69	0.61	0.0015	9606.ENSP00000222381,9606.ENSP00000251595,9606.ENSP00000252486,9606.ENSP00000265132,9606.ENSP00000265627,9606.ENSP00000301522,9606.ENSP00000348170,9606.ENSP00000350425,9606.ENSP00000365081,9606.ENSP00000371554,9606.ENSP00000494175,9606.ENSP00000494708	PON1,HBA2,APOE,AMBP,PON3,PRDX2,HP,APOA4,APOM,SOD3,HBB,HBD
GO:0065007	2862	87	Biological regulation	0.11	0.33	0.0015	9606.ENSP00000205948,9606.ENSP00000218099,9606.ENSP00000219150,9606.ENSP00000222381,9606.ENSP00000223061,9606.ENSP00000225655,9606.ENSP00000226355,9606.ENSP00000231751,9606.ENSP00000232003,9606.ENSP00000236850,9606.ENSP00000237014,9606.ENSP00000243611,9606.ENSP00000247153,9606.ENSP00000251595,9606.ENSP00000252486,9606.ENSP00000253496,9606.ENSP00000259396,9606.ENSP00000260356,9606.ENSP00000261267,…	APOH,F9,CORO1A,PON1,PCOLCE,PFN1,AFM,LTF,HRG,APOA1,TTR,C4BPB,CFP,HBA2,APOE,F12,ORM1,THBS1,LYZ,SLC4A1,ATRN,C9,LCAT,F13A1,AMBP,PON3,KRT10,ITIH1,PGLYRP2,PPBP,PF4,COL1A2,ANPEP,PRDX2,FGB,VASN,PLG,KRT2,CFHR1,BASP1,CPN2,LPA,SERPINF2,C7,GP1BA,SERPINA5,FGG,SERPINA6,HP,PIGR,APOA4,ITIH2,CNDP1,AGT,C4BPA,F13B,CFHR2,CFH,ECM1,PTGDS,MMP9,GSN,MBL2,C1QA,APOM,IGFBP3,SOD3,DBH,EFEMP1,CFI,GP5,SAA1,F11,ADIPOQ,TNXB,TGFBI…
GO:0010875	9	5	Positive regulation of cholesterol efflux	1.37	0.78	0.0016	9606.ENSP00000222381,9606.ENSP00000236850,9606.ENSP00000252486,9606.ENSP00000389814,9606.ENSP00000417138	PON1,APOA1,APOE,ADIPOQ,PLTP
GO:0034369	21	8	Plasma lipoprotein particle remodeling	1.2	1.05	7.24e-05	9606.ENSP00000236850,9606.ENSP00000252486,9606.ENSP00000264005,9606.ENSP00000350425,9606.ENSP00000355627,9606.ENSP00000365081,9606.ENSP00000417138,9606.ENSP00000465356	APOA1,APOE,LCAT,APOA4,AGT,APOM,PLTP,APOC1
GO:0031639	9	5	Plasminogen activation	1.37	0.78	0.0016	9606.ENSP00000205948,9606.ENSP00000306099,9606.ENSP00000336829,9606.ENSP00000384957,9606.ENSP00000498441	APOH,FGB,FGG,F11,FGA
GO:0051346	185	16	Negative regulation of hydrolase activity	0.56	0.54	0.0017	9606.ENSP00000231751,9606.ENSP00000232003,9606.ENSP00000236850,9606.ENSP00000260356,9606.ENSP00000265132,9606.ENSP00000273283,9606.ENSP00000321334,9606.ENSP00000321853,9606.ENSP00000333203,9606.ENSP00000342850,9606.ENSP00000351190,9606.ENSP00000355627,9606.ENSP00000358045,9606.ENSP00000361405,9606.ENSP00000451172,9606.ENSP00000465356	LTF,HRG,APOA1,THBS1,AMBP,ITIH1,LPA,SERPINF2,SERPINA5,SERPINA6,ITIH2,AGT,ECM1,MMP9,SERPINA4,APOC1
GO:0030168	52	8	Platelet activation	0.81	0.54	0.0058	9606.ENSP00000232003,9606.ENSP00000296029,9606.ENSP00000306099,9606.ENSP00000329380,9606.ENSP00000336829,9606.ENSP00000384906,9606.ENSP00000494175,9606.ENSP00000498441	HRG,PF4,FGB,GP1BA,FGG,SAA1,HBB,FGA
GO:0045087	259	19	Innate immune response	0.49	0.5	0.0021	9606.ENSP00000219150,9606.ENSP00000231751,9606.ENSP00000243611,9606.ENSP00000247153,9606.ENSP00000253496,9606.ENSP00000263408,9606.ENSP00000292609,9606.ENSP00000306099,9606.ENSP00000322061,9606.ENSP00000350425,9606.ENSP00000356037,9606.ENSP00000356399,9606.ENSP00000362924,9606.ENSP00000363079,9606.ENSP00000363773,9606.ENSP00000378131,9606.ENSP00000440066,9606.ENSP00000497910,9606.ENSP00000498441	CORO1A,LTF,C4BPB,CFP,F12,C9,PGLYRP2,FGB,C7,APOA4,C4BPA,CFH,GSN,MBL2,C1QA,CFI,JCHAIN,B2M,FGA
GO:0010466	146	14	Negative regulation of peptidase activity	0.61	0.55	0.0021	9606.ENSP00000231751,9606.ENSP00000232003,9606.ENSP00000260356,9606.ENSP00000265132,9606.ENSP00000273283,9606.ENSP00000321334,9606.ENSP00000321853,9606.ENSP00000333203,9606.ENSP00000342850,9606.ENSP00000351190,9606.ENSP00000355627,9606.ENSP00000358045,9606.ENSP00000361405,9606.ENSP00000451172	LTF,HRG,THBS1,AMBP,ITIH1,LPA,SERPINF2,SERPINA5,SERPINA6,ITIH2,AGT,ECM1,MMP9,SERPINA4
GO:0097746	43	8	Blood vessel diameter maintenance	0.89	0.64	0.0024	9606.ENSP00000252486,9606.ENSP00000306099,9606.ENSP00000321853,9606.ENSP00000336829,9606.ENSP00000355627,9606.ENSP00000371554,9606.ENSP00000376776,9606.ENSP00000498441	APOE,FGB,SERPINF2,FGG,AGT,SOD3,DBH,FGA
GO:0032368	58	9	Regulation of lipid transport	0.81	0.61	0.0025	9606.ENSP00000222381,9606.ENSP00000236850,9606.ENSP00000252486,9606.ENSP00000260356,9606.ENSP00000350425,9606.ENSP00000355627,9606.ENSP00000389814,9606.ENSP00000417138,9606.ENSP00000465356	PON1,APOA1,APOE,THBS1,APOA4,AGT,ADIPOQ,PLTP,APOC1
GO:0051918	12	5	Negative regulation of fibrinolysis	1.24	0.66	0.0038	9606.ENSP00000205948,9606.ENSP00000232003,9606.ENSP00000260356,9606.ENSP00000308938,9606.ENSP00000321853	APOH,HRG,THBS1,PLG,SERPINF2
GO:0051702	47	8	Biological process involved in interaction with symbiont	0.86	0.59	0.0039	9606.ENSP00000231751,9606.ENSP00000232003,9606.ENSP00000252486,9606.ENSP00000296029,9606.ENSP00000308938,9606.ENSP00000314299,9606.ENSP00000356385,9606.ENSP00000363079	LTF,HRG,APOE,PF4,PLG,CFHR1,CFHR2,MBL2
GO:0006958	34	7	Complement activation, classical pathway	0.94	0.6	0.0041	9606.ENSP00000243611,9606.ENSP00000263408,9606.ENSP00000322061,9606.ENSP00000356037,9606.ENSP00000363079,9606.ENSP00000363773,9606.ENSP00000378131	C4BPB,C9,C7,C4BPA,MBL2,C1QA,CFI
GO:0003014	34	7	Renal system process	0.94	0.6	0.0041	9606.ENSP00000262418,9606.ENSP00000265627,9606.ENSP00000321853,9606.ENSP00000355627,9606.ENSP00000362924,9606.ENSP00000440066,9606.ENSP00000494175	SLC4A1,PON3,SERPINF2,AGT,GSN,JCHAIN,HBB
GO:0006979	137	13	Response to oxidative stress	0.6	0.5	0.0041	9606.ENSP00000251595,9606.ENSP00000252486,9606.ENSP00000262919,9606.ENSP00000265132,9606.ENSP00000301522,9606.ENSP00000348170,9606.ENSP00000350425,9606.ENSP00000361405,9606.ENSP00000363079,9606.ENSP00000371554,9606.ENSP00000389814,9606.ENSP00000425915,9606.ENSP00000494175	HBA2,APOE,ATRN,AMBP,PRDX2,HP,APOA4,MMP9,MBL2,SOD3,ADIPOQ,SELENOP,HBB
GO:0044092	409	24	Negative regulation of molecular function	0.39	0.43	0.0041	9606.ENSP00000231751,9606.ENSP00000232003,9606.ENSP00000236850,9606.ENSP00000252486,9606.ENSP00000260356,9606.ENSP00000262418,9606.ENSP00000265132,9606.ENSP00000273283,9606.ENSP00000301522,9606.ENSP00000314299,9606.ENSP00000321334,9606.ENSP00000321853,9606.ENSP00000333203,9606.ENSP00000342850,9606.ENSP00000348170,9606.ENSP00000351190,9606.ENSP00000355627,9606.ENSP00000356385,9606.ENSP00000358045,…	LTF,HRG,APOA1,APOE,THBS1,SLC4A1,AMBP,ITIH1,PRDX2,CFHR1,LPA,SERPINF2,SERPINA5,SERPINA6,HP,ITIH2,AGT,CFHR2,ECM1,MMP9,ADIPOQ,SERPINA4,APOC1,B2M
GO:0015918	35	7	Sterol transport	0.93	0.59	0.0047	9606.ENSP00000236850,9606.ENSP00000252486,9606.ENSP00000264005,9606.ENSP00000350425,9606.ENSP00000365081,9606.ENSP00000417138,9606.ENSP00000465356	APOA1,APOE,LCAT,APOA4,APOM,PLTP,APOC1
GO:0034377	13	5	Plasma lipoprotein particle assembly	1.21	0.64	0.0047	9606.ENSP00000236850,9606.ENSP00000252486,9606.ENSP00000350425,9606.ENSP00000365081,9606.ENSP00000465356	APOA1,APOE,APOA4,APOM,APOC1
GO:0043691	13	5	Reverse cholesterol transport	1.21	0.64	0.0047	9606.ENSP00000236850,9606.ENSP00000252486,9606.ENSP00000264005,9606.ENSP00000350425,9606.ENSP00000365081	APOA1,APOE,LCAT,APOA4,APOM
GO:0010951	140	13	Negative regulation of endopeptidase activity	0.59	0.49	0.0047	9606.ENSP00000231751,9606.ENSP00000232003,9606.ENSP00000260356,9606.ENSP00000265132,9606.ENSP00000273283,9606.ENSP00000321334,9606.ENSP00000321853,9606.ENSP00000333203,9606.ENSP00000342850,9606.ENSP00000351190,9606.ENSP00000355627,9606.ENSP00000361405,9606.ENSP00000451172	LTF,HRG,THBS1,AMBP,ITIH1,LPA,SERPINF2,SERPINA5,SERPINA6,ITIH2,AGT,MMP9,SERPINA4
GO:0002443	101	11	Leukocyte mediated immunity	0.66	0.51	0.005	9606.ENSP00000219150,9606.ENSP00000243611,9606.ENSP00000263408,9606.ENSP00000322061,9606.ENSP00000356037,9606.ENSP00000360687,9606.ENSP00000363079,9606.ENSP00000363773,9606.ENSP00000376776,9606.ENSP00000378131,9606.ENSP00000497910	CORO1A,C4BPB,C9,C7,C4BPA,PTGDS,MBL2,C1QA,DBH,CFI,B2M
GO:0032101	390	23	Regulation of response to external stimulus	0.39	0.42	0.005	9606.ENSP00000205948,9606.ENSP00000231751,9606.ENSP00000232003,9606.ENSP00000236850,9606.ENSP00000252486,9606.ENSP00000253496,9606.ENSP00000260356,9606.ENSP00000292609,9606.ENSP00000301522,9606.ENSP00000306099,9606.ENSP00000308938,9606.ENSP00000321853,9606.ENSP00000329380,9606.ENSP00000336829,9606.ENSP00000355627,9606.ENSP00000356399,9606.ENSP00000361405,9606.ENSP00000363079,9606.ENSP00000378131,…	APOH,LTF,HRG,APOA1,APOE,F12,THBS1,PGLYRP2,PRDX2,FGB,PLG,SERPINF2,GP1BA,FGG,AGT,CFH,MMP9,MBL2,CFI,SAA1,F11,ADIPOQ,FGA
GO:1905920	6	4	Positive regulation of CoA-transferase activity	1.45	0.64	0.0055	9606.ENSP00000236850,9606.ENSP00000252486,9606.ENSP00000350425,9606.ENSP00000355627	APOA1,APOE,APOA4,AGT
GO:0033344	14	5	Cholesterol efflux	1.18	0.61	0.0057	9606.ENSP00000236850,9606.ENSP00000252486,9606.ENSP00000350425,9606.ENSP00000365081,9606.ENSP00000465356	APOA1,APOE,APOA4,APOM,APOC1
GO:0043086	313	20	Negative regulation of catalytic activity	0.43	0.42	0.0057	9606.ENSP00000231751,9606.ENSP00000232003,9606.ENSP00000236850,9606.ENSP00000252486,9606.ENSP00000260356,9606.ENSP00000262418,9606.ENSP00000265132,9606.ENSP00000273283,9606.ENSP00000321334,9606.ENSP00000321853,9606.ENSP00000333203,9606.ENSP00000342850,9606.ENSP00000348170,9606.ENSP00000351190,9606.ENSP00000355627,9606.ENSP00000358045,9606.ENSP00000361405,9606.ENSP00000389814,9606.ENSP00000451172,…	LTF,HRG,APOA1,APOE,THBS1,SLC4A1,AMBP,ITIH1,LPA,SERPINF2,SERPINA5,SERPINA6,HP,ITIH2,AGT,ECM1,MMP9,ADIPOQ,SERPINA4,APOC1
GO:0050896	2165	71	Response to stimulus	0.14	0.31	0.0057	9606.ENSP00000205948,9606.ENSP00000218099,9606.ENSP00000219150,9606.ENSP00000222381,9606.ENSP00000231751,9606.ENSP00000232003,9606.ENSP00000236850,9606.ENSP00000237014,9606.ENSP00000243611,9606.ENSP00000247153,9606.ENSP00000251595,9606.ENSP00000252486,9606.ENSP00000253496,9606.ENSP00000259396,9606.ENSP00000260356,9606.ENSP00000261267,9606.ENSP00000262418,9606.ENSP00000262919,9606.ENSP00000263408,…	APOH,F9,CORO1A,PON1,LTF,HRG,APOA1,TTR,C4BPB,CFP,HBA2,APOE,F12,ORM1,THBS1,LYZ,SLC4A1,ATRN,C9,LCAT,F13A1,AMBP,PON3,PGLYRP2,PPBP,PF4,COL1A2,ANPEP,PRDX2,FGB,VASN,PLG,CFHR1,SERPINF2,C7,GP1BA,FGG,HP,PIGR,APOA4,AGT,C4BPA,F13B,CFHR2,CFH,ECM1,CPN1,PTGDS,MMP9,GSN,MBL2,C1QA,APOM,IGFBP3,SOD3,DBH,EFEMP1,CFI,GP5,SAA1,F11,ADIPOQ,PRG4,TGFBI,IGFALS,SELENOP,JCHAIN,HBB,HBD,B2M,FGA
GO:0030193	55	13	Regulation of blood coagulation	1	1.2	2.72e-06	9606.ENSP00000205948,9606.ENSP00000232003,9606.ENSP00000252486,9606.ENSP00000253496,9606.ENSP00000260356,9606.ENSP00000301522,9606.ENSP00000306099,9606.ENSP00000308938,9606.ENSP00000321853,9606.ENSP00000329380,9606.ENSP00000336829,9606.ENSP00000384957,9606.ENSP00000498441	APOH,HRG,APOE,F12,THBS1,PRDX2,FGB,PLG,SERPINF2,GP1BA,FGG,F11,FGA
GO:0015914	25	6	Phospholipid transport	1	0.58	0.0059	9606.ENSP00000236850,9606.ENSP00000252486,9606.ENSP00000262418,9606.ENSP00000350425,9606.ENSP00000417138,9606.ENSP00000465356	APOA1,APOE,SLC4A1,APOA4,PLTP,APOC1
GO:0000302	70	9	Response to reactive oxygen species	0.73	0.51	0.0067	9606.ENSP00000251595,9606.ENSP00000252486,9606.ENSP00000265132,9606.ENSP00000301522,9606.ENSP00000348170,9606.ENSP00000350425,9606.ENSP00000361405,9606.ENSP00000371554,9606.ENSP00000494175	HBA2,APOE,AMBP,PRDX2,HP,APOA4,MMP9,SOD3,HBB
GO:0034114	15	5	Regulation of heterotypic cell-cell adhesion	1.15	0.59	0.0067	9606.ENSP00000236850,9606.ENSP00000306099,9606.ENSP00000336829,9606.ENSP00000389814,9606.ENSP00000498441	APOA1,FGB,FGG,ADIPOQ,FGA
GO:0048585	522	27	Negative regulation of response to stimulus	0.34	0.38	0.0073	9606.ENSP00000205948,9606.ENSP00000231751,9606.ENSP00000232003,9606.ENSP00000236850,9606.ENSP00000243611,9606.ENSP00000252486,9606.ENSP00000253496,9606.ENSP00000260356,9606.ENSP00000265132,9606.ENSP00000292609,9606.ENSP00000296029,9606.ENSP00000301522,9606.ENSP00000306099,9606.ENSP00000306864,9606.ENSP00000308938,9606.ENSP00000321853,9606.ENSP00000329380,9606.ENSP00000336829,9606.ENSP00000355627,…	APOH,LTF,HRG,APOA1,C4BPB,APOE,F12,THBS1,AMBP,PGLYRP2,PF4,PRDX2,FGB,VASN,PLG,SERPINF2,GP1BA,FGG,AGT,C4BPA,ECM1,MMP9,IGFBP3,SAA1,F11,ADIPOQ,FGA
GO:0050776	298	19	Regulation of immune response	0.43	0.4	0.0082	9606.ENSP00000231751,9606.ENSP00000232003,9606.ENSP00000243611,9606.ENSP00000247153,9606.ENSP00000252486,9606.ENSP00000263408,9606.ENSP00000265132,9606.ENSP00000292609,9606.ENSP00000314299,9606.ENSP00000322061,9606.ENSP00000348888,9606.ENSP00000356037,9606.ENSP00000356385,9606.ENSP00000356399,9606.ENSP00000358045,9606.ENSP00000363079,9606.ENSP00000363773,9606.ENSP00000378131,9606.ENSP00000497910	LTF,HRG,C4BPB,CFP,APOE,C9,AMBP,PGLYRP2,CFHR1,C7,PIGR,C4BPA,CFHR2,CFH,ECM1,MBL2,C1QA,CFI,B2M
GO:0019229	16	5	Regulation of vasoconstriction	1.12	0.57	0.0082	9606.ENSP00000306099,9606.ENSP00000336829,9606.ENSP00000355627,9606.ENSP00000376776,9606.ENSP00000498441	FGB,FGG,AGT,DBH,FGA
GO:0051873	16	5	Killing by host of symbiont cells	1.12	0.57	0.0082	9606.ENSP00000232003,9606.ENSP00000296029,9606.ENSP00000314299,9606.ENSP00000356385,9606.ENSP00000363079	HRG,PF4,CFHR1,CFHR2,MBL2
GO:0052547	224	16	Regulation of peptidase activity	0.48	0.42	0.0089	9606.ENSP00000223061,9606.ENSP00000231751,9606.ENSP00000232003,9606.ENSP00000260356,9606.ENSP00000265132,9606.ENSP00000273283,9606.ENSP00000321334,9606.ENSP00000321853,9606.ENSP00000333203,9606.ENSP00000342850,9606.ENSP00000351190,9606.ENSP00000355627,9606.ENSP00000358045,9606.ENSP00000361405,9606.ENSP00000362924,9606.ENSP00000451172	PCOLCE,LTF,HRG,THBS1,AMBP,ITIH1,LPA,SERPINF2,SERPINA5,SERPINA6,ITIH2,AGT,ECM1,MMP9,GSN,SERPINA4
GO:0002682	531	27	Regulation of immune system process	0.33	0.37	0.0092	9606.ENSP00000219150,9606.ENSP00000231751,9606.ENSP00000232003,9606.ENSP00000236850,9606.ENSP00000243611,9606.ENSP00000247153,9606.ENSP00000252486,9606.ENSP00000259396,9606.ENSP00000260356,9606.ENSP00000263408,9606.ENSP00000265132,9606.ENSP00000292609,9606.ENSP00000296029,9606.ENSP00000301522,9606.ENSP00000314299,9606.ENSP00000322061,9606.ENSP00000329380,9606.ENSP00000348888,9606.ENSP00000356037,…	CORO1A,LTF,HRG,APOA1,C4BPB,CFP,APOE,ORM1,THBS1,C9,AMBP,PGLYRP2,PF4,PRDX2,CFHR1,C7,GP1BA,PIGR,C4BPA,CFHR2,CFH,ECM1,MBL2,C1QA,CFI,ADIPOQ,B2M
GO:0002449	74	9	Lymphocyte mediated immunity	0.71	0.48	0.0092	9606.ENSP00000219150,9606.ENSP00000243611,9606.ENSP00000263408,9606.ENSP00000322061,9606.ENSP00000356037,9606.ENSP00000363079,9606.ENSP00000363773,9606.ENSP00000378131,9606.ENSP00000497910	CORO1A,C4BPB,C9,C7,C4BPA,MBL2,C1QA,CFI,B2M
GO:0019730	74	9	Antimicrobial humoral response	0.71	0.48	0.0092	9606.ENSP00000231751,9606.ENSP00000232003,9606.ENSP00000261267,9606.ENSP00000296028,9606.ENSP00000296029,9606.ENSP00000306099,9606.ENSP00000440066,9606.ENSP00000497910,9606.ENSP00000498441	LTF,HRG,LYZ,PPBP,PF4,FGB,JCHAIN,B2M,FGA
GO:0033700	8	4	Phospholipid efflux	1.32	0.57	0.0097	9606.ENSP00000236850,9606.ENSP00000252486,9606.ENSP00000350425,9606.ENSP00000465356	APOA1,APOE,APOA4,APOC1
GO:0034380	8	4	High-density lipoprotein particle assembly	1.32	0.57	0.0097	9606.ENSP00000236850,9606.ENSP00000252486,9606.ENSP00000350425,9606.ENSP00000365081	APOA1,APOE,APOA4,APOM
GO:0045907	8	4	Positive regulation of vasoconstriction	1.32	0.57	0.0097	9606.ENSP00000306099,9606.ENSP00000336829,9606.ENSP00000376776,9606.ENSP00000498441	FGB,FGG,DBH,FGA
GO:0034381	18	5	Plasma lipoprotein particle clearance	1.07	0.52	0.0117	9606.ENSP00000236850,9606.ENSP00000252486,9606.ENSP00000365081,9606.ENSP00000389814,9606.ENSP00000465356	APOA1,APOE,APOM,ADIPOQ,APOC1
GO:0032374	27	7	Regulation of cholesterol transport	1.04	0.72	0.0015	9606.ENSP00000222381,9606.ENSP00000236850,9606.ENSP00000252486,9606.ENSP00000350425,9606.ENSP00000389814,9606.ENSP00000417138,9606.ENSP00000465356	PON1,APOA1,APOE,APOA4,ADIPOQ,PLTP,APOC1
GO:2001236	60	8	Regulation of extrinsic apoptotic signaling pathway	0.75	0.47	0.0117	9606.ENSP00000260356,9606.ENSP00000296029,9606.ENSP00000301522,9606.ENSP00000306099,9606.ENSP00000336829,9606.ENSP00000355627,9606.ENSP00000376776,9606.ENSP00000498441	THBS1,PF4,PRDX2,FGB,FGG,AGT,DBH,FGA
GO:0042744	18	5	Hydrogen peroxide catabolic process	1.07	0.52	0.0117	9606.ENSP00000251595,9606.ENSP00000301522,9606.ENSP00000350425,9606.ENSP00000494175,9606.ENSP00000494708	HBA2,PRDX2,APOA4,HBB,HBD
GO:0034372	9	4	Very-low-density lipoprotein particle remodeling	1.27	0.53	0.0126	9606.ENSP00000236850,9606.ENSP00000252486,9606.ENSP00000264005,9606.ENSP00000350425	APOA1,APOE,LCAT,APOA4
GO:0010035	209	15	Response to inorganic substance	0.48	0.4	0.0126	9606.ENSP00000222381,9606.ENSP00000251595,9606.ENSP00000260356,9606.ENSP00000264005,9606.ENSP00000301522,9606.ENSP00000306099,9606.ENSP00000336829,9606.ENSP00000348170,9606.ENSP00000350425,9606.ENSP00000361405,9606.ENSP00000371554,9606.ENSP00000425915,9606.ENSP00000494175,9606.ENSP00000497910,9606.ENSP00000498441	PON1,HBA2,THBS1,LCAT,PRDX2,FGB,FGG,HP,APOA4,MMP9,SOD3,SELENOP,HBB,B2M,FGA
GO:0048660	61	8	Regulation of smooth muscle cell proliferation	0.74	0.46	0.0126	9606.ENSP00000252486,9606.ENSP00000260356,9606.ENSP00000321853,9606.ENSP00000355627,9606.ENSP00000361405,9606.ENSP00000370473,9606.ENSP00000376776,9606.ENSP00000389814	APOE,THBS1,SERPINF2,AGT,MMP9,IGFBP3,DBH,ADIPOQ
GO:0030301	32	6	Cholesterol transport	0.9	0.47	0.0149	9606.ENSP00000236850,9606.ENSP00000252486,9606.ENSP00000264005,9606.ENSP00000350425,9606.ENSP00000365081,9606.ENSP00000465356	APOA1,APOE,LCAT,APOA4,APOM,APOC1
GO:1905952	69	10	Regulation of lipid localization	0.79	0.64	0.0016	9606.ENSP00000222381,9606.ENSP00000236850,9606.ENSP00000252486,9606.ENSP00000260356,9606.ENSP00000350425,9606.ENSP00000355627,9606.ENSP00000389814,9606.ENSP00000417138,9606.ENSP00000465356,9606.ENSP00000468236	PON1,APOA1,APOE,THBS1,APOA4,AGT,ADIPOQ,PLTP,APOC1,APOC4
GO:0042742	126	11	Defense response to bacterium	0.57	0.39	0.0199	9606.ENSP00000231751,9606.ENSP00000247153,9606.ENSP00000261267,9606.ENSP00000292609,9606.ENSP00000296028,9606.ENSP00000306099,9606.ENSP00000348170,9606.ENSP00000363079,9606.ENSP00000440066,9606.ENSP00000497910,9606.ENSP00000498441	LTF,CFP,LYZ,PGLYRP2,PPBP,FGB,HP,MBL2,JCHAIN,B2M,FGA
GO:0065008	1157	44	Regulation of biological quality	0.2	0.28	0.0235	9606.ENSP00000205948,9606.ENSP00000218099,9606.ENSP00000219150,9606.ENSP00000225655,9606.ENSP00000226355,9606.ENSP00000231751,9606.ENSP00000232003,9606.ENSP00000236850,9606.ENSP00000237014,9606.ENSP00000243611,9606.ENSP00000252486,9606.ENSP00000253496,9606.ENSP00000260356,9606.ENSP00000261267,9606.ENSP00000262418,9606.ENSP00000264005,9606.ENSP00000264870,9606.ENSP00000296029,9606.ENSP00000297268,…	APOH,F9,CORO1A,PFN1,AFM,LTF,HRG,APOA1,TTR,C4BPB,APOE,F12,THBS1,LYZ,SLC4A1,LCAT,F13A1,PF4,COL1A2,ANPEP,PRDX2,FGB,PLG,CPN2,SERPINF2,GP1BA,FGG,PIGR,APOA4,AGT,F13B,GSN,APOM,SOD3,DBH,GP5,SAA1,F11,ADIPOQ,JCHAIN,APOC4,HBB,B2M,FGA
GO:0009617	250	16	Response to bacterium	0.43	0.34	0.0236	9606.ENSP00000231751,9606.ENSP00000243611,9606.ENSP00000247153,9606.ENSP00000261267,9606.ENSP00000292609,9606.ENSP00000296028,9606.ENSP00000296029,9606.ENSP00000301522,9606.ENSP00000306099,9606.ENSP00000348170,9606.ENSP00000356037,9606.ENSP00000363079,9606.ENSP00000389814,9606.ENSP00000440066,9606.ENSP00000497910,9606.ENSP00000498441	LTF,C4BPB,CFP,LYZ,PGLYRP2,PPBP,PF4,PRDX2,FGB,HP,C4BPA,MBL2,ADIPOQ,JCHAIN,B2M,FGA
GO:2001237	36	6	Negative regulation of extrinsic apoptotic signaling pathway	0.85	0.42	0.0245	9606.ENSP00000260356,9606.ENSP00000296029,9606.ENSP00000301522,9606.ENSP00000306099,9606.ENSP00000336829,9606.ENSP00000498441	THBS1,PF4,PRDX2,FGB,FGG,FGA
GO:0009605	804	34	Response to external stimulus	0.25	0.29	0.0248	9606.ENSP00000219150,9606.ENSP00000222381,9606.ENSP00000231751,9606.ENSP00000232003,9606.ENSP00000236850,9606.ENSP00000243611,9606.ENSP00000247153,9606.ENSP00000252486,9606.ENSP00000253496,9606.ENSP00000260356,9606.ENSP00000261267,9606.ENSP00000263408,9606.ENSP00000292609,9606.ENSP00000296028,9606.ENSP00000296029,9606.ENSP00000301522,9606.ENSP00000306099,9606.ENSP00000314299,9606.ENSP00000322061,…	CORO1A,PON1,LTF,HRG,APOA1,C4BPB,CFP,APOE,F12,THBS1,LYZ,C9,PGLYRP2,PPBP,PF4,PRDX2,FGB,CFHR1,C7,HP,APOA4,AGT,C4BPA,CFHR2,CFH,GSN,MBL2,C1QA,CFI,SAA1,ADIPOQ,JCHAIN,B2M,FGA
GO:0046486	70	8	Glycerolipid metabolic process	0.68	0.39	0.0262	9606.ENSP00000205948,9606.ENSP00000222381,9606.ENSP00000236850,9606.ENSP00000252486,9606.ENSP00000264005,9606.ENSP00000350425,9606.ENSP00000407685,9606.ENSP00000465356	APOH,PON1,APOA1,APOE,LCAT,APOA4,TNXB,APOC1
GO:0010873	4	3	Positive regulation of cholesterol esterification	1.5	0.46	0.0265	9606.ENSP00000236850,9606.ENSP00000350425,9606.ENSP00000465356	APOA1,APOA4,APOC1
GO:0051919	4	3	Positive regulation of fibrinolysis	1.5	0.46	0.0265	9606.ENSP00000253496,9606.ENSP00000308938,9606.ENSP00000384957	F12,PLG,F11
GO:0080134	459	23	Regulation of response to stress	0.32	0.3	0.0318	9606.ENSP00000205948,9606.ENSP00000232003,9606.ENSP00000236850,9606.ENSP00000252486,9606.ENSP00000253496,9606.ENSP00000260356,9606.ENSP00000265132,9606.ENSP00000292609,9606.ENSP00000301522,9606.ENSP00000306099,9606.ENSP00000308938,9606.ENSP00000321853,9606.ENSP00000329380,9606.ENSP00000336829,9606.ENSP00000355627,9606.ENSP00000356399,9606.ENSP00000361405,9606.ENSP00000363079,9606.ENSP00000378131,…	APOH,HRG,APOA1,APOE,F12,THBS1,AMBP,PGLYRP2,PRDX2,FGB,PLG,SERPINF2,GP1BA,FGG,AGT,CFH,MMP9,MBL2,CFI,SAA1,F11,ADIPOQ,FGA
GO:0006954	207	14	Inflammatory response	0.45	0.33	0.0319	9606.ENSP00000253496,9606.ENSP00000259396,9606.ENSP00000260356,9606.ENSP00000261267,9606.ENSP00000262919,9606.ENSP00000296028,9606.ENSP00000296029,9606.ENSP00000301522,9606.ENSP00000321853,9606.ENSP00000348170,9606.ENSP00000358045,9606.ENSP00000363079,9606.ENSP00000363773,9606.ENSP00000384906	F12,ORM1,THBS1,LYZ,ATRN,PPBP,PF4,PRDX2,SERPINF2,HP,ECM1,MBL2,C1QA,SAA1
GO:0052548	207	14	Regulation of endopeptidase activity	0.45	0.33	0.0319	9606.ENSP00000231751,9606.ENSP00000232003,9606.ENSP00000260356,9606.ENSP00000265132,9606.ENSP00000273283,9606.ENSP00000321334,9606.ENSP00000321853,9606.ENSP00000333203,9606.ENSP00000342850,9606.ENSP00000351190,9606.ENSP00000355627,9606.ENSP00000361405,9606.ENSP00000362924,9606.ENSP00000451172	LTF,HRG,THBS1,AMBP,ITIH1,LPA,SERPINF2,SERPINA5,SERPINA6,ITIH2,AGT,MMP9,GSN,SERPINA4
GO:0051004	13	4	Regulation of lipoprotein lipase activity	1.11	0.41	0.0327	9606.ENSP00000205948,9606.ENSP00000236850,9606.ENSP00000350425,9606.ENSP00000465356	APOH,APOA1,APOA4,APOC1
GO:0045940	13	4	Positive regulation of steroid metabolic process	1.11	0.41	0.0327	9606.ENSP00000236850,9606.ENSP00000252486,9606.ENSP00000350425,9606.ENSP00000465356	APOA1,APOE,APOA4,APOC1
GO:0032501	1730	58	Multicellular organismal process	0.15	0.25	0.0335	9606.ENSP00000205948,9606.ENSP00000218099,9606.ENSP00000219150,9606.ENSP00000225655,9606.ENSP00000231751,9606.ENSP00000232003,9606.ENSP00000236850,9606.ENSP00000243611,9606.ENSP00000246662,9606.ENSP00000252486,9606.ENSP00000253496,9606.ENSP00000260356,9606.ENSP00000261267,9606.ENSP00000262418,9606.ENSP00000262919,9606.ENSP00000264005,9606.ENSP00000264870,9606.ENSP00000265132,9606.ENSP00000265627,…	APOH,F9,CORO1A,PFN1,LTF,HRG,APOA1,C4BPB,KRT9,APOE,F12,THBS1,LYZ,SLC4A1,ATRN,LCAT,F13A1,AMBP,PON3,PF4,COL1A2,ANPEP,PRDX2,FGB,PLG,KRT2,BASP1,LPA,SERPINF2,GP1BA,SERPINA5,FGG,PIGR,APOA4,AGT,F13B,ECM1,MMP9,GSN,C1QA,APOM,IGFBP3,SOD3,DBH,EFEMP1,GP5,SAA1,F11,ADIPOQ,TGFBI,PLTP,SELENOP,JCHAIN,APOC1,HBB,B2M,FGA,BTD
GO:0001906	56	7	Cell killing	0.72	0.37	0.0348	9606.ENSP00000219150,9606.ENSP00000231751,9606.ENSP00000261267,9606.ENSP00000263408,9606.ENSP00000296028,9606.ENSP00000296029,9606.ENSP00000497910	CORO1A,LTF,LYZ,C9,PPBP,PF4,B2M
GO:0030162	318	18	Regulation of proteolysis	0.38	0.3	0.036	9606.ENSP00000223061,9606.ENSP00000231751,9606.ENSP00000232003,9606.ENSP00000252486,9606.ENSP00000253496,9606.ENSP00000260356,9606.ENSP00000265132,9606.ENSP00000273283,9606.ENSP00000321334,9606.ENSP00000321853,9606.ENSP00000333203,9606.ENSP00000342850,9606.ENSP00000351190,9606.ENSP00000355627,9606.ENSP00000358045,9606.ENSP00000361405,9606.ENSP00000362924,9606.ENSP00000451172	PCOLCE,LTF,HRG,APOE,F12,THBS1,AMBP,ITIH1,LPA,SERPINF2,SERPINA5,SERPINA6,ITIH2,AGT,ECM1,MMP9,GSN,SERPINA4
GO:0050778	187	13	Positive regulation of immune response	0.47	0.32	0.0382	9606.ENSP00000232003,9606.ENSP00000243611,9606.ENSP00000247153,9606.ENSP00000263408,9606.ENSP00000314299,9606.ENSP00000322061,9606.ENSP00000356037,9606.ENSP00000356385,9606.ENSP00000356399,9606.ENSP00000363079,9606.ENSP00000363773,9606.ENSP00000378131,9606.ENSP00000497910	HRG,C4BPB,CFP,C9,CFHR1,C7,C4BPA,CFHR2,CFH,MBL2,C1QA,CFI,B2M
GO:0051006	5	3	Positive regulation of lipoprotein lipase activity	1.4	0.41	0.0382	9606.ENSP00000205948,9606.ENSP00000236850,9606.ENSP00000350425	APOH,APOA1,APOA4
GO:0018149	26	5	Peptide cross-linking	0.91	0.38	0.0384	9606.ENSP00000260356,9606.ENSP00000264870,9606.ENSP00000269576,9606.ENSP00000310861,9606.ENSP00000356382	THBS1,F13A1,KRT10,KRT2,F13B
GO:1905954	41	6	Positive regulation of lipid localization	0.79	0.36	0.0398	9606.ENSP00000222381,9606.ENSP00000236850,9606.ENSP00000252486,9606.ENSP00000389814,9606.ENSP00000417138,9606.ENSP00000468236	PON1,APOA1,APOE,ADIPOQ,PLTP,APOC4
GO:0048584	696	30	Positive regulation of response to stimulus	0.26	0.27	0.0411	9606.ENSP00000205948,9606.ENSP00000231751,9606.ENSP00000232003,9606.ENSP00000236850,9606.ENSP00000243611,9606.ENSP00000247153,9606.ENSP00000252486,9606.ENSP00000253496,9606.ENSP00000260356,9606.ENSP00000263408,9606.ENSP00000301522,9606.ENSP00000306099,9606.ENSP00000308938,9606.ENSP00000314299,9606.ENSP00000321853,9606.ENSP00000322061,9606.ENSP00000336829,9606.ENSP00000355627,9606.ENSP00000356037,…	APOH,LTF,HRG,APOA1,C4BPB,CFP,APOE,F12,THBS1,C9,PRDX2,FGB,PLG,CFHR1,SERPINF2,C7,FGG,AGT,C4BPA,CFHR2,CFH,ECM1,MMP9,MBL2,C1QA,IGFBP3,CFI,ADIPOQ,B2M,FGA
GO:0050789	2688	79	Regulation of biological process	0.09	0.23	0.0468	9606.ENSP00000205948,9606.ENSP00000219150,9606.ENSP00000222381,9606.ENSP00000223061,9606.ENSP00000225655,9606.ENSP00000231751,9606.ENSP00000232003,9606.ENSP00000236850,9606.ENSP00000237014,9606.ENSP00000243611,9606.ENSP00000247153,9606.ENSP00000251595,9606.ENSP00000252486,9606.ENSP00000253496,9606.ENSP00000259396,9606.ENSP00000260356,9606.ENSP00000262418,9606.ENSP00000262919,9606.ENSP00000263408,…	APOH,CORO1A,PON1,PCOLCE,PFN1,LTF,HRG,APOA1,TTR,C4BPB,CFP,HBA2,APOE,F12,ORM1,THBS1,SLC4A1,ATRN,C9,LCAT,AMBP,PON3,KRT10,ITIH1,PGLYRP2,PPBP,PF4,COL1A2,ANPEP,PRDX2,FGB,VASN,PLG,KRT2,CFHR1,BASP1,LPA,SERPINF2,C7,GP1BA,SERPINA5,FGG,SERPINA6,HP,PIGR,APOA4,ITIH2,AGT,C4BPA,CFHR2,CFH,ECM1,PTGDS,MMP9,GSN,MBL2,C1QA,APOM,IGFBP3,DBH,EFEMP1,CFI,GP5,SAA1,F11,ADIPOQ,TNXB,TGFBI,IGFALS,PLTP,SELENOP,JCHAIN,SERPINA4,A…
GO:0006957	15	4	Complement activation, alternative pathway	1.05	0.37	0.0473	9606.ENSP00000247153,9606.ENSP00000263408,9606.ENSP00000322061,9606.ENSP00000356399	CFP,C9,C7,CFH
GO:0001895	28	5	Retina homeostasis	0.88	0.35	0.05	9606.ENSP00000231751,9606.ENSP00000261267,9606.ENSP00000348888,9606.ENSP00000440066,9606.ENSP00000497910	LTF,LYZ,PIGR,JCHAIN,B2M
Functional classification of Differential proteins between AT vs DLP, using STRING, with the human plasma database as background
#term ID	background gene count	observed gene count	term description	strength	signal	false discovery rate	matching proteins in your network (IDs)	matching proteins in your network (labels)
GO:0007596	105	11	Blood coagulation	0.94	0.87	0.00018	9606.ENSP00000262418,9606.ENSP00000264870,9606.ENSP00000296029,9606.ENSP00000306099,9606.ENSP00000329380,9606.ENSP00000336829,9606.ENSP00000383931,9606.ENSP00000384906,9606.ENSP00000384957,9606.ENSP00000494175,9606.ENSP00000498441	SLC4A1,F13A1,PF4,FGB,GP1BA,FGG,GP5,SAA1,F11,HBB,FGA
GO:0008015	145	9	Blood circulation	0.71	0.5	0.0071	9606.ENSP00000252486,9606.ENSP00000297268,9606.ENSP00000306099,9606.ENSP00000336829,9606.ENSP00000355627,9606.ENSP00000362924,9606.ENSP00000371554,9606.ENSP00000494175,9606.ENSP00000498441	APOE,COL1A2,FGB,FGG,AGT,GSN,SOD3,HBB,FGA
GO:0072378	23	7	Blood coagulation, fibrin clot formation	1.4	1.13	0.00018	9606.ENSP00000264870,9606.ENSP00000306099,9606.ENSP00000329380,9606.ENSP00000336829,9606.ENSP00000383931,9606.ENSP00000384957,9606.ENSP00000498441	F13A1,FGB,GP1BA,FGG,GP5,F11,FGA
GO:0010035	209	15	Response to inorganic substance	0.78	0.74	0.00018	9606.ENSP00000222381,9606.ENSP00000225964,9606.ENSP00000233242,9606.ENSP00000251595,9606.ENSP00000260356,9606.ENSP00000301522,9606.ENSP00000306099,9606.ENSP00000324173,9606.ENSP00000336829,9606.ENSP00000357721,9606.ENSP00000361405,9606.ENSP00000371554,9606.ENSP00000494175,9606.ENSP00000497910,9606.ENSP00000498441	PON1,COL1A1,APOB,HBA2,THBS1,PRDX2,FGB,HSPA5,FGG,S100A8,MMP9,SOD3,HBB,B2M,FGA
GO:0032501	1730	39	Multicellular organismal process	0.27	0.38	0.00018	9606.ENSP00000219150,9606.ENSP00000225655,9606.ENSP00000225964,9606.ENSP00000233242,9606.ENSP00000236850,9606.ENSP00000246662,9606.ENSP00000252486,9606.ENSP00000260356,9606.ENSP00000261267,9606.ENSP00000262418,9606.ENSP00000264381,9606.ENSP00000264870,9606.ENSP00000296029,9606.ENSP00000297268,9606.ENSP00000301522,9606.ENSP00000306099,9606.ENSP00000310861,9606.ENSP00000319281,9606.ENSP00000324173,…	CORO1A,PFN1,COL1A1,APOB,APOA1,KRT9,APOE,THBS1,LYZ,SLC4A1,BCHE,F13A1,PF4,COL1A2,PRDX2,FGB,KRT2,BASP1,HSPA5,GP1BA,SERPINA5,FGG,PIGR,AGT,S100A8,ECM1,MMP9,GSN,APOM,SOD3,EFEMP1,GP5,SAA1,F11,PLTP,APOC1,HBB,B2M,FGA
GO:0042060	183	13	Wound healing	0.77	0.74	0.00018	9606.ENSP00000225964,9606.ENSP00000262418,9606.ENSP00000264870,9606.ENSP00000296029,9606.ENSP00000306099,9606.ENSP00000329380,9606.ENSP00000336829,9606.ENSP00000357721,9606.ENSP00000383931,9606.ENSP00000384906,9606.ENSP00000384957,9606.ENSP00000494175,9606.ENSP00000498441	COL1A1,SLC4A1,F13A1,PF4,FGB,GP1BA,FGG,S100A8,GP5,SAA1,F11,HBB,FGA
GO:0050878	182	14	Regulation of body fluid levels	0.81	0.77	0.00018	9606.ENSP00000252486,9606.ENSP00000260356,9606.ENSP00000262418,9606.ENSP00000264870,9606.ENSP00000296029,9606.ENSP00000301522,9606.ENSP00000306099,9606.ENSP00000329380,9606.ENSP00000336829,9606.ENSP00000383931,9606.ENSP00000384906,9606.ENSP00000384957,9606.ENSP00000494175,9606.ENSP00000498441	APOE,THBS1,SLC4A1,F13A1,PF4,PRDX2,FGB,GP1BA,FGG,GP5,SAA1,F11,HBB,FGA
GO:0008203	49	5	Cholesterol metabolic process	0.93	0.44	0.03	9606.ENSP00000222381,9606.ENSP00000233242,9606.ENSP00000236850,9606.ENSP00000252486,9606.ENSP00000465356	PON1,APOB,APOA1,APOE,APOC1
GO:0034375	12	5	High-density lipoprotein particle remodeling	1.54	1.06	0.00049	9606.ENSP00000236850,9606.ENSP00000252486,9606.ENSP00000365081,9606.ENSP00000417138,9606.ENSP00000465356	APOA1,APOE,APOM,PLTP,APOC1
GO:0051241	380	17	Negative regulation of multicellular organismal process	0.57	0.55	0.0006	9606.ENSP00000236850,9606.ENSP00000252486,9606.ENSP00000260356,9606.ENSP00000296029,9606.ENSP00000301522,9606.ENSP00000306099,9606.ENSP00000329380,9606.ENSP00000336829,9606.ENSP00000355627,9606.ENSP00000358045,9606.ENSP00000360687,9606.ENSP00000365081,9606.ENSP00000378058,9606.ENSP00000384957,9606.ENSP00000465356,9606.ENSP00000497910,9606.ENSP00000498441	APOA1,APOE,THBS1,PF4,PRDX2,FGB,GP1BA,FGG,AGT,ECM1,PTGDS,APOM,EFEMP1,F11,APOC1,B2M,FGA
GO:0034377	13	5	Plasma lipoprotein particle assembly	1.51	1.02	0.00061	9606.ENSP00000233242,9606.ENSP00000236850,9606.ENSP00000252486,9606.ENSP00000365081,9606.ENSP00000465356	APOB,APOA1,APOE,APOM,APOC1
GO:0033344	14	5	Cholesterol efflux	1.47	0.98	0.00078	9606.ENSP00000233242,9606.ENSP00000236850,9606.ENSP00000252486,9606.ENSP00000365081,9606.ENSP00000465356	APOB,APOA1,APOE,APOM,APOC1
GO:0065008	1157	30	Regulation of biological quality	0.33	0.39	0.00085	9606.ENSP00000219150,9606.ENSP00000225655,9606.ENSP00000226355,9606.ENSP00000233242,9606.ENSP00000236850,9606.ENSP00000237014,9606.ENSP00000252486,9606.ENSP00000260356,9606.ENSP00000261267,9606.ENSP00000262418,9606.ENSP00000264381,9606.ENSP00000264870,9606.ENSP00000296029,9606.ENSP00000297268,9606.ENSP00000301522,9606.ENSP00000306099,9606.ENSP00000329380,9606.ENSP00000336829,9606.ENSP00000348888,…	CORO1A,PFN1,AFM,APOB,APOA1,TTR,APOE,THBS1,LYZ,SLC4A1,BCHE,F13A1,PF4,COL1A2,PRDX2,FGB,GP1BA,FGG,PIGR,AGT,S100A8,GSN,APOM,SOD3,GP5,SAA1,F11,HBB,B2M,FGA
GO:0042730	19	4	Fibrinolysis	1.24	0.6	0.0128	9606.ENSP00000306099,9606.ENSP00000329380,9606.ENSP00000336829,9606.ENSP00000498441	FGB,GP1BA,FGG,FGA
GO:0002376	755	19	Immune system process	0.32	0.26	0.0491	9606.ENSP00000219150,9606.ENSP00000260356,9606.ENSP00000261267,9606.ENSP00000262418,9606.ENSP00000296028,9606.ENSP00000296029,9606.ENSP00000301522,9606.ENSP00000306099,9606.ENSP00000329380,9606.ENSP00000348888,9606.ENSP00000357721,9606.ENSP00000360687,9606.ENSP00000361405,9606.ENSP00000362924,9606.ENSP00000363079,9606.ENSP00000383931,9606.ENSP00000384906,9606.ENSP00000497910,9606.ENSP00000498441	CORO1A,THBS1,LYZ,SLC4A1,PPBP,PF4,PRDX2,FGB,GP1BA,PIGR,S100A8,PTGDS,MMP9,GSN,MBL2,GP5,SAA1,B2M,FGA
GO:0006810	981	27	Transport	0.36	0.4	0.0013	9606.ENSP00000219150,9606.ENSP00000225964,9606.ENSP00000226355,9606.ENSP00000233242,9606.ENSP00000236850,9606.ENSP00000237014,9606.ENSP00000251595,9606.ENSP00000252486,9606.ENSP00000260356,9606.ENSP00000262418,9606.ENSP00000296028,9606.ENSP00000324173,9606.ENSP00000329380,9606.ENSP00000333203,9606.ENSP00000336829,9606.ENSP00000348888,9606.ENSP00000355627,9606.ENSP00000357721,9606.ENSP00000360687,…	CORO1A,COL1A1,AFM,APOB,APOA1,TTR,HBA2,APOE,THBS1,SLC4A1,PPBP,HSPA5,GP1BA,SERPINA5,FGG,PIGR,AGT,S100A8,PTGDS,GSN,APOM,GP5,PLTP,APOC1,HBB,HBD,B2M
GO:0098869	51	7	Cellular oxidant detoxification	1.06	0.78	0.0013	9606.ENSP00000251595,9606.ENSP00000252486,9606.ENSP00000301522,9606.ENSP00000365081,9606.ENSP00000371554,9606.ENSP00000494175,9606.ENSP00000494708	HBA2,APOE,PRDX2,APOM,SOD3,HBB,HBD
GO:0006950	1062	28	Response to stress	0.34	0.38	0.0014	9606.ENSP00000219150,9606.ENSP00000225964,9606.ENSP00000251595,9606.ENSP00000252486,9606.ENSP00000260356,9606.ENSP00000261267,9606.ENSP00000262418,9606.ENSP00000264870,9606.ENSP00000296028,9606.ENSP00000296029,9606.ENSP00000301522,9606.ENSP00000306099,9606.ENSP00000324173,9606.ENSP00000329380,9606.ENSP00000336829,9606.ENSP00000355627,9606.ENSP00000357721,9606.ENSP00000358045,9606.ENSP00000361405,…	CORO1A,COL1A1,HBA2,APOE,THBS1,LYZ,SLC4A1,F13A1,PPBP,PF4,PRDX2,FGB,HSPA5,GP1BA,FGG,AGT,S100A8,ECM1,MMP9,GSN,MBL2,SOD3,GP5,SAA1,F11,HBB,B2M,FGA
GO:0034381	18	5	Plasma lipoprotein particle clearance	1.36	0.87	0.0015	9606.ENSP00000233242,9606.ENSP00000236850,9606.ENSP00000252486,9606.ENSP00000365081,9606.ENSP00000465356	APOB,APOA1,APOE,APOM,APOC1
GO:0015918	35	6	Sterol transport	1.15	0.79	0.0018	9606.ENSP00000233242,9606.ENSP00000236850,9606.ENSP00000252486,9606.ENSP00000365081,9606.ENSP00000417138,9606.ENSP00000465356	APOB,APOA1,APOE,APOM,PLTP,APOC1
GO:2001237	36	6	Negative regulation of extrinsic apoptotic signaling pathway	1.14	0.78	0.0019	9606.ENSP00000260356,9606.ENSP00000296029,9606.ENSP00000301522,9606.ENSP00000306099,9606.ENSP00000336829,9606.ENSP00000498441	THBS1,PF4,PRDX2,FGB,FGG,FGA
GO:0032368	58	7	Regulation of lipid transport	1	0.72	0.0021	9606.ENSP00000222381,9606.ENSP00000236850,9606.ENSP00000252486,9606.ENSP00000260356,9606.ENSP00000355627,9606.ENSP00000417138,9606.ENSP00000465356	PON1,APOA1,APOE,THBS1,AGT,PLTP,APOC1
GO:2001236	60	7	Regulation of extrinsic apoptotic signaling pathway	0.99	0.7	0.0024	9606.ENSP00000260356,9606.ENSP00000296029,9606.ENSP00000301522,9606.ENSP00000306099,9606.ENSP00000336829,9606.ENSP00000355627,9606.ENSP00000498441	THBS1,PF4,PRDX2,FGB,FGG,AGT,FGA
GO:0010875	9	4	Positive regulation of cholesterol efflux	1.57	0.86	0.0025	9606.ENSP00000222381,9606.ENSP00000236850,9606.ENSP00000252486,9606.ENSP00000417138	PON1,APOA1,APOE,PLTP
GO:0031639	9	4	Plasminogen activation	1.57	0.86	0.0025	9606.ENSP00000306099,9606.ENSP00000336829,9606.ENSP00000384957,9606.ENSP00000498441	FGB,FGG,F11,FGA
GO:0030195	40	6	Negative regulation of blood coagulation	1.1	0.72	0.0028	9606.ENSP00000252486,9606.ENSP00000306099,9606.ENSP00000329380,9606.ENSP00000336829,9606.ENSP00000384957,9606.ENSP00000498441	APOE,FGB,GP1BA,FGG,F11,FGA
GO:0070887	849	24	Cellular response to chemical stimulus	0.37	0.38	0.0028	9606.ENSP00000219150,9606.ENSP00000225964,9606.ENSP00000233242,9606.ENSP00000251595,9606.ENSP00000252486,9606.ENSP00000260356,9606.ENSP00000264381,9606.ENSP00000296028,9606.ENSP00000296029,9606.ENSP00000297268,9606.ENSP00000301522,9606.ENSP00000306099,9606.ENSP00000324173,9606.ENSP00000336829,9606.ENSP00000355627,9606.ENSP00000357721,9606.ENSP00000361405,9606.ENSP00000362924,9606.ENSP00000365081,…	CORO1A,COL1A1,APOB,HBA2,APOE,THBS1,BCHE,PPBP,PF4,COL1A2,PRDX2,FGB,HSPA5,FGG,AGT,S100A8,MMP9,GSN,APOM,SOD3,SAA1,HBB,HBD,B2M
GO:1901700	506	18	Response to oxygen-containing compound	0.47	0.44	0.0028	9606.ENSP00000222381,9606.ENSP00000225964,9606.ENSP00000233242,9606.ENSP00000251595,9606.ENSP00000252486,9606.ENSP00000260356,9606.ENSP00000264381,9606.ENSP00000296028,9606.ENSP00000296029,9606.ENSP00000297268,9606.ENSP00000301522,9606.ENSP00000324173,9606.ENSP00000355627,9606.ENSP00000357721,9606.ENSP00000361405,9606.ENSP00000371554,9606.ENSP00000494175,9606.ENSP00000497910	PON1,COL1A1,APOB,HBA2,APOE,THBS1,BCHE,PPBP,PF4,COL1A2,PRDX2,HSPA5,AGT,S100A8,MMP9,SOD3,HBB,B2M
GO:0065007	2862	47	Biological regulation	0.14	0.27	0.0031	9606.ENSP00000219150,9606.ENSP00000222381,9606.ENSP00000225655,9606.ENSP00000225964,9606.ENSP00000226355,9606.ENSP00000233242,9606.ENSP00000236850,9606.ENSP00000237014,9606.ENSP00000251595,9606.ENSP00000252486,9606.ENSP00000260356,9606.ENSP00000261267,9606.ENSP00000262418,9606.ENSP00000264381,9606.ENSP00000264870,9606.ENSP00000296028,9606.ENSP00000296029,9606.ENSP00000297268,9606.ENSP00000301522,…	CORO1A,PON1,PFN1,COL1A1,AFM,APOB,APOA1,TTR,HBA2,APOE,THBS1,LYZ,SLC4A1,BCHE,F13A1,PPBP,PF4,COL1A2,PRDX2,FGB,KRT2,BASP1,HSPA5,GP1BA,SERPINA5,FGG,PIGR,AGT,S100A8,ECM1,PTGDS,MMP9,GSN,MBL2,APOM,SOD3,EFEMP1,GP5,SAA1,F11,IGFALS,PLTP,APOC1,HBB,HBD,B2M,FGA
GO:0006869	93	8	Lipid transport	0.86	0.61	0.0035	9606.ENSP00000233242,9606.ENSP00000236850,9606.ENSP00000252486,9606.ENSP00000262418,9606.ENSP00000333203,9606.ENSP00000365081,9606.ENSP00000417138,9606.ENSP00000465356	APOB,APOA1,APOE,SLC4A1,SERPINA5,APOM,PLTP,APOC1
GO:0097746	43	6	Blood vessel diameter maintenance	1.07	0.69	0.0035	9606.ENSP00000252486,9606.ENSP00000306099,9606.ENSP00000336829,9606.ENSP00000355627,9606.ENSP00000371554,9606.ENSP00000498441	APOE,FGB,FGG,AGT,SOD3,FGA
GO:0015914	25	5	Phospholipid transport	1.22	0.74	0.0036	9606.ENSP00000236850,9606.ENSP00000252486,9606.ENSP00000262418,9606.ENSP00000417138,9606.ENSP00000465356	APOA1,APOE,SLC4A1,PLTP,APOC1
GO:0071702	522	18	Organic substance transport	0.46	0.42	0.0036	9606.ENSP00000225964,9606.ENSP00000226355,9606.ENSP00000233242,9606.ENSP00000236850,9606.ENSP00000251595,9606.ENSP00000252486,9606.ENSP00000262418,9606.ENSP00000296028,9606.ENSP00000324173,9606.ENSP00000333203,9606.ENSP00000336829,9606.ENSP00000355627,9606.ENSP00000357721,9606.ENSP00000365081,9606.ENSP00000417138,9606.ENSP00000465356,9606.ENSP00000494175,9606.ENSP00000494708	COL1A1,AFM,APOB,APOA1,HBA2,APOE,SLC4A1,PPBP,HSPA5,SERPINA5,FGG,AGT,S100A8,APOM,PLTP,APOC1,HBB,HBD
GO:0042221	1219	29	Response to chemical	0.3	0.34	0.0039	9606.ENSP00000219150,9606.ENSP00000222381,9606.ENSP00000225964,9606.ENSP00000233242,9606.ENSP00000236850,9606.ENSP00000251595,9606.ENSP00000252486,9606.ENSP00000260356,9606.ENSP00000264381,9606.ENSP00000296028,9606.ENSP00000296029,9606.ENSP00000297268,9606.ENSP00000301522,9606.ENSP00000306099,9606.ENSP00000324173,9606.ENSP00000336829,9606.ENSP00000348888,9606.ENSP00000355627,9606.ENSP00000357721,…	CORO1A,PON1,COL1A1,APOB,APOA1,HBA2,APOE,THBS1,BCHE,PPBP,PF4,COL1A2,PRDX2,FGB,HSPA5,FGG,PIGR,AGT,S100A8,PTGDS,MMP9,GSN,APOM,SOD3,SAA1,HBB,HBD,B2M,FGA
GO:0000302	70	7	Response to reactive oxygen species	0.92	0.62	0.0042	9606.ENSP00000225964,9606.ENSP00000251595,9606.ENSP00000252486,9606.ENSP00000301522,9606.ENSP00000361405,9606.ENSP00000371554,9606.ENSP00000494175	COL1A1,HBA2,APOE,PRDX2,MMP9,SOD3,HBB
GO:0042157	30	5	Lipoprotein metabolic process	1.14	0.66	0.0058	9606.ENSP00000233242,9606.ENSP00000236850,9606.ENSP00000252486,9606.ENSP00000365081,9606.ENSP00000465356	APOB,APOA1,APOE,APOM,APOC1
GO:2001233	131	9	Regulation of apoptotic signaling pathway	0.76	0.55	0.0044	9606.ENSP00000260356,9606.ENSP00000296029,9606.ENSP00000301522,9606.ENSP00000306099,9606.ENSP00000336829,9606.ENSP00000355627,9606.ENSP00000357721,9606.ENSP00000361405,9606.ENSP00000498441	THBS1,PF4,PRDX2,FGB,FGG,AGT,S100A8,MMP9,FGA
GO:0009636	102	8	Response to toxic substance	0.82	0.57	0.005	9606.ENSP00000222381,9606.ENSP00000251595,9606.ENSP00000252486,9606.ENSP00000301522,9606.ENSP00000365081,9606.ENSP00000371554,9606.ENSP00000494175,9606.ENSP00000494708	PON1,HBA2,APOE,PRDX2,APOM,SOD3,HBB,HBD
GO:0032879	654	20	Regulation of localization	0.41	0.38	0.005	9606.ENSP00000219150,9606.ENSP00000222381,9606.ENSP00000233242,9606.ENSP00000236850,9606.ENSP00000252486,9606.ENSP00000260356,9606.ENSP00000306099,9606.ENSP00000329380,9606.ENSP00000336829,9606.ENSP00000355627,9606.ENSP00000357721,9606.ENSP00000361405,9606.ENSP00000362924,9606.ENSP00000363079,9606.ENSP00000383931,9606.ENSP00000384906,9606.ENSP00000417138,9606.ENSP00000465356,9606.ENSP00000497910,…	CORO1A,PON1,APOB,APOA1,APOE,THBS1,FGB,GP1BA,FGG,AGT,S100A8,MMP9,GSN,MBL2,GP5,SAA1,PLTP,APOC1,B2M,FGA
GO:0070527	29	5	Platelet aggregation	1.16	0.68	0.0054	9606.ENSP00000306099,9606.ENSP00000329380,9606.ENSP00000336829,9606.ENSP00000494175,9606.ENSP00000498441	FGB,GP1BA,FGG,HBB,FGA
GO:0050896	2165	40	Response to stimulus	0.19	0.28	0.0054	9606.ENSP00000219150,9606.ENSP00000222381,9606.ENSP00000225964,9606.ENSP00000233242,9606.ENSP00000236850,9606.ENSP00000237014,9606.ENSP00000251595,9606.ENSP00000252486,9606.ENSP00000260356,9606.ENSP00000261267,9606.ENSP00000262418,9606.ENSP00000264381,9606.ENSP00000264870,9606.ENSP00000296028,9606.ENSP00000296029,9606.ENSP00000297268,9606.ENSP00000301522,9606.ENSP00000306099,9606.ENSP00000324173,…	CORO1A,PON1,COL1A1,APOB,APOA1,TTR,HBA2,APOE,THBS1,LYZ,SLC4A1,BCHE,F13A1,PPBP,PF4,COL1A2,PRDX2,FGB,HSPA5,GP1BA,FGG,PIGR,AGT,S100A8,ECM1,PTGDS,MMP9,GSN,MBL2,APOM,SOD3,EFEMP1,GP5,SAA1,F11,IGFALS,HBB,HBD,B2M,FGA
GO:0001775	255	12	Cell activation	0.59	0.46	0.0057	9606.ENSP00000219150,9606.ENSP00000296029,9606.ENSP00000301522,9606.ENSP00000306099,9606.ENSP00000310861,9606.ENSP00000329380,9606.ENSP00000336829,9606.ENSP00000360687,9606.ENSP00000384906,9606.ENSP00000494175,9606.ENSP00000497910,9606.ENSP00000498441	CORO1A,PF4,PRDX2,FGB,KRT2,GP1BA,FGG,PTGDS,SAA1,HBB,B2M,FGA
GO:0034369	21	7	Plasma lipoprotein particle remodeling	1.44	1.14	0.00018	9606.ENSP00000233242,9606.ENSP00000236850,9606.ENSP00000252486,9606.ENSP00000355627,9606.ENSP00000365081,9606.ENSP00000417138,9606.ENSP00000465356	APOB,APOA1,APOE,AGT,APOM,PLTP,APOC1
GO:0010038	139	9	Response to metal ion	0.73	0.52	0.0058	9606.ENSP00000260356,9606.ENSP00000306099,9606.ENSP00000324173,9606.ENSP00000336829,9606.ENSP00000357721,9606.ENSP00000361405,9606.ENSP00000371554,9606.ENSP00000497910,9606.ENSP00000498441	THBS1,FGB,HSPA5,FGG,S100A8,MMP9,SOD3,B2M,FGA
GO:0034114	15	4	Regulation of heterotypic cell-cell adhesion	1.35	0.69	0.0069	9606.ENSP00000236850,9606.ENSP00000306099,9606.ENSP00000336829,9606.ENSP00000498441	APOA1,FGB,FGG,FGA
GO:2001234	80	7	Negative regulation of apoptotic signaling pathway	0.86	0.56	0.007	9606.ENSP00000260356,9606.ENSP00000296029,9606.ENSP00000301522,9606.ENSP00000306099,9606.ENSP00000336829,9606.ENSP00000361405,9606.ENSP00000498441	THBS1,PF4,PRDX2,FGB,FGG,MMP9,FGA
GO:0030168	52	7	Platelet activation	1.05	0.78	0.0013	9606.ENSP00000296029,9606.ENSP00000306099,9606.ENSP00000329380,9606.ENSP00000336829,9606.ENSP00000384906,9606.ENSP00000494175,9606.ENSP00000498441	PF4,FGB,GP1BA,FGG,SAA1,HBB,FGA
GO:0019229	16	4	Regulation of vasoconstriction	1.32	0.66	0.0082	9606.ENSP00000306099,9606.ENSP00000336829,9606.ENSP00000355627,9606.ENSP00000498441	FGB,FGG,AGT,FGA
GO:0032102	188	10	Negative regulation of response to external stimulus	0.65	0.46	0.009	9606.ENSP00000236850,9606.ENSP00000252486,9606.ENSP00000260356,9606.ENSP00000301522,9606.ENSP00000306099,9606.ENSP00000329380,9606.ENSP00000336829,9606.ENSP00000384906,9606.ENSP00000384957,9606.ENSP00000498441	APOA1,APOE,THBS1,PRDX2,FGB,GP1BA,FGG,SAA1,F11,FGA
GO:0033993	278	12	Response to lipid	0.56	0.41	0.0107	9606.ENSP00000222381,9606.ENSP00000225964,9606.ENSP00000233242,9606.ENSP00000260356,9606.ENSP00000264381,9606.ENSP00000296028,9606.ENSP00000296029,9606.ENSP00000301522,9606.ENSP00000355627,9606.ENSP00000357721,9606.ENSP00000360687,9606.ENSP00000497910	PON1,COL1A1,APOB,THBS1,BCHE,PPBP,PF4,PRDX2,AGT,S100A8,PTGDS,B2M
GO:0042744	18	4	Hydrogen peroxide catabolic process	1.27	0.61	0.0113	9606.ENSP00000251595,9606.ENSP00000301522,9606.ENSP00000494175,9606.ENSP00000494708	HBA2,PRDX2,HBB,HBD
GO:1904035	37	5	Regulation of epithelial cell apoptotic process	1.05	0.57	0.0119	9606.ENSP00000260356,9606.ENSP00000306099,9606.ENSP00000336829,9606.ENSP00000362924,9606.ENSP00000498441	THBS1,FGB,FGG,GSN,FGA
GO:0034384	6	3	High-density lipoprotein particle clearance	1.62	0.64	0.0126	9606.ENSP00000236850,9606.ENSP00000252486,9606.ENSP00000365081	APOA1,APOE,APOM
GO:1905920	6	3	Positive regulation of CoA-transferase activity	1.62	0.64	0.0126	9606.ENSP00000236850,9606.ENSP00000252486,9606.ENSP00000355627	APOA1,APOE,AGT
GO:1902041	19	4	Regulation of extrinsic apoptotic signaling pathway via death domain receptors	1.24	0.6	0.0128	9606.ENSP00000260356,9606.ENSP00000306099,9606.ENSP00000336829,9606.ENSP00000498441	THBS1,FGB,FGG,FGA
GO:0030193	55	8	Regulation of blood coagulation	1.08	0.93	0.00028	9606.ENSP00000252486,9606.ENSP00000260356,9606.ENSP00000301522,9606.ENSP00000306099,9606.ENSP00000329380,9606.ENSP00000336829,9606.ENSP00000384957,9606.ENSP00000498441	APOE,THBS1,PRDX2,FGB,GP1BA,FGG,F11,FGA
GO:0032101	390	14	Regulation of response to external stimulus	0.48	0.37	0.0156	9606.ENSP00000236850,9606.ENSP00000252486,9606.ENSP00000260356,9606.ENSP00000301522,9606.ENSP00000306099,9606.ENSP00000329380,9606.ENSP00000336829,9606.ENSP00000355627,9606.ENSP00000357721,9606.ENSP00000361405,9606.ENSP00000363079,9606.ENSP00000384906,9606.ENSP00000384957,9606.ENSP00000498441	APOA1,APOE,THBS1,PRDX2,FGB,GP1BA,FGG,AGT,S100A8,MMP9,MBL2,SAA1,F11,FGA
GO:1905954	41	5	Positive regulation of lipid localization	1.01	0.52	0.0169	9606.ENSP00000222381,9606.ENSP00000233242,9606.ENSP00000236850,9606.ENSP00000252486,9606.ENSP00000417138	PON1,APOB,APOA1,APOE,PLTP
GO:0003008	450	15	System process	0.44	0.35	0.0183	9606.ENSP00000225964,9606.ENSP00000252486,9606.ENSP00000262418,9606.ENSP00000264381,9606.ENSP00000297268,9606.ENSP00000306099,9606.ENSP00000336829,9606.ENSP00000348888,9606.ENSP00000355627,9606.ENSP00000362924,9606.ENSP00000371554,9606.ENSP00000378058,9606.ENSP00000494175,9606.ENSP00000497910,9606.ENSP00000498441	COL1A1,APOE,SLC4A1,BCHE,COL1A2,FGB,FGG,PIGR,AGT,GSN,SOD3,EFEMP1,HBB,B2M,FGA
GO:0009605	804	21	Response to external stimulus	0.34	0.31	0.0193	9606.ENSP00000219150,9606.ENSP00000222381,9606.ENSP00000225964,9606.ENSP00000233242,9606.ENSP00000236850,9606.ENSP00000252486,9606.ENSP00000260356,9606.ENSP00000261267,9606.ENSP00000264381,9606.ENSP00000296028,9606.ENSP00000296029,9606.ENSP00000301522,9606.ENSP00000306099,9606.ENSP00000324173,9606.ENSP00000355627,9606.ENSP00000357721,9606.ENSP00000362924,9606.ENSP00000363079,9606.ENSP00000384906,…	CORO1A,PON1,COL1A1,APOB,APOA1,APOE,THBS1,LYZ,BCHE,PPBP,PF4,PRDX2,FGB,HSPA5,AGT,S100A8,GSN,MBL2,SAA1,B2M,FGA
GO:0033700	8	3	Phospholipid efflux	1.49	0.56	0.0216	9606.ENSP00000236850,9606.ENSP00000252486,9606.ENSP00000465356	APOA1,APOE,APOC1
GO:0034380	8	3	High-density lipoprotein particle assembly	1.49	0.56	0.0216	9606.ENSP00000236850,9606.ENSP00000252486,9606.ENSP00000365081	APOA1,APOE,APOM
GO:0006979	137	8	Response to oxidative stress	0.69	0.41	0.0216	9606.ENSP00000225964,9606.ENSP00000251595,9606.ENSP00000252486,9606.ENSP00000301522,9606.ENSP00000361405,9606.ENSP00000363079,9606.ENSP00000371554,9606.ENSP00000494175	COL1A1,HBA2,APOE,PRDX2,MMP9,MBL2,SOD3,HBB
GO:0015670	8	3	Carbon dioxide transport	1.49	0.56	0.0216	9606.ENSP00000251595,9606.ENSP00000494175,9606.ENSP00000494708	HBA2,HBB,HBD
GO:0045907	8	3	Positive regulation of vasoconstriction	1.49	0.56	0.0216	9606.ENSP00000306099,9606.ENSP00000336829,9606.ENSP00000498441	FGB,FGG,FGA
GO:0032374	27	5	Regulation of cholesterol transport	1.19	0.71	0.0044	9606.ENSP00000222381,9606.ENSP00000236850,9606.ENSP00000252486,9606.ENSP00000417138,9606.ENSP00000465356	PON1,APOA1,APOE,PLTP,APOC1
GO:0072593	45	5	Reactive oxygen species metabolic process	0.97	0.48	0.0228	9606.ENSP00000251595,9606.ENSP00000301522,9606.ENSP00000371554,9606.ENSP00000494175,9606.ENSP00000494708	HBA2,PRDX2,SOD3,HBB,HBD
GO:0048518	1692	33	Positive regulation of biological process	0.21	0.26	0.0231	9606.ENSP00000219150,9606.ENSP00000222381,9606.ENSP00000225655,9606.ENSP00000225964,9606.ENSP00000233242,9606.ENSP00000236850,9606.ENSP00000251595,9606.ENSP00000252486,9606.ENSP00000260356,9606.ENSP00000296028,9606.ENSP00000296029,9606.ENSP00000301522,9606.ENSP00000306099,9606.ENSP00000310861,9606.ENSP00000319281,9606.ENSP00000324173,9606.ENSP00000329380,9606.ENSP00000336829,9606.ENSP00000355627,…	CORO1A,PON1,PFN1,COL1A1,APOB,APOA1,HBA2,APOE,THBS1,PPBP,PF4,PRDX2,FGB,KRT2,BASP1,HSPA5,GP1BA,FGG,AGT,S100A8,ECM1,MMP9,GSN,MBL2,GP5,SAA1,F11,PLTP,APOC1,HBB,HBD,B2M,FGA
GO:2000351	24	4	Regulation of endothelial cell apoptotic process	1.14	0.5	0.024	9606.ENSP00000260356,9606.ENSP00000306099,9606.ENSP00000336829,9606.ENSP00000498441	THBS1,FGB,FGG,FGA
GO:0019730	74	6	Antimicrobial humoral response	0.83	0.44	0.0256	9606.ENSP00000261267,9606.ENSP00000296028,9606.ENSP00000296029,9606.ENSP00000306099,9606.ENSP00000497910,9606.ENSP00000498441	LYZ,PPBP,PF4,FGB,B2M,FGA
GO:0010744	9	3	Positive regulation of macrophage derived foam cell differentiation	1.44	0.53	0.0257	9606.ENSP00000233242,9606.ENSP00000296029,9606.ENSP00000355627	APOB,PF4,AGT
GO:0034116	9	3	Positive regulation of heterotypic cell-cell adhesion	1.44	0.53	0.0257	9606.ENSP00000306099,9606.ENSP00000336829,9606.ENSP00000498441	FGB,FGG,FGA
GO:0048519	1469	30	Negative regulation of biological process	0.23	0.26	0.0266	9606.ENSP00000219150,9606.ENSP00000225655,9606.ENSP00000225964,9606.ENSP00000236850,9606.ENSP00000252486,9606.ENSP00000260356,9606.ENSP00000262418,9606.ENSP00000264381,9606.ENSP00000296029,9606.ENSP00000301522,9606.ENSP00000306099,9606.ENSP00000319281,9606.ENSP00000324173,9606.ENSP00000329380,9606.ENSP00000333203,9606.ENSP00000336829,9606.ENSP00000355627,9606.ENSP00000358045,9606.ENSP00000360687,…	CORO1A,PFN1,COL1A1,APOA1,APOE,THBS1,SLC4A1,BCHE,PF4,PRDX2,FGB,BASP1,HSPA5,GP1BA,SERPINA5,FGG,AGT,ECM1,PTGDS,MMP9,GSN,MBL2,APOM,EFEMP1,GP5,SAA1,F11,APOC1,B2M,FGA
GO:0010941	529	16	Regulation of cell death	0.4	0.31	0.0268	9606.ENSP00000219150,9606.ENSP00000251595,9606.ENSP00000252486,9606.ENSP00000260356,9606.ENSP00000296029,9606.ENSP00000301522,9606.ENSP00000306099,9606.ENSP00000324173,9606.ENSP00000336829,9606.ENSP00000355627,9606.ENSP00000357721,9606.ENSP00000361405,9606.ENSP00000362924,9606.ENSP00000494175,9606.ENSP00000494708,9606.ENSP00000498441	CORO1A,HBA2,APOE,THBS1,PF4,PRDX2,FGB,HSPA5,FGG,AGT,S100A8,MMP9,GSN,HBB,HBD,FGA
GO:1905952	69	8	Regulation of lipid localization	0.98	0.78	0.0009	9606.ENSP00000222381,9606.ENSP00000233242,9606.ENSP00000236850,9606.ENSP00000252486,9606.ENSP00000260356,9606.ENSP00000355627,9606.ENSP00000417138,9606.ENSP00000465356	PON1,APOB,APOA1,APOE,THBS1,AGT,PLTP,APOC1
GO:0051716	1640	32	Cellular response to stimulus	0.21	0.25	0.0307	9606.ENSP00000219150,9606.ENSP00000225964,9606.ENSP00000233242,9606.ENSP00000236850,9606.ENSP00000237014,9606.ENSP00000251595,9606.ENSP00000252486,9606.ENSP00000260356,9606.ENSP00000264381,9606.ENSP00000296028,9606.ENSP00000296029,9606.ENSP00000297268,9606.ENSP00000301522,9606.ENSP00000306099,9606.ENSP00000324173,9606.ENSP00000329380,9606.ENSP00000336829,9606.ENSP00000348888,9606.ENSP00000355627,…	CORO1A,COL1A1,APOB,APOA1,TTR,HBA2,APOE,THBS1,BCHE,PPBP,PF4,COL1A2,PRDX2,FGB,HSPA5,GP1BA,FGG,PIGR,AGT,S100A8,ECM1,MMP9,GSN,MBL2,APOM,SOD3,EFEMP1,SAA1,IGFALS,HBB,HBD,B2M
GO:0034374	10	3	Low-density lipoprotein particle remodeling	1.4	0.5	0.0312	9606.ENSP00000233242,9606.ENSP00000252486,9606.ENSP00000355627	APOB,APOE,AGT
GO:0051592	51	5	Response to calcium ion	0.91	0.43	0.0341	9606.ENSP00000260356,9606.ENSP00000306099,9606.ENSP00000324173,9606.ENSP00000336829,9606.ENSP00000498441	THBS1,FGB,HSPA5,FGG,FGA
GO:0051049	545	16	Regulation of transport	0.39	0.3	0.035	9606.ENSP00000219150,9606.ENSP00000222381,9606.ENSP00000236850,9606.ENSP00000252486,9606.ENSP00000260356,9606.ENSP00000306099,9606.ENSP00000336829,9606.ENSP00000355627,9606.ENSP00000357721,9606.ENSP00000361405,9606.ENSP00000363079,9606.ENSP00000384906,9606.ENSP00000417138,9606.ENSP00000465356,9606.ENSP00000497910,9606.ENSP00000498441	CORO1A,PON1,APOA1,APOE,THBS1,FGB,FGG,AGT,S100A8,MMP9,MBL2,SAA1,PLTP,APOC1,B2M,FGA
GO:0010648	382	13	Negative regulation of cell communication	0.45	0.31	0.0356	9606.ENSP00000236850,9606.ENSP00000252486,9606.ENSP00000260356,9606.ENSP00000264381,9606.ENSP00000296029,9606.ENSP00000301522,9606.ENSP00000306099,9606.ENSP00000324173,9606.ENSP00000336829,9606.ENSP00000355627,9606.ENSP00000358045,9606.ENSP00000361405,9606.ENSP00000498441	APOA1,APOE,THBS1,BCHE,PF4,PRDX2,FGB,HSPA5,FGG,AGT,ECM1,MMP9,FGA
GO:0090181	11	3	Regulation of cholesterol metabolic process	1.36	0.47	0.0371	9606.ENSP00000233242,9606.ENSP00000236850,9606.ENSP00000252486	APOB,APOA1,APOE
GO:0023057	385	13	Negative regulation of signaling	0.45	0.31	0.0377	9606.ENSP00000236850,9606.ENSP00000252486,9606.ENSP00000260356,9606.ENSP00000264381,9606.ENSP00000296029,9606.ENSP00000301522,9606.ENSP00000306099,9606.ENSP00000324173,9606.ENSP00000336829,9606.ENSP00000355627,9606.ENSP00000358045,9606.ENSP00000361405,9606.ENSP00000498441	APOA1,APOE,THBS1,BCHE,PF4,PRDX2,FGB,HSPA5,FGG,AGT,ECM1,MMP9,FGA
GO:0010942	195	9	Positive regulation of cell death	0.58	0.35	0.0379	9606.ENSP00000251595,9606.ENSP00000252486,9606.ENSP00000260356,9606.ENSP00000355627,9606.ENSP00000357721,9606.ENSP00000361405,9606.ENSP00000362924,9606.ENSP00000494175,9606.ENSP00000494708	HBA2,APOE,THBS1,AGT,S100A8,MMP9,GSN,HBB,HBD
GO:1900026	29	4	Positive regulation of substrate adhesion-dependent cell spreading	1.06	0.44	0.0386	9606.ENSP00000236850,9606.ENSP00000306099,9606.ENSP00000336829,9606.ENSP00000498441	APOA1,FGB,FGG,FGA
GO:0051239	928	22	Regulation of multicellular organismal process	0.3	0.26	0.0391	9606.ENSP00000225655,9606.ENSP00000225964,9606.ENSP00000236850,9606.ENSP00000252486,9606.ENSP00000260356,9606.ENSP00000296029,9606.ENSP00000301522,9606.ENSP00000306099,9606.ENSP00000319281,9606.ENSP00000329380,9606.ENSP00000336829,9606.ENSP00000355627,9606.ENSP00000358045,9606.ENSP00000360687,9606.ENSP00000361405,9606.ENSP00000365081,9606.ENSP00000378058,9606.ENSP00000384906,9606.ENSP00000384957,…	PFN1,COL1A1,APOA1,APOE,THBS1,PF4,PRDX2,FGB,BASP1,GP1BA,FGG,AGT,ECM1,PTGDS,MMP9,APOM,EFEMP1,SAA1,F11,APOC1,B2M,FGA
GO:0090066	198	9	Regulation of anatomical structure size	0.58	0.34	0.0408	9606.ENSP00000219150,9606.ENSP00000225655,9606.ENSP00000252486,9606.ENSP00000306099,9606.ENSP00000336829,9606.ENSP00000355627,9606.ENSP00000362924,9606.ENSP00000371554,9606.ENSP00000498441	CORO1A,PFN1,APOE,FGB,FGG,AGT,GSN,SOD3,FGA
GO:0002793	30	4	Positive regulation of peptide secretion	1.05	0.43	0.0421	9606.ENSP00000306099,9606.ENSP00000336829,9606.ENSP00000357721,9606.ENSP00000498441	FGB,FGG,S100A8,FGA
GO:0007597	12	3	Blood coagulation, intrinsic pathway	1.32	0.45	0.0432	9606.ENSP00000329380,9606.ENSP00000383931,9606.ENSP00000384957	GP1BA,GP5,F11
GO:0042158	12	3	Lipoprotein biosynthetic process	1.32	0.45	0.0432	9606.ENSP00000233242,9606.ENSP00000236850,9606.ENSP00000252486	APOB,APOA1,APOE
GO:0050789	2688	43	Regulation of biological process	0.12	0.21	0.0441	9606.ENSP00000219150,9606.ENSP00000222381,9606.ENSP00000225655,9606.ENSP00000225964,9606.ENSP00000233242,9606.ENSP00000236850,9606.ENSP00000237014,9606.ENSP00000251595,9606.ENSP00000252486,9606.ENSP00000260356,9606.ENSP00000262418,9606.ENSP00000264381,9606.ENSP00000296028,9606.ENSP00000296029,9606.ENSP00000297268,9606.ENSP00000301522,9606.ENSP00000306099,9606.ENSP00000310861,9606.ENSP00000319281,…	CORO1A,PON1,PFN1,COL1A1,APOB,APOA1,TTR,HBA2,APOE,THBS1,SLC4A1,BCHE,PPBP,PF4,COL1A2,PRDX2,FGB,KRT2,BASP1,HSPA5,GP1BA,SERPINA5,FGG,PIGR,AGT,S100A8,ECM1,PTGDS,MMP9,GSN,MBL2,APOM,EFEMP1,GP5,SAA1,F11,IGFALS,PLTP,APOC1,HBB,HBD,B2M,FGA
GO:0051129	246	10	Negative regulation of cellular component organization	0.53	0.32	0.0441	9606.ENSP00000219150,9606.ENSP00000225655,9606.ENSP00000236850,9606.ENSP00000252486,9606.ENSP00000260356,9606.ENSP00000324173,9606.ENSP00000362924,9606.ENSP00000365081,9606.ENSP00000465356,9606.ENSP00000497910	CORO1A,PFN1,APOA1,APOE,THBS1,HSPA5,GSN,APOM,APOC1,B2M
GO:0001906	56	5	Cell killing	0.87	0.39	0.0444	9606.ENSP00000219150,9606.ENSP00000261267,9606.ENSP00000296028,9606.ENSP00000296029,9606.ENSP00000497910	CORO1A,LYZ,PPBP,PF4,B2M
GO:0051235	57	5	Maintenance of location	0.86	0.38	0.0475	9606.ENSP00000236850,9606.ENSP00000252486,9606.ENSP00000324173,9606.ENSP00000357721,9606.ENSP00000362924	APOA1,APOE,HSPA5,S100A8,GSN
GO:0009617	250	10	Response to bacterium	0.52	0.31	0.0483	9606.ENSP00000233242,9606.ENSP00000261267,9606.ENSP00000296028,9606.ENSP00000296029,9606.ENSP00000301522,9606.ENSP00000306099,9606.ENSP00000357721,9606.ENSP00000363079,9606.ENSP00000497910,9606.ENSP00000498441	APOB,LYZ,PPBP,PF4,PRDX2,FGB,S100A8,MBL2,B2M,FGA
GO:0071345	250	10	Cellular response to cytokine stimulus	0.52	0.31	0.0483	9606.ENSP00000219150,9606.ENSP00000225964,9606.ENSP00000233242,9606.ENSP00000260356,9606.ENSP00000296028,9606.ENSP00000296029,9606.ENSP00000306099,9606.ENSP00000324173,9606.ENSP00000336829,9606.ENSP00000362924	CORO1A,COL1A1,APOB,THBS1,PPBP,PF4,FGB,HSPA5,FGG,GSN
GO:0043691	13	3	Reverse cholesterol transport	1.28	0.43	0.0488	9606.ENSP00000236850,9606.ENSP00000252486,9606.ENSP00000365081	APOA1,APOE,APOM
GO:1902042	13	3	Negative regulation of extrinsic apoptotic signaling pathway via death domain receptors	1.28	0.43	0.0488	9606.ENSP00000306099,9606.ENSP00000336829,9606.ENSP00000498441	FGB,FGG,FGA
GO:0030593	32	4	Neutrophil chemotaxis	1.02	0.4	0.0488	9606.ENSP00000296028,9606.ENSP00000296029,9606.ENSP00000357721,9606.ENSP00000384906	PPBP,PF4,S100A8,SAA1
GO:0045940	13	3	Positive regulation of steroid metabolic process	1.28	0.43	0.0488	9606.ENSP00000236850,9606.ENSP00000252486,9606.ENSP00000465356	APOA1,APOE,APOC1
GO:0080134	459	15	Regulation of response to stress	0.44	0.33	0.0216	9606.ENSP00000236850,9606.ENSP00000252486,9606.ENSP00000260356,9606.ENSP00000301522,9606.ENSP00000306099,9606.ENSP00000324173,9606.ENSP00000329380,9606.ENSP00000336829,9606.ENSP00000355627,9606.ENSP00000357721,9606.ENSP00000361405,9606.ENSP00000363079,9606.ENSP00000384906,9606.ENSP00000384957,9606.ENSP00000498441	APOA1,APOE,THBS1,PRDX2,FGB,HSPA5,GP1BA,FGG,AGT,S100A8,MMP9,MBL2,SAA1,F11,FGA
GO:0006954	207	9	Inflammatory response	0.56	0.32	0.0491	9606.ENSP00000260356,9606.ENSP00000261267,9606.ENSP00000296028,9606.ENSP00000296029,9606.ENSP00000301522,9606.ENSP00000357721,9606.ENSP00000358045,9606.ENSP00000363079,9606.ENSP00000384906	THBS1,LYZ,PPBP,PF4,PRDX2,S100A8,ECM1,MBL2,SAA1
GO:1902995	2	2	Positive regulation of phospholipid efflux	1.92	0.46	0.0491	9606.ENSP00000236850,9606.ENSP00000252486	APOA1,APOE

## Sheet: Suppl Table S4
Supl. Table S4. Turbidimetric results.
	CTRL			DLP			AT
	n	Median (IQR)		n	Median (IQR)		n	Median (IQR)		P value
Apo AI mg/dL, n	38	147 (139.00-157.00)		41	151 (133.00-169.50)		39	109 (100.00-117.00)		<0.001
Apo B, mg/dL, n	38	86 (69.50-96.25)		41	115 (96.50-134.00)		39	73 (61.00-88.00)		<0.001
Apo B/Apo AI ratio, n	38	0.58 (0.48-0.65)		41	0.78 (0.62-0.90)		39	0.64 (0.55-0.78)		<0.001
Apo E mg/dL, n	38	3.655 (2.80-4.40)		41	4.563 (3.35-5.35)		39	2.682 (2.00-3.40)		<0.001
Gly mg/dL, n	38	67.5 (59.75-75.75)		41	75 (67.50-87.50)		39	76 (52.00-96.00)		0.049
B2 micro mg/L, n	38	1.79 (1.59-1.99)		41	2.25 (1.92-2.62)		39	2.25 (1.89-2.98)		<0.001
Gly	α1-acid glycoprotein
B2 micro	β2-microglobulin

## Sheet: Suppl Table S5
row	column	cor	p
Alanine transaminase (ALT) (U/L)	Aspartate transaminase (AST) (U/L)	0.649027	1.85345e-05
TChol (mg/dL)	LDLc (mg/dL)	0.683939	4.25416e-06		AT all correlations with R>0.6 and p-value<0.05
TChol (mg/dL)	No HDLc	0.884234	8.73523e-13
LDLc (mg/dL)	No HDLc	0.670473	7.67887e-06
No HDLc	TChol/HDLc	0.684584	4.13238e-06
TChol (mg/dL)	LDLc/HDLc	0.608255	8.30557e-05
LDLc (mg/dL)	LDLc/HDLc	0.659437	1.21897e-05
No HDLc	LDLc/HDLc	0.707976	1.36768e-06
CT/HDLc	LDLc/HDLc	0.719869	7.47691e-07
HDLc (mg/dL)	TG/HDLc	-0.621	5.32162e-05
VLDLc (calc)	TG/HDLc	0.795253	6.864e-09
TG/HDLc	TG/TC	0.730147	4.32666e-07
TC/HDLc	No HDLc/HDLc	0.825877	5.62614e-10
LDLc/HDLc	No HDLc/HDLc	0.754273	1.0817e-07
LDLc/HDLc	Remnant lipoproteins	0.627263	4.23813e-05
No HDLc/HDLc	Remnant lipoproteins	0.613704	6.87931e-05
Apo B (mg/dL)	Apo B/Apo AI ratio	0.800877	4.47943e-09
VLDLc (calc)	TG (mg/dL)	0.785788	1.36762e-08
TG/HDLc	TG (mg/dL)	0.747646	1.60739e-07
TG/TC	TG (mg/dL)	0.618388	5.83405e-05
Erythrocytes (count) *10e6/uL	Hemoglobin g/dL	0.670362	7.71561e-06
Erythrocytes (count) *10e6/uL	Hematocrit %	0.766798	4.94157e-08
Hemoglobin g/dL	Hematocrit %	0.953151	0
Mean corpuscular volume fL	Mean corpuscular hemoglobin pg	0.917252	3.77476e-15
Leucocytes (count) *10e3/uL	Neutrophils (count) *10e3/uL	0.825502	5.81764e-10
Leucocytes (count) *10e3/uL	Monocytes (count) *10e3/uL	0.692788	2.83689e-06
Neutrophils (count) *10e3/uL	Monocytes (count) *10e3/uL	0.795004	6.99278e-09
Lymphocytes (count)*10e3/uL	Neutrophils (percentage) %	-0.646	2.06361e-05
Eosinophils (count) *10e3/uL	Eosinophils (percentage) %	0.812738	1.73936e-09
Basophils (count) *10e3/uL	Basophils (percentage) %	0.7971	5.97483e-09
Lymphocytes (count)*10e3/uL	Lymphocytes (percentage) %	0.739553	2.56567e-07
Neutrophils (percentage) %	Lymphocytes (percentage) %	-0.931	0
ACTA_HUMAN.ACTH_HUMAN.ACTC_HUMAN.ACTS_HUMAN	ACTB_HUMAN	0.707454	1.40349e-06
A1AG1_HUMAN	A1AG2_HUMAN	0.822693	7.45862e-10
A1AG1_HUMAN	AACT_HUMAN	0.849659	5.62479e-11
A1AG2_HUMAN	AACT_HUMAN	0.793603	7.76031e-09
A1AG1_HUMAN	A1AT_HUMAN	0.755245	1.01957e-07
A1AG2_HUMAN	A1AT_HUMAN	0.801519	4.2628e-09
AACT_HUMAN	A1AT_HUMAN	0.810851	2.03079e-09
A1AG1_HUMAN	A1BG_HUMAN	0.602265	0.000101769
A1AG2_HUMAN	A1BG_HUMAN	0.686897	3.72115e-06
AACT_HUMAN	A1BG_HUMAN	0.600463	0.000108098
A1AT_HUMAN	A1BG_HUMAN	0.652915	1.58784e-05
AFAM_HUMAN	A2AP_HUMAN	0.640366	2.59568e-05
A1AG2_HUMAN	A2AP_HUMAN	0.615845	6.38215e-05
A1BG_HUMAN	A2AP_HUMAN	0.782018	1.78267e-08
AFAM_HUMAN	FETUA_HUMAN	0.740958	2.36859e-07
ALBU_HUMAN	FETUA_HUMAN	0.687025	3.69941e-06
A1BG_HUMAN	FETUA_HUMAN	0.641653	2.47057e-05
A2AP_HUMAN	FETUA_HUMAN	0.630261	3.79582e-05
A1BG_HUMAN	A2MG_HUMAN	0.686704	3.75399e-06
AFAM_HUMAN	ANGT_HUMAN	0.657034	1.34467e-05
A1AG1_HUMAN	ANGT_HUMAN	0.71811	8.1907e-07
A1AG2_HUMAN	ANGT_HUMAN	0.777256	2.47349e-08
A1AT_HUMAN	ANGT_HUMAN	0.652915	1.58784e-05
A1BG_HUMAN	ANGT_HUMAN	0.830351	3.74891e-10
A2AP_HUMAN	ANGT_HUMAN	0.772107	3.49337e-08
FETUA_HUMAN	ANGT_HUMAN	0.723774	6.091e-07
A2MG_HUMAN	ANGT_HUMAN	0.634702	3.21727e-05
ACTA_HUMAN.ACTH_HUMAN.ACTC_HUMAN.ACTS_HUMAN	ANT3_HUMAN	0.645018	2.16891e-05
ALBU_HUMAN	ANT3_HUMAN	0.755503	1.00368e-07
A1AG1_HUMAN	ANT3_HUMAN	0.671193	7.44586e-06
A1AG2_HUMAN	ANT3_HUMAN	0.776805	2.55027e-08
A1AT_HUMAN	ANT3_HUMAN	0.673317	6.79553e-06
A1BG_HUMAN	ANT3_HUMAN	0.85101	4.87739e-11
A2AP_HUMAN	ANT3_HUMAN	0.757176	9.05837e-08
FETUA_HUMAN	ANT3_HUMAN	0.774939	2.89244e-08
A2MG_HUMAN	ANT3_HUMAN	0.607221	8.6047e-05
ANGT_HUMAN	ANT3_HUMAN	0.887309	5.66658e-13
AFAM_HUMAN	APOA1_HUMAN	0.6013	0.000105117
ALBU_HUMAN	APOA1_HUMAN	0.613786	6.85965e-05
A1AG2_HUMAN	APOA1_HUMAN	0.65993	1.19453e-05
A1BG_HUMAN	APOA1_HUMAN	0.752285	1.21976e-07
A2AP_HUMAN	APOA1_HUMAN	0.727957	4.87138e-07
FETUA_HUMAN	APOA1_HUMAN	0.677243	5.72804e-06
ANGT_HUMAN	APOA1_HUMAN	0.763612	6.05856e-08
ANT3_HUMAN	APOA1_HUMAN	0.832926	2.95221e-10
A1BG_HUMAN	APOA4_HUMAN	0.608766	8.16152e-05
FETUA_HUMAN	APOA4_HUMAN	0.620479	5.41566e-05
ANGT_HUMAN	APOA4_HUMAN	0.646093	2.07982e-05
ANT3_HUMAN	APOA4_HUMAN	0.671258	7.42534e-06
APOA1_HUMAN	APOA4_HUMAN	0.675634	6.1455e-06
Apo B (mg/dL)	APOB_HUMAN	0.662736	1.06379e-05
Apo B/Apo AI ratio	APOB_HUMAN	0.622063	5.11684e-05
A1AG1_HUMAN	APOB_HUMAN	0.606706	8.75718e-05
A1AG2_HUMAN	APOB_HUMAN	0.629553	3.8963e-05
A1BG_HUMAN	APOB_HUMAN	0.678916	5.32149e-06
A2AP_HUMAN	APOB_HUMAN	0.689085	3.3669e-06
ANGT_HUMAN	APOB_HUMAN	0.736324	3.07743e-07
ANT3_HUMAN	APOB_HUMAN	0.627236	4.2422e-05
AFAM_HUMAN	APOC1_HUMAN	0.645192	2.15423e-05
ALBU_HUMAN	APOC1_HUMAN	0.609538	7.94774e-05
A1AG1_HUMAN	APOC1_HUMAN	0.614043	6.79825e-05
A1AT_HUMAN	APOC1_HUMAN	0.623375	4.8809e-05
A1BG_HUMAN	APOC1_HUMAN	0.693204	2.78245e-06
A2AP_HUMAN	APOC1_HUMAN	0.660896	1.14799e-05
FETUA_HUMAN	APOC1_HUMAN	0.728858	4.64003e-07
ANGT_HUMAN	APOC1_HUMAN	0.744433	1.9393e-07
ANT3_HUMAN	APOC1_HUMAN	0.807955	2.56723e-09
APOA1_HUMAN	APOC1_HUMAN	0.725576	5.53481e-07
APOB_HUMAN	APOC1_HUMAN	0.616424	6.25337e-05
FETUA_HUMAN	APOC2_HUMAN	0.606899	8.69972e-05
APOB_HUMAN	APOC2_HUMAN	0.645836	2.10084e-05
APOC1_HUMAN	APOC2_HUMAN	0.662698	1.0655e-05
ALBU_HUMAN	APOC3_HUMAN	0.689278	3.33718e-06
A2AP_HUMAN	APOC3_HUMAN	0.65298	1.58375e-05
FETUA_HUMAN	APOC3_HUMAN	0.640559	2.57655e-05
ANGT_HUMAN	APOC3_HUMAN	0.629746	3.86866e-05
ANT3_HUMAN	APOC3_HUMAN	0.665916	9.31492e-06
APOC1_HUMAN	APOC3_HUMAN	0.779187	2.16803e-08
AFAM_HUMAN	APOC4_HUMAN	0.638113	2.82851e-05
A1BG_HUMAN	APOC4_HUMAN	0.790707	9.60023e-09
A2AP_HUMAN	APOC4_HUMAN	0.689085	3.3669e-06
FETUA_HUMAN	APOC4_HUMAN	0.662762	1.06265e-05
ANGT_HUMAN	APOC4_HUMAN	0.727893	4.8883e-07
ANT3_HUMAN	APOC4_HUMAN	0.704917	1.58994e-06
APOB_HUMAN	APOC4_HUMAN	0.670292	7.73851e-06
APOC1_HUMAN	APOC4_HUMAN	0.727829	4.90528e-07
APOC2_HUMAN	APOC4_HUMAN	0.729695	4.43429e-07
APOC3_HUMAN	APOC4_HUMAN	0.628331	4.07554e-05
ALBU_HUMAN	APOD_HUMAN	0.788905	1.09409e-08
ANT3_HUMAN	APOD_HUMAN	0.618548	5.80101e-05
APOC1_HUMAN	APOD_HUMAN	0.6013	0.000105117
APOC3_HUMAN	APOD_HUMAN	0.671	7.50771e-06
Apo E (mg/dL)	APOE_HUMAN	0.715966	9.14602e-07
AFAM_HUMAN	APOE_HUMAN	0.685095	4.03812e-06
A1BG_HUMAN	APOE_HUMAN	0.670743	7.5909e-06
A2AP_HUMAN	APOE_HUMAN	0.702085	1.82472e-06
ANGT_HUMAN	APOE_HUMAN	0.675634	6.1455e-06
APOA1_HUMAN	APOE_HUMAN	0.620093	5.49083e-05
APOB_HUMAN	APOE_HUMAN	0.741344	2.3169e-07
APOC1_HUMAN	APOE_HUMAN	0.657549	1.31678e-05
APOC4_HUMAN	APOE_HUMAN	0.651693	1.66737e-05
A1AG1_HUMAN	APOF_HUMAN	0.681619	4.72007e-06
A1AG2_HUMAN	APOF_HUMAN	0.784013	1.55036e-08
AACT_HUMAN	APOF_HUMAN	0.759107	8.03917e-08
A1AT_HUMAN	APOF_HUMAN	0.719655	7.56043e-07
A1BG_HUMAN	APOF_HUMAN	0.679174	5.26134e-06
A2MG_HUMAN	APOF_HUMAN	0.643905	2.26474e-05
ANGT_HUMAN	APOF_HUMAN	0.697451	2.27829e-06
ANT3_HUMAN	APOF_HUMAN	0.723774	6.091e-07
APOA1_HUMAN	APOF_HUMAN	0.620286	5.45313e-05
A1AG1_HUMAN	APOL1_HUMAN	0.647381	1.97756e-05
A1AG2_HUMAN	APOL1_HUMAN	0.66302	1.05135e-05
A1BG_HUMAN	APOL1_HUMAN	0.661153	1.13586e-05
FETUA_HUMAN	APOL1_HUMAN	0.64841	1.89906e-05
ANGT_HUMAN	APOL1_HUMAN	0.707749	1.38316e-06
ANT3_HUMAN	APOL1_HUMAN	0.711675	1.13713e-06
APOB_HUMAN	APOL1_HUMAN	0.65401	1.51962e-05
APOC1_HUMAN	APOL1_HUMAN	0.770884	3.78692e-08
APOC2_HUMAN	APOL1_HUMAN	0.810336	2.11781e-09
APOC3_HUMAN	APOL1_HUMAN	0.722422	6.54136e-07
APOC4_HUMAN	APOL1_HUMAN	0.775068	2.86754e-08
ALBU_HUMAN	APOM_HUMAN	0.826157	5.48679e-10
A1BG_HUMAN	APOM_HUMAN	0.693377	2.76002e-06
A2AP_HUMAN	APOM_HUMAN	0.709146	1.2905e-06
FETUA_HUMAN	APOM_HUMAN	0.621935	5.14055e-05
ANGT_HUMAN	APOM_HUMAN	0.659008	1.24063e-05
ANT3_HUMAN	APOM_HUMAN	0.744223	1.963e-07
APOC1_HUMAN	APOM_HUMAN	0.758641	8.27499e-08
APOC3_HUMAN	APOM_HUMAN	0.783163	1.64575e-08
APOC4_HUMAN	APOM_HUMAN	0.655403	1.43659e-05
APOD_HUMAN	APOM_HUMAN	0.731415	4.03736e-07
APOL1_HUMAN	APOM_HUMAN	0.635708	3.09783e-05
AFAM_HUMAN	ATRN_HUMAN	0.665144	9.62171e-06
ALBU_HUMAN	ATRN_HUMAN	0.650856	1.72385e-05
A1BG_HUMAN	ATRN_HUMAN	0.627751	4.16302e-05
FETUA_HUMAN	ATRN_HUMAN	0.884412	8.52207e-13
ANGT_HUMAN	ATRN_HUMAN	0.707298	1.41431e-06
ANT3_HUMAN	ATRN_HUMAN	0.740057	2.49335e-07
APOA1_HUMAN	ATRN_HUMAN	0.604775	9.35091e-05
APOA4_HUMAN	ATRN_HUMAN	0.608251	8.30691e-05
APOC1_HUMAN	ATRN_HUMAN	0.750354	1.36921e-07
APOC2_HUMAN	ATRN_HUMAN	0.735616	3.20149e-07
APOC3_HUMAN	ATRN_HUMAN	0.642489	2.39222e-05
APOC4_HUMAN	ATRN_HUMAN	0.671772	7.26309e-06
APOD_HUMAN	ATRN_HUMAN	0.622281	5.07703e-05
APOL1_HUMAN	ATRN_HUMAN	0.724482	5.86665e-07
APOM_HUMAN	ATRN_HUMAN	0.694793	2.58294e-06
ALBU_HUMAN	APOH_HUMAN	0.608701	8.17957e-05
ATRN_HUMAN	APOH_HUMAN	0.629103	3.96149e-05
AFAM_HUMAN	CNDP1_HUMAN	0.657356	1.32718e-05
ALBU_HUMAN	CNDP1_HUMAN	0.778607	2.25579e-08
A2AP_HUMAN	CNDP1_HUMAN	0.662505	1.07407e-05
FETUA_HUMAN	CNDP1_HUMAN	0.664114	1.00451e-05
ANT3_HUMAN	CNDP1_HUMAN	0.637083	2.94112e-05
APOA1_HUMAN	CNDP1_HUMAN	0.69256	2.86718e-06
APOA4_HUMAN	CNDP1_HUMAN	0.605033	9.2697e-05
APOC3_HUMAN	CNDP1_HUMAN	0.643197	2.32769e-05
APOD_HUMAN	CNDP1_HUMAN	0.617711	5.97556e-05
APOM_HUMAN	CNDP1_HUMAN	0.703739	1.68398e-06
ATRN_HUMAN	CNDP1_HUMAN	0.655232	1.44655e-05
ACTA_HUMAN	BTD_HUMAN	0.605304	9.18491e-05
ACTB_HUMAN	BTD_HUMAN	0.608894	8.12553e-05
AFAM_HUMAN	BTD_HUMAN	0.627043	4.27224e-05
A1BG_HUMAN	BTD_HUMAN	0.81748	1.16949e-09
A2AP_HUMAN	BTD_HUMAN	0.734393	3.42667e-07
FETUA_HUMAN	BTD_HUMAN	0.723774	6.091e-07
A2MG_HUMAN	BTD_HUMAN	0.605612	9.08931e-05
ANGT_HUMAN	BTD_HUMAN	0.804351	3.41813e-09
ANT3_HUMAN	BTD_HUMAN	0.827841	4.71433e-10
APOA1_HUMAN	BTD_HUMAN	0.796563	6.22163e-09
APOA4_HUMAN	BTD_HUMAN	0.705046	1.57996e-06
APOB_HUMAN	BTD_HUMAN	0.698739	2.14293e-06
APOC1_HUMAN	BTD_HUMAN	0.713798	1.02144e-06
APOC4_HUMAN	BTD_HUMAN	0.770627	3.85156e-08
APOE_HUMAN	BTD_HUMAN	0.695199	2.53415e-06
APOL1_HUMAN	BTD_HUMAN	0.697966	2.22323e-06
ATRN_HUMAN	BTD_HUMAN	0.635474	3.12524e-05
CNDP1_HUMAN	BTD_HUMAN	0.647252	1.98757e-05
A1AG1_HUMAN	C4BPA_HUMAN	0.683164	4.40496e-06
A1AG2_HUMAN	C4BPA_HUMAN	0.744304	1.95383e-07
AACT_HUMAN	C4BPA_HUMAN	0.615974	6.35332e-05
A1AT_HUMAN	C4BPA_HUMAN	0.711996	1.11886e-06
ANGT_HUMAN	C4BPA_HUMAN	0.656648	1.36593e-05
ANT3_HUMAN	C4BPA_HUMAN	0.726541	5.25644e-07
APOC1_HUMAN	C4BPA_HUMAN	0.623825	4.80215e-05
APOD_HUMAN	C4BPA_HUMAN	0.620221	5.46567e-05
APOF_HUMAN	C4BPA_HUMAN	0.616617	6.21097e-05
APOL1_HUMAN	C4BPA_HUMAN	0.610825	7.60264e-05
ATRN_HUMAN	C4BPA_HUMAN	0.69964	2.0526e-06
APOH_HUMAN	C4BPA_HUMAN	0.666173	9.21465e-06
A1AG1_HUMAN	C4BPB_HUMAN	0.798751	5.27175e-09
A1AG2_HUMAN	C4BPB_HUMAN	0.826039	5.54485e-10
AACT_HUMAN	C4BPB_HUMAN	0.722036	6.67554e-07
A1AT_HUMAN	C4BPB_HUMAN	0.705947	1.51168e-06
A1BG_HUMAN	C4BPB_HUMAN	0.728086	4.83769e-07
A2AP_HUMAN	C4BPB_HUMAN	0.645579	2.12205e-05
ANGT_HUMAN	C4BPB_HUMAN	0.728987	4.60782e-07
ANT3_HUMAN	C4BPB_HUMAN	0.760136	7.53993e-08
APOB_HUMAN	C4BPB_HUMAN	0.626786	4.3126e-05
APOC4_HUMAN	C4BPB_HUMAN	0.679946	5.08458e-06
APOF_HUMAN	C4BPB_HUMAN	0.687283	3.65626e-06
APOL1_HUMAN	C4BPB_HUMAN	0.70363	1.693e-06
ATRN_HUMAN	C4BPB_HUMAN	0.61932	5.64399e-05
BTD_HUMAN	C4BPB_HUMAN	0.619578	5.59251e-05
C4BPA_HUMAN	C4BPB_HUMAN	0.817737	1.14418e-09
B2 micro (mg/L)	CADH5_HUMAN	0.60864	8.19686e-05
APOA4_HUMAN	CADH5_HUMAN	0.667847	8.58653e-06
APOD_HUMAN	CADH5_HUMAN	0.646544	2.04349e-05
B3AT_HUMAN	CAH1_HUMAN	0.709578	1.26303e-06
ALBU_HUMAN	CBPB2_HUMAN	0.693847	2.70002e-06
A1AG1_HUMAN	CBPB2_HUMAN	0.719462	7.6367e-07
A1AG2_HUMAN	CBPB2_HUMAN	0.721972	6.69814e-07
AACT_HUMAN	CBPB2_HUMAN	0.624469	4.69164e-05
A1AT_HUMAN	CBPB2_HUMAN	0.648861	1.86562e-05
A1BG_HUMAN	CBPB2_HUMAN	0.796306	6.34325e-09
A2AP_HUMAN	CBPB2_HUMAN	0.71766	8.38342e-07
FETUA_HUMAN	CBPB2_HUMAN	0.787167	1.2396e-08
ANGT_HUMAN	CBPB2_HUMAN	0.862466	1.37299e-11
ANT3_HUMAN	CBPB2_HUMAN	0.910928	1.24345e-14
APOA1_HUMAN	CBPB2_HUMAN	0.681812	4.67959e-06
APOA4_HUMAN	CBPB2_HUMAN	0.623632	4.83576e-05
APOB_HUMAN	CBPB2_HUMAN	0.65092	1.71944e-05
APOC1_HUMAN	CBPB2_HUMAN	0.737418	2.89437e-07
APOC2_HUMAN	CBPB2_HUMAN	0.614172	6.76774e-05
APOC3_HUMAN	CBPB2_HUMAN	0.658836	1.24936e-05
APOC4_HUMAN	CBPB2_HUMAN	0.693976	2.68381e-06
APOD_HUMAN	CBPB2_HUMAN	0.602458	0.000101111
APOF_HUMAN	CBPB2_HUMAN	0.648346	1.90388e-05
APOL1_HUMAN	CBPB2_HUMAN	0.748488	1.52957e-07
APOM_HUMAN	CBPB2_HUMAN	0.682435	4.55108e-06
ATRN_HUMAN	CBPB2_HUMAN	0.783434	1.61474e-08
BTD_HUMAN	CBPB2_HUMAN	0.748938	1.48935e-07
C4BPA_HUMAN	CBPB2_HUMAN	0.788454	1.13021e-08
C4BPB_HUMAN	CBPB2_HUMAN	0.802999	3.79974e-09
ACTA_HUMAN.ACTH_HUMAN.ACTC_HUMAN.ACTS_HUMAN	CBPN_HUMAN	0.600154	0.000109218
AFAM_HUMAN	CBPN_HUMAN	0.625692	4.488e-05
ALBU_HUMAN	CBPN_HUMAN	0.808984	2.36301e-09
A1BG_HUMAN	CBPN_HUMAN	0.787038	1.25106e-08
A2AP_HUMAN	CBPN_HUMAN	0.846827	7.54934e-11
FETUA_HUMAN	CBPN_HUMAN	0.622152	5.10057e-05
ANGT_HUMAN	CBPN_HUMAN	0.716888	8.7235e-07
ANT3_HUMAN	CBPN_HUMAN	0.790642	9.64537e-09
APOA1_HUMAN	CBPN_HUMAN	0.704273	1.64073e-06
APOC1_HUMAN	CBPN_HUMAN	0.670936	7.52843e-06
APOC3_HUMAN	CBPN_HUMAN	0.672802	6.94824e-06
APOC4_HUMAN	CBPN_HUMAN	0.657807	1.30304e-05
APOD_HUMAN	CBPN_HUMAN	0.607414	8.54814e-05
APOE_HUMAN	CBPN_HUMAN	0.606191	8.91209e-05
APOM_HUMAN	CBPN_HUMAN	0.810967	2.01155e-09
CNDP1_HUMAN	CBPN_HUMAN	0.791479	9.07366e-09
BTD_HUMAN	CBPN_HUMAN	0.744304	1.95383e-07
CBPB2_HUMAN	CBPN_HUMAN	0.692946	2.81606e-06
AFAM_HUMAN	CPN2_HUMAN	0.639593	2.67347e-05
ALBU_HUMAN	CPN2_HUMAN	0.782469	1.72756e-08
A1BG_HUMAN	CPN2_HUMAN	0.757305	8.98688e-08
A2AP_HUMAN	CPN2_HUMAN	0.862273	1.40394e-11
FETUA_HUMAN	CPN2_HUMAN	0.60632	8.87313e-05
ANGT_HUMAN	CPN2_HUMAN	0.7528	1.18252e-07
ANT3_HUMAN	CPN2_HUMAN	0.777384	2.45195e-08
APOA1_HUMAN	CPN2_HUMAN	0.724739	5.78696e-07
APOB_HUMAN	CPN2_HUMAN	0.648539	1.88945e-05
APOC1_HUMAN	CPN2_HUMAN	0.673381	6.77666e-06
APOC3_HUMAN	CPN2_HUMAN	0.722229	6.60813e-07
APOC4_HUMAN	CPN2_HUMAN	0.670807	7.57002e-06
APOE_HUMAN	CPN2_HUMAN	0.617647	5.98918e-05
APOM_HUMAN	CPN2_HUMAN	0.802986	3.8035e-09
CNDP1_HUMAN	CPN2_HUMAN	0.814905	1.45278e-09
BTD_HUMAN	CPN2_HUMAN	0.768117	4.53742e-08
CBPB2_HUMAN	CPN2_HUMAN	0.686124	3.8541e-06
CBPN_HUMAN	CPN2_HUMAN	0.9619	0
A2MG_HUMAN	COMP_HUMAN	0.606964	8.68064e-05
APOD_HUMAN	COMP_HUMAN	0.60233	0.000101549
ACTA_HUMAN.ACTH_HUMAN.ACTC_HUMAN.ACTS_HUMAN	CD44_HUMAN	0.710543	1.20355e-06
ALBU_HUMAN	CD44_HUMAN	0.623182	4.91501e-05
A1AG1_HUMAN	CD44_HUMAN	0.667589	8.68055e-06
A1AG2_HUMAN	CD44_HUMAN	0.62138	5.24388e-05
A1AT_HUMAN	CD44_HUMAN	0.617132	6.09916e-05
A1BG_HUMAN	CD44_HUMAN	0.662827	1.05982e-05
ANGT_HUMAN	CD44_HUMAN	0.774424	2.99403e-08
ANT3_HUMAN	CD44_HUMAN	0.772236	3.46372e-08
APOA1_HUMAN	CD44_HUMAN	0.645965	2.0903e-05
APOA4_HUMAN	CD44_HUMAN	0.651757	1.66309e-05
APOC1_HUMAN	CD44_HUMAN	0.646866	2.0179e-05
APOF_HUMAN	CD44_HUMAN	0.640687	2.56387e-05
APOM_HUMAN	CD44_HUMAN	0.661711	1.10999e-05
BTD_HUMAN	CD44_HUMAN	0.608379	8.27034e-05
C4BPA_HUMAN	CD44_HUMAN	0.615652	6.4256e-05
C4BPB_HUMAN	CD44_HUMAN	0.623632	4.83576e-05
CADH5_HUMAN	CD44_HUMAN	0.714957	9.62987e-07
CBPB2_HUMAN	CD44_HUMAN	0.680718	4.91327e-06
CBPN_HUMAN	CD44_HUMAN	0.700412	1.97797e-06
CPN2_HUMAN	CD44_HUMAN	0.694105	2.66768e-06
A1AG1_HUMAN	CERU_HUMAN	0.768374	4.46221e-08
A1AG2_HUMAN	CERU_HUMAN	0.783499	1.60747e-08
AACT_HUMAN	CERU_HUMAN	0.807247	2.717e-09
A1AT_HUMAN	CERU_HUMAN	0.750032	1.39571e-07
A1BG_HUMAN	CERU_HUMAN	0.665787	9.36542e-06
A2MG_HUMAN	CERU_HUMAN	0.602458	0.000101111
ANGT_HUMAN	CERU_HUMAN	0.711868	1.12614e-06
ANT3_HUMAN	CERU_HUMAN	0.684387	4.16925e-06
APOB_HUMAN	CERU_HUMAN	0.606642	8.77641e-05
APOF_HUMAN	CERU_HUMAN	0.759557	7.81711e-08
C4BPA_HUMAN	CERU_HUMAN	0.717145	8.60876e-07
C4BPB_HUMAN	CERU_HUMAN	0.732462	3.81206e-07
CBPB2_HUMAN	CERU_HUMAN	0.734844	3.34207e-07
CD44_HUMAN	CERU_HUMAN	0.684322	4.18136e-06
A2AP_HUMAN	CHLE_HUMAN	0.745656	1.80618e-07
APOC3_HUMAN	CHLE_HUMAN	0.620028	5.50344e-05
APOM_HUMAN	CHLE_HUMAN	0.673489	6.74518e-06
CBPN_HUMAN	CHLE_HUMAN	0.697516	2.27134e-06
CPN2_HUMAN	CHLE_HUMAN	0.732269	3.85272e-07
ACTA_HUMAN.ACTH_HUMAN.ACTC_HUMAN.ACTS_HUMAN	CLUS_HUMAN	0.626674	4.33033e-05
ALBU_HUMAN	CLUS_HUMAN	0.815935	1.33258e-09
A1AG2_HUMAN	CLUS_HUMAN	0.605805	9.02989e-05
A1BG_HUMAN	CLUS_HUMAN	0.752928	1.17338e-07
A2AP_HUMAN	CLUS_HUMAN	0.780924	1.92334e-08
FETUA_HUMAN	CLUS_HUMAN	0.624855	4.62645e-05
ANGT_HUMAN	CLUS_HUMAN	0.763612	6.05856e-08
ANT3_HUMAN	CLUS_HUMAN	0.838525	1.73104e-10
APOA1_HUMAN	CLUS_HUMAN	0.711482	1.14822e-06
APOC1_HUMAN	CLUS_HUMAN	0.664757	9.77853e-06
APOC3_HUMAN	CLUS_HUMAN	0.775776	2.73412e-08
APOC4_HUMAN	CLUS_HUMAN	0.61031	7.73903e-05
APOD_HUMAN	CLUS_HUMAN	0.731754	3.96309e-07
APOL1_HUMAN	CLUS_HUMAN	0.608508	8.23392e-05
APOM_HUMAN	CLUS_HUMAN	0.813542	1.62745e-09
CNDP1_HUMAN	CLUS_HUMAN	0.707041	1.4324e-06
BTD_HUMAN	CLUS_HUMAN	0.746492	1.72e-07
C4BPB_HUMAN	CLUS_HUMAN	0.625627	4.49851e-05
CADH5_HUMAN	CLUS_HUMAN	0.606899	8.69972e-05
CBPB2_HUMAN	CLUS_HUMAN	0.750869	1.32779e-07
CBPN_HUMAN	CLUS_HUMAN	0.872828	3.93996e-12
CPN2_HUMAN	CLUS_HUMAN	0.87257	4.06963e-12
CD44_HUMAN	CLUS_HUMAN	0.717531	8.43924e-07
CHLE_HUMAN	CLUS_HUMAN	0.646287	2.06418e-05
ALBU_HUMAN	FA9_HUMAN	0.743854	2.00546e-07
A1AG1_HUMAN	FA9_HUMAN	0.654717	1.47692e-05
A1AT_HUMAN	FA9_HUMAN	0.637856	2.85629e-05
A1BG_HUMAN	FA9_HUMAN	0.607221	8.6047e-05
A2AP_HUMAN	FA9_HUMAN	0.637791	2.86327e-05
FETUA_HUMAN	FA9_HUMAN	0.648539	1.88945e-05
ANGT_HUMAN	FA9_HUMAN	0.645192	2.15423e-05
ANT3_HUMAN	FA9_HUMAN	0.670936	7.52843e-06
APOC1_HUMAN	FA9_HUMAN	0.642618	2.38037e-05
APOC3_HUMAN	FA9_HUMAN	0.716051	9.10619e-07
APOC4_HUMAN	FA9_HUMAN	0.618033	5.90787e-05
APOD_HUMAN	FA9_HUMAN	0.692367	2.89305e-06
APOL1_HUMAN	FA9_HUMAN	0.65845	1.26925e-05
APOM_HUMAN	FA9_HUMAN	0.773895	3.10193e-08
ATRN_HUMAN	FA9_HUMAN	0.721007	7.04581e-07
C4BPA_HUMAN	FA9_HUMAN	0.687926	3.55041e-06
C4BPB_HUMAN	FA9_HUMAN	0.669906	7.86712e-06
CBPB2_HUMAN	FA9_HUMAN	0.77687	2.53917e-08
CBPN_HUMAN	FA9_HUMAN	0.659158	1.233e-05
CPN2_HUMAN	FA9_HUMAN	0.652207	1.63345e-05
CLUS_HUMAN	FA9_HUMAN	0.65401	1.51962e-05
ACTA_HUMAN.ACTH_HUMAN.ACTC_HUMAN.ACTS_HUMAN	FA5_HUMAN	0.660981	1.14397e-05
A1AG2_HUMAN	FA5_HUMAN	0.668683	8.28733e-06
A1BG_HUMAN	FA5_HUMAN	0.801583	4.24162e-09
A2AP_HUMAN	FA5_HUMAN	0.789613	1.03948e-08
FETUA_HUMAN	FA5_HUMAN	0.63438	3.25634e-05
ANGT_HUMAN	FA5_HUMAN	0.82501	6.07854e-10
ANT3_HUMAN	FA5_HUMAN	0.836787	2.04732e-10
APOA1_HUMAN	FA5_HUMAN	0.764706	5.65106e-08
APOB_HUMAN	FA5_HUMAN	0.607157	8.62363e-05
APOC1_HUMAN	FA5_HUMAN	0.712189	1.10803e-06
APOC3_HUMAN	FA5_HUMAN	0.622667	5.00701e-05
APOC4_HUMAN	FA5_HUMAN	0.764642	5.67432e-08
APOL1_HUMAN	FA5_HUMAN	0.741537	2.29145e-07
APOM_HUMAN	FA5_HUMAN	0.637124	2.93656e-05
BTD_HUMAN	FA5_HUMAN	0.842258	1.19901e-10
C4BPB_HUMAN	FA5_HUMAN	0.717145	8.60876e-07
CBPB2_HUMAN	FA5_HUMAN	0.762646	6.44048e-08
CBPN_HUMAN	FA5_HUMAN	0.711868	1.12614e-06
CPN2_HUMAN	FA5_HUMAN	0.730274	4.29681e-07
CD44_HUMAN	FA5_HUMAN	0.662827	1.05982e-05
CHLE_HUMAN	FA5_HUMAN	0.602072	0.000102431
CLUS_HUMAN	FA5_HUMAN	0.780602	1.96663e-08
ALBU_HUMAN	FA10_HUMAN	0.644291	2.23106e-05
A1AG1_HUMAN	FA10_HUMAN	0.733106	3.67938e-07
A1AG2_HUMAN	FA10_HUMAN	0.785815	1.36495e-08
A1AT_HUMAN	FA10_HUMAN	0.684644	4.12112e-06
A1BG_HUMAN	FA10_HUMAN	0.667074	8.87141e-06
FETUA_HUMAN	FA10_HUMAN	0.791286	9.20273e-09
ANGT_HUMAN	FA10_HUMAN	0.775711	2.74601e-08
ANT3_HUMAN	FA10_HUMAN	0.848629	6.26441e-11
APOA1_HUMAN	FA10_HUMAN	0.671515	7.34381e-06
APOA4_HUMAN	FA10_HUMAN	0.633415	3.37614e-05
APOC1_HUMAN	FA10_HUMAN	0.7472	1.65006e-07
APOC2_HUMAN	FA10_HUMAN	0.665144	9.62171e-06
APOC3_HUMAN	FA10_HUMAN	0.670292	7.73851e-06
APOC4_HUMAN	FA10_HUMAN	0.694491	2.61983e-06
APOD_HUMAN	FA10_HUMAN	0.615974	6.35332e-05
APOL1_HUMAN	FA10_HUMAN	0.794311	7.36325e-09
APOM_HUMAN	FA10_HUMAN	0.636094	3.05307e-05
ATRN_HUMAN	FA10_HUMAN	0.815356	1.399e-09
APOH_HUMAN	FA10_HUMAN	0.657421	1.3237e-05
BTD_HUMAN	FA10_HUMAN	0.667074	8.87141e-06
C4BPA_HUMAN	FA10_HUMAN	0.814455	1.50847e-09
C4BPB_HUMAN	FA10_HUMAN	0.796821	6.10218e-09
CBPB2_HUMAN	FA10_HUMAN	0.861758	1.4897e-11
CLUS_HUMAN	FA10_HUMAN	0.676599	5.89182e-06
FA9_HUMAN	FA10_HUMAN	0.736066	3.12202e-07
FA5_HUMAN	FA10_HUMAN	0.646801	2.023e-05
ALBU_HUMAN	FA12_HUMAN	0.610825	7.60264e-05
A1AG2_HUMAN	FA12_HUMAN	0.604261	9.51524e-05
A1AT_HUMAN	FA12_HUMAN	0.622023	5.12421e-05
A1BG_HUMAN	FA12_HUMAN	0.679238	5.2464e-06
A2AP_HUMAN	FA12_HUMAN	0.640816	2.55125e-05
FETUA_HUMAN	FA12_HUMAN	0.674862	6.35558e-06
ANGT_HUMAN	FA12_HUMAN	0.703179	1.73048e-06
ANT3_HUMAN	FA12_HUMAN	0.81291	1.7148e-09
APOA1_HUMAN	FA12_HUMAN	0.746879	1.68152e-07
APOC1_HUMAN	FA12_HUMAN	0.754473	1.06864e-07
APOC2_HUMAN	FA12_HUMAN	0.660188	1.18196e-05
APOC4_HUMAN	FA12_HUMAN	0.601236	0.000105344
APOL1_HUMAN	FA12_HUMAN	0.610181	7.77346e-05
APOM_HUMAN	FA12_HUMAN	0.644462	2.21636e-05
ATRN_HUMAN	FA12_HUMAN	0.726091	5.3847e-07
BTD_HUMAN	FA12_HUMAN	0.658128	1.28604e-05
C4BPA_HUMAN	FA12_HUMAN	0.662955	1.05416e-05
C4BPB_HUMAN	FA12_HUMAN	0.608379	8.27034e-05
CBPB2_HUMAN	FA12_HUMAN	0.759235	7.97514e-08
CBPN_HUMAN	FA12_HUMAN	0.60336	9.8091e-05
CPN2_HUMAN	FA12_HUMAN	0.629232	3.94276e-05
CLUS_HUMAN	FA12_HUMAN	0.609667	7.91261e-05
FA5_HUMAN	FA12_HUMAN	0.657163	1.33765e-05
FA10_HUMAN	FA12_HUMAN	0.756661	9.34961e-08
ALBU_HUMAN	F13B_HUMAN	0.625499	4.51961e-05
FETUA_HUMAN	F13B_HUMAN	0.701635	1.86487e-06
ANGT_HUMAN	F13B_HUMAN	0.621058	5.30465e-05
ANT3_HUMAN	F13B_HUMAN	0.727056	5.11329e-07
APOA4_HUMAN	F13B_HUMAN	0.691273	3.04375e-06
APOC1_HUMAN	F13B_HUMAN	0.660381	1.1726e-05
APOD_HUMAN	F13B_HUMAN	0.652529	1.61257e-05
ATRN_HUMAN	F13B_HUMAN	0.770112	3.9839e-08
APOH_HUMAN	F13B_HUMAN	0.66244	1.07694e-05
B2MG_HUMAN	F13B_HUMAN	0.606384	8.85371e-05
C4BPA_HUMAN	F13B_HUMAN	0.766186	5.13997e-08
CBPB2_HUMAN	F13B_HUMAN	0.733621	3.57631e-07
CD44_HUMAN	F13B_HUMAN	0.691659	2.98976e-06
FA10_HUMAN	F13B_HUMAN	0.781246	1.88094e-08
FA12_HUMAN	F13B_HUMAN	0.654782	1.47309e-05
ADIPO_HUMAN	CO1A1_HUMAN	0.663213	1.04294e-05
B2MG_HUMAN	CO1A1_HUMAN	0.694169	2.65965e-06
F13B_HUMAN	CO1A1_HUMAN	0.626722	4.32274e-05
CO1A1_HUMAN	CO1A2_HUMAN	0.725576	5.53481e-07
APOD_HUMAN	C1QA_HUMAN	0.614172	6.76774e-05
B2MG_HUMAN	C1QA_HUMAN	0.640301	2.60208e-05
C4BPA_HUMAN	C1QA_HUMAN	0.620093	5.49083e-05
ACTA_HUMAN.ACTH_HUMAN.ACTC_HUMAN.ACTS_HUMAN	C1QB_HUMAN	0.621009	5.31392e-05
ALBU_HUMAN	C1QB_HUMAN	0.64442	2.21993e-05
A1AG1_HUMAN	C1QB_HUMAN	0.627236	4.2422e-05
A1AG2_HUMAN	C1QB_HUMAN	0.654846	1.46927e-05
A1AT_HUMAN	C1QB_HUMAN	0.751899	1.24839e-07
A1BG_HUMAN	C1QB_HUMAN	0.748488	1.52957e-07
FETUA_HUMAN	C1QB_HUMAN	0.648089	1.92328e-05
A2MG_HUMAN	C1QB_HUMAN	0.62389	4.79099e-05
ANGT_HUMAN	C1QB_HUMAN	0.737675	2.85279e-07
ANT3_HUMAN	C1QB_HUMAN	0.822564	7.54323e-10
APOA1_HUMAN	C1QB_HUMAN	0.633222	3.40057e-05
APOC1_HUMAN	C1QB_HUMAN	0.718561	8.00206e-07
APOF_HUMAN	C1QB_HUMAN	0.691144	3.06194e-06
APOM_HUMAN	C1QB_HUMAN	0.646264	2.06602e-05
ATRN_HUMAN	C1QB_HUMAN	0.647059	2.00268e-05
BTD_HUMAN	C1QB_HUMAN	0.639593	2.67347e-05
C4BPA_HUMAN	C1QB_HUMAN	0.73774	2.84248e-07
C4BPB_HUMAN	C1QB_HUMAN	0.6896	3.28816e-06
CBPB2_HUMAN	C1QB_HUMAN	0.8039	3.5412e-09
CBPN_HUMAN	C1QB_HUMAN	0.645965	2.0903e-05
CD44_HUMAN	C1QB_HUMAN	0.696679	2.36322e-06
CERU_HUMAN	C1QB_HUMAN	0.703501	1.70363e-06
CLUS_HUMAN	C1QB_HUMAN	0.615974	6.35332e-05
FA9_HUMAN	C1QB_HUMAN	0.672352	7.08442e-06
FA5_HUMAN	C1QB_HUMAN	0.668361	8.40126e-06
FA10_HUMAN	C1QB_HUMAN	0.683936	4.25472e-06
FA12_HUMAN	C1QB_HUMAN	0.61488	6.60211e-05
F13B_HUMAN	C1QB_HUMAN	0.642425	2.39816e-05
CO1A1_HUMAN	C1QB_HUMAN	0.612048	7.28738e-05
C1QA_HUMAN	C1QB_HUMAN	0.614687	6.64691e-05
ACTA_HUMAN.ACTH_HUMAN.ACTC_HUMAN.ACTS_HUMAN	C1QC_HUMAN	0.726699	5.21215e-07
A1AG1_HUMAN	C1QC_HUMAN	0.607929	8.39895e-05
A1AG2_HUMAN	C1QC_HUMAN	0.717274	8.55191e-07
A1AT_HUMAN	C1QC_HUMAN	0.714185	1.0016e-06
A1BG_HUMAN	C1QC_HUMAN	0.821599	8.20684e-10
A2AP_HUMAN	C1QC_HUMAN	0.702729	1.76873e-06
FETUA_HUMAN	C1QC_HUMAN	0.64294	2.35097e-05
A2MG_HUMAN	C1QC_HUMAN	0.637791	2.86327e-05
ANGT_HUMAN	C1QC_HUMAN	0.785043	1.44174e-08
ANT3_HUMAN	C1QC_HUMAN	0.85204	4.37121e-11
APOA1_HUMAN	C1QC_HUMAN	0.746879	1.68152e-07
APOC1_HUMAN	C1QC_HUMAN	0.673124	6.85243e-06
APOC4_HUMAN	C1QC_HUMAN	0.651178	1.70192e-05
APOF_HUMAN	C1QC_HUMAN	0.689471	3.30769e-06
BTD_HUMAN	C1QC_HUMAN	0.761359	6.98432e-08
C4BPB_HUMAN	C1QC_HUMAN	0.721393	6.9048e-07
CBPB2_HUMAN	C1QC_HUMAN	0.747393	1.63145e-07
CBPN_HUMAN	C1QC_HUMAN	0.72165	6.81224e-07
CPN2_HUMAN	C1QC_HUMAN	0.672352	7.08442e-06
CD44_HUMAN	C1QC_HUMAN	0.750869	1.32779e-07
CERU_HUMAN	C1QC_HUMAN	0.680203	5.02688e-06
CLUS_HUMAN	C1QC_HUMAN	0.699125	2.10378e-06
FA5_HUMAN	C1QC_HUMAN	0.79489	7.05248e-09
FA10_HUMAN	C1QC_HUMAN	0.666045	9.26466e-06
C1QB_HUMAN	C1QC_HUMAN	0.8736	3.57447e-12
ALBU_HUMAN	C1R_HUMAN	0.779122	2.17762e-08
A1AG1_HUMAN	C1R_HUMAN	0.60336	9.8091e-05
A1AG2_HUMAN	C1R_HUMAN	0.644806	2.18686e-05
A1AT_HUMAN	C1R_HUMAN	0.701828	1.84757e-06
ANGT_HUMAN	C1R_HUMAN	0.603617	9.72431e-05
ANT3_HUMAN	C1R_HUMAN	0.704273	1.64073e-06
APOC3_HUMAN	C1R_HUMAN	0.603038	9.91601e-05
APOD_HUMAN	C1R_HUMAN	0.715279	9.47305e-07
APOM_HUMAN	C1R_HUMAN	0.767716	4.65695e-08
ATRN_HUMAN	C1R_HUMAN	0.603488	9.76662e-05
C4BPA_HUMAN	C1R_HUMAN	0.767602	4.69137e-08
C4BPB_HUMAN	C1R_HUMAN	0.682649	4.50779e-06
CBPB2_HUMAN	C1R_HUMAN	0.728601	4.70508e-07
CBPN_HUMAN	C1R_HUMAN	0.662247	1.0856e-05
CPN2_HUMAN	C1R_HUMAN	0.613592	6.90603e-05
CD44_HUMAN	C1R_HUMAN	0.600013	0.000109735
CLUS_HUMAN	C1R_HUMAN	0.729438	4.49669e-07
FA9_HUMAN	C1R_HUMAN	0.853006	3.94154e-11
FA10_HUMAN	C1R_HUMAN	0.737225	2.92593e-07
F13B_HUMAN	C1R_HUMAN	0.602845	9.98066e-05
C1QB_HUMAN	C1R_HUMAN	0.756661	9.34961e-08
C1QC_HUMAN	C1R_HUMAN	0.639014	2.73319e-05
A1AG1_HUMAN	C1RL_HUMAN	0.646801	2.023e-05
A1AG2_HUMAN	C1RL_HUMAN	0.74572	1.79941e-07
AACT_HUMAN	C1RL_HUMAN	0.607157	8.62363e-05
A1BG_HUMAN	C1RL_HUMAN	0.756725	9.31274e-08
A2AP_HUMAN	C1RL_HUMAN	0.647895	1.93795e-05
A2MG_HUMAN	C1RL_HUMAN	0.660445	1.1695e-05
ANGT_HUMAN	C1RL_HUMAN	0.805123	3.21636e-09
ANT3_HUMAN	C1RL_HUMAN	0.794761	7.12047e-09
APOA1_HUMAN	C1RL_HUMAN	0.660767	1.1541e-05
APOB_HUMAN	C1RL_HUMAN	0.778929	2.20664e-08
APOC1_HUMAN	C1RL_HUMAN	0.690501	3.15441e-06
APOC4_HUMAN	C1RL_HUMAN	0.70112	1.91175e-06
APOE_HUMAN	C1RL_HUMAN	0.613335	6.96831e-05
APOF_HUMAN	C1RL_HUMAN	0.675183	6.26726e-06
APOL1_HUMAN	C1RL_HUMAN	0.639658	2.66691e-05
BTD_HUMAN	C1RL_HUMAN	0.744111	1.97581e-07
C4BPA_HUMAN	C1RL_HUMAN	0.60928	8.01843e-05
C4BPB_HUMAN	C1RL_HUMAN	0.702986	1.74678e-06
CBPB2_HUMAN	C1RL_HUMAN	0.802613	3.91582e-09
CBPN_HUMAN	C1RL_HUMAN	0.628717	4.01815e-05
CPN2_HUMAN	C1RL_HUMAN	0.691144	3.06194e-06
CERU_HUMAN	C1RL_HUMAN	0.709165	1.2893e-06
CLUS_HUMAN	C1RL_HUMAN	0.643777	2.27607e-05
FA9_HUMAN	C1RL_HUMAN	0.600013	0.000109735
FA5_HUMAN	C1RL_HUMAN	0.740958	2.36859e-07
FA10_HUMAN	C1RL_HUMAN	0.674154	6.55389e-06
FA12_HUMAN	C1RL_HUMAN	0.690822	3.10786e-06
C1QB_HUMAN	C1RL_HUMAN	0.680268	5.01255e-06
C1QC_HUMAN	C1RL_HUMAN	0.69906	2.11026e-06
ACTA_HUMAN.ACTH_HUMAN.ACTC_HUMAN.ACTS_HUMAN	C1S_HUMAN	0.636007	3.06319e-05
A1AG1_HUMAN	C1S_HUMAN	0.748809	1.50074e-07
A1AG2_HUMAN	C1S_HUMAN	0.840391	1.44236e-10
AACT_HUMAN	C1S_HUMAN	0.730274	4.29681e-07
A1AT_HUMAN	C1S_HUMAN	0.820826	8.77635e-10
A1BG_HUMAN	C1S_HUMAN	0.818188	1.10112e-09
A2AP_HUMAN	C1S_HUMAN	0.708264	1.34833e-06
A2MG_HUMAN	C1S_HUMAN	0.617132	6.09916e-05
ANGT_HUMAN	C1S_HUMAN	0.821019	8.63063e-10
ANT3_HUMAN	C1S_HUMAN	0.862273	1.40394e-11
APOA1_HUMAN	C1S_HUMAN	0.715279	9.47305e-07
APOB_HUMAN	C1S_HUMAN	0.604582	9.41223e-05
APOC1_HUMAN	C1S_HUMAN	0.687991	3.53998e-06
APOC4_HUMAN	C1S_HUMAN	0.692689	2.85004e-06
APOF_HUMAN	C1S_HUMAN	0.781439	1.85591e-08
APOL1_HUMAN	C1S_HUMAN	0.63393	3.31176e-05
APOM_HUMAN	C1S_HUMAN	0.635708	3.09783e-05
BTD_HUMAN	C1S_HUMAN	0.701313	1.89405e-06
C4BPA_HUMAN	C1S_HUMAN	0.712125	1.11163e-06
C4BPB_HUMAN	C1S_HUMAN	0.81394	1.57453e-09
CBPB2_HUMAN	C1S_HUMAN	0.80538	3.15159e-09
CBPN_HUMAN	C1S_HUMAN	0.696164	2.42143e-06
CPN2_HUMAN	C1S_HUMAN	0.66849	8.35552e-06
CD44_HUMAN	C1S_HUMAN	0.732076	3.89377e-07
CERU_HUMAN	C1S_HUMAN	0.757755	8.74075e-08
CLUS_HUMAN	C1S_HUMAN	0.698996	2.11676e-06
FA9_HUMAN	C1S_HUMAN	0.659866	1.1977e-05
FA5_HUMAN	C1S_HUMAN	0.818767	1.04796e-09
FA10_HUMAN	C1S_HUMAN	0.756725	9.31274e-08
FA12_HUMAN	C1S_HUMAN	0.676084	6.0259e-06
C1QB_HUMAN	C1S_HUMAN	0.840971	1.36231e-10
C1QC_HUMAN	C1S_HUMAN	0.904943	3.59712e-14
C1R_HUMAN	C1S_HUMAN	0.75473	1.05204e-07
C1RL_HUMAN	C1S_HUMAN	0.791286	9.20273e-09
ACTA_HUMAN.ACTH_HUMAN.ACTC_HUMAN.ACTS_HUMAN	CO2_HUMAN	0.610324	7.73523e-05
ALBU_HUMAN	CO2_HUMAN	0.620028	5.50344e-05
A1AG1_HUMAN	CO2_HUMAN	0.644678	2.19783e-05
A1AG2_HUMAN	CO2_HUMAN	0.718432	8.05555e-07
AACT_HUMAN	CO2_HUMAN	0.656005	1.40205e-05
A1AT_HUMAN	CO2_HUMAN	0.713927	1.01479e-06
A1BG_HUMAN	CO2_HUMAN	0.78382	1.57155e-08
A2AP_HUMAN	CO2_HUMAN	0.812074	1.83722e-09
ANGT_HUMAN	CO2_HUMAN	0.757691	8.77552e-08
ANT3_HUMAN	CO2_HUMAN	0.771464	3.64514e-08
APOA1_HUMAN	CO2_HUMAN	0.645192	2.15423e-05
APOC1_HUMAN	CO2_HUMAN	0.654074	1.5157e-05
APOC3_HUMAN	CO2_HUMAN	0.663277	1.04015e-05
APOC4_HUMAN	CO2_HUMAN	0.647381	1.97756e-05
APOD_HUMAN	CO2_HUMAN	0.612563	7.1582e-05
APOF_HUMAN	CO2_HUMAN	0.689986	3.23022e-06
APOM_HUMAN	CO2_HUMAN	0.752398	1.21151e-07
BTD_HUMAN	CO2_HUMAN	0.648925	1.86088e-05
C4BPA_HUMAN	CO2_HUMAN	0.623311	4.89224e-05
C4BPB_HUMAN	CO2_HUMAN	0.726027	5.40326e-07
CBPB2_HUMAN	CO2_HUMAN	0.72165	6.81224e-07
CBPN_HUMAN	CO2_HUMAN	0.781696	1.82302e-08
CPN2_HUMAN	CO2_HUMAN	0.766765	4.95187e-08
CD44_HUMAN	CO2_HUMAN	0.703372	1.71433e-06
CERU_HUMAN	CO2_HUMAN	0.688441	3.46775e-06
CHLE_HUMAN	CO2_HUMAN	0.627236	4.2422e-05
CLUS_HUMAN	CO2_HUMAN	0.866907	8.14437e-12
FA9_HUMAN	CO2_HUMAN	0.68902	3.37687e-06
FA5_HUMAN	CO2_HUMAN	0.74572	1.79941e-07
FA10_HUMAN	CO2_HUMAN	0.646351	2.05899e-05
C1QB_HUMAN	CO2_HUMAN	0.672094	7.16333e-06
C1QC_HUMAN	CO2_HUMAN	0.770434	3.9007e-08
C1R_HUMAN	CO2_HUMAN	0.76625	5.11875e-08
C1RL_HUMAN	CO2_HUMAN	0.665144	9.62171e-06
C1S_HUMAN	CO2_HUMAN	0.80493	3.26574e-09
ALBU_HUMAN	CO3_HUMAN	0.788905	1.09409e-08
A1AG2_HUMAN	CO3_HUMAN	0.617904	5.93486e-05
A1BG_HUMAN	CO3_HUMAN	0.809178	2.32644e-09
A2AP_HUMAN	CO3_HUMAN	0.841936	1.23803e-10
FETUA_HUMAN	CO3_HUMAN	0.606964	8.68064e-05
ANGT_HUMAN	CO3_HUMAN	0.758077	8.56876e-08
ANT3_HUMAN	CO3_HUMAN	0.796563	6.22163e-09
APOA1_HUMAN	CO3_HUMAN	0.681362	4.77455e-06
APOB_HUMAN	CO3_HUMAN	0.690115	3.21111e-06
APOC1_HUMAN	CO3_HUMAN	0.620479	5.41566e-05
APOC3_HUMAN	CO3_HUMAN	0.708585	1.32697e-06
APOC4_HUMAN	CO3_HUMAN	0.65549	1.43157e-05
APOD_HUMAN	CO3_HUMAN	0.60381	9.66116e-05
APOM_HUMAN	CO3_HUMAN	0.805818	3.04417e-09
CNDP1_HUMAN	CO3_HUMAN	0.690822	3.10786e-06
BTD_HUMAN	CO3_HUMAN	0.739413	2.58614e-07
C4BPB_HUMAN	CO3_HUMAN	0.634895	3.19404e-05
CBPB2_HUMAN	CO3_HUMAN	0.770434	3.9007e-08
CBPN_HUMAN	CO3_HUMAN	0.90166	6.26166e-14
CPN2_HUMAN	CO3_HUMAN	0.921225	1.77636e-15
CD44_HUMAN	CO3_HUMAN	0.63541	3.13282e-05
CHLE_HUMAN	CO3_HUMAN	0.723517	6.17452e-07
CLUS_HUMAN	CO3_HUMAN	0.870254	5.42633e-12
FA9_HUMAN	CO3_HUMAN	0.727378	5.02565e-07
FA5_HUMAN	CO3_HUMAN	0.740185	2.47517e-07
FA10_HUMAN	CO3_HUMAN	0.616102	6.32462e-05
FA12_HUMAN	CO3_HUMAN	0.675441	6.19742e-06
C1QB_HUMAN	CO3_HUMAN	0.649054	1.85145e-05
C1QC_HUMAN	CO3_HUMAN	0.686124	3.8541e-06
C1R_HUMAN	CO3_HUMAN	0.712189	1.10803e-06
C1RL_HUMAN	CO3_HUMAN	0.760523	7.36022e-08
C1S_HUMAN	CO3_HUMAN	0.733235	3.65336e-07
CO2_HUMAN	CO3_HUMAN	0.820311	9.17619e-10
A1AG1_HUMAN	CO4A_HUMAN	0.620865	5.34142e-05
A1AG2_HUMAN	CO4A_HUMAN	0.814648	1.48436e-09
AACT_HUMAN	CO4A_HUMAN	0.731819	3.94914e-07
A1AT_HUMAN	CO4A_HUMAN	0.737161	2.93652e-07
A1BG_HUMAN	CO4A_HUMAN	0.652915	1.58784e-05
ANGT_HUMAN	CO4A_HUMAN	0.71367	1.02813e-06
ANT3_HUMAN	CO4A_HUMAN	0.703694	1.6877e-06
APOA1_HUMAN	CO4A_HUMAN	0.605869	9.01016e-05
APOF_HUMAN	CO4A_HUMAN	0.792509	8.41312e-09
C4BPB_HUMAN	CO4A_HUMAN	0.610825	7.60264e-05
CBPB2_HUMAN	CO4A_HUMAN	0.606642	8.77641e-05
CERU_HUMAN	CO4A_HUMAN	0.712704	1.07961e-06
FA5_HUMAN	CO4A_HUMAN	0.60484	9.33054e-05
FA12_HUMAN	CO4A_HUMAN	0.613786	6.85965e-05
C1QC_HUMAN	CO4A_HUMAN	0.657292	1.33066e-05
C1RL_HUMAN	CO4A_HUMAN	0.711739	1.13345e-06
C1S_HUMAN	CO4A_HUMAN	0.771142	3.72329e-08
CO2_HUMAN	CO4A_HUMAN	0.715858	9.19666e-07
APOF_HUMAN	CO4B_HUMAN	0.679689	5.14289e-06
CERU_HUMAN	CO4B_HUMAN	0.626142	4.41501e-05
CLUS_HUMAN	CO4B_HUMAN	0.640366	2.59568e-05
CO2_HUMAN	CO4B_HUMAN	0.667653	8.65696e-06
CO4A_HUMAN	CO4B_HUMAN	0.849208	5.89675e-11
ALBU_HUMAN	CO5_HUMAN	0.643455	2.30462e-05
A1AG1_HUMAN	CO5_HUMAN	0.664371	9.93768e-06
A1AG2_HUMAN	CO5_HUMAN	0.768117	4.53742e-08
AACT_HUMAN	CO5_HUMAN	0.658708	1.25596e-05
A1AT_HUMAN	CO5_HUMAN	0.685352	3.99138e-06
A1BG_HUMAN	CO5_HUMAN	0.720878	7.0934e-07
A2AP_HUMAN	CO5_HUMAN	0.809757	2.21985e-09
ANGT_HUMAN	CO5_HUMAN	0.729502	4.48101e-07
ANT3_HUMAN	CO5_HUMAN	0.771978	3.52325e-08
APOB_HUMAN	CO5_HUMAN	0.62537	4.5408e-05
APOC1_HUMAN	CO5_HUMAN	0.611083	7.53527e-05
APOC3_HUMAN	CO5_HUMAN	0.632385	3.50831e-05
APOF_HUMAN	CO5_HUMAN	0.62743	4.21235e-05
APOL1_HUMAN	CO5_HUMAN	0.643905	2.26474e-05
APOM_HUMAN	CO5_HUMAN	0.7542	1.08652e-07
BTD_HUMAN	CO5_HUMAN	0.602716	0.00010024
C4BPA_HUMAN	CO5_HUMAN	0.66347	1.03182e-05
C4BPB_HUMAN	CO5_HUMAN	0.741987	2.23306e-07
CBPB2_HUMAN	CO5_HUMAN	0.776226	2.65223e-08
CBPN_HUMAN	CO5_HUMAN	0.765736	5.29081e-08
CPN2_HUMAN	CO5_HUMAN	0.776033	2.68704e-08
CD44_HUMAN	CO5_HUMAN	0.604518	9.43275e-05
CERU_HUMAN	CO5_HUMAN	0.73169	3.97709e-07
CLUS_HUMAN	CO5_HUMAN	0.808212	2.51469e-09
FA9_HUMAN	CO5_HUMAN	0.768567	4.40656e-08
FA5_HUMAN	CO5_HUMAN	0.708135	1.35696e-06
FA10_HUMAN	CO5_HUMAN	0.664629	9.83132e-06
FA12_HUMAN	CO5_HUMAN	0.604904	9.31022e-05
C1QB_HUMAN	CO5_HUMAN	0.696679	2.36322e-06
C1QC_HUMAN	CO5_HUMAN	0.715472	9.38008e-07
C1R_HUMAN	CO5_HUMAN	0.779122	2.17762e-08
C1RL_HUMAN	CO5_HUMAN	0.715214	9.50422e-07
C1S_HUMAN	CO5_HUMAN	0.78485	1.46156e-08
CO2_HUMAN	CO5_HUMAN	0.881838	1.21414e-12
CO3_HUMAN	CO5_HUMAN	0.825203	5.97497e-10
CO4A_HUMAN	CO5_HUMAN	0.68651	3.78709e-06
CO4B_HUMAN	CO5_HUMAN	0.629553	3.8963e-05
A1AG1_HUMAN	CO6_HUMAN	0.615909	6.36772e-05
A1AG2_HUMAN	CO6_HUMAN	0.712897	1.06913e-06
A1AT_HUMAN	CO6_HUMAN	0.639529	2.68004e-05
A1BG_HUMAN	CO6_HUMAN	0.745398	1.83348e-07
A2AP_HUMAN	CO6_HUMAN	0.661668	1.11195e-05
ANGT_HUMAN	CO6_HUMAN	0.647316	1.98256e-05
ANT3_HUMAN	CO6_HUMAN	0.756275	9.57369e-08
APOA1_HUMAN	CO6_HUMAN	0.719848	7.48486e-07
APOC4_HUMAN	CO6_HUMAN	0.671772	7.26309e-06
APOF_HUMAN	CO6_HUMAN	0.656005	1.40205e-05
APOL1_HUMAN	CO6_HUMAN	0.659866	1.1977e-05
ATRN_HUMAN	CO6_HUMAN	0.600721	0.000107173
BTD_HUMAN	CO6_HUMAN	0.660703	1.15716e-05
C4BPA_HUMAN	CO6_HUMAN	0.703244	1.72508e-06
C4BPB_HUMAN	CO6_HUMAN	0.75679	9.276e-08
CBPB2_HUMAN	CO6_HUMAN	0.715214	9.50422e-07
CBPN_HUMAN	CO6_HUMAN	0.627558	4.19255e-05
CPN2_HUMAN	CO6_HUMAN	0.604518	9.43275e-05
CLUS_HUMAN	CO6_HUMAN	0.622023	5.12421e-05
FA9_HUMAN	CO6_HUMAN	0.605805	9.02989e-05
FA5_HUMAN	CO6_HUMAN	0.687798	3.57135e-06
FA10_HUMAN	CO6_HUMAN	0.750483	1.35875e-07
FA12_HUMAN	CO6_HUMAN	0.653752	1.53543e-05
C1QB_HUMAN	CO6_HUMAN	0.649633	1.80953e-05
C1QC_HUMAN	CO6_HUMAN	0.660445	1.1695e-05
C1R_HUMAN	CO6_HUMAN	0.66849	8.35552e-06
C1S_HUMAN	CO6_HUMAN	0.771335	3.67622e-08
CO2_HUMAN	CO6_HUMAN	0.642361	2.40412e-05
CO3_HUMAN	CO6_HUMAN	0.62138	5.24388e-05
CO5_HUMAN	CO6_HUMAN	0.643004	2.34513e-05
ADIPO_HUMAN	CO7_HUMAN	0.716501	8.89825e-07
A1AT_HUMAN	CO7_HUMAN	0.668748	8.26472e-06
B2MG_HUMAN	CO7_HUMAN	0.604325	9.49456e-05
C1QB_HUMAN	CO7_HUMAN	0.638564	2.78048e-05
ALBU_HUMAN	CO8A_HUMAN	0.669649	7.95394e-06
A1AG1_HUMAN	CO8A_HUMAN	0.646608	2.03835e-05
A1AG2_HUMAN	CO8A_HUMAN	0.610503	7.68763e-05
A1AT_HUMAN	CO8A_HUMAN	0.628009	4.12393e-05
A1BG_HUMAN	CO8A_HUMAN	0.670678	7.61183e-06
FETUA_HUMAN	CO8A_HUMAN	0.763741	6.00925e-08
ANGT_HUMAN	CO8A_HUMAN	0.668104	8.49344e-06
ANT3_HUMAN	CO8A_HUMAN	0.7472	1.65006e-07
APOA4_HUMAN	CO8A_HUMAN	0.603295	9.83039e-05
APOC1_HUMAN	CO8A_HUMAN	0.686961	3.71026e-06
APOC2_HUMAN	CO8A_HUMAN	0.600785	0.000106943
APOC4_HUMAN	CO8A_HUMAN	0.701956	1.83611e-06
APOL1_HUMAN	CO8A_HUMAN	0.648603	1.88466e-05
APOM_HUMAN	CO8A_HUMAN	0.647036	2.00447e-05
ATRN_HUMAN	CO8A_HUMAN	0.820505	9.02431e-10
C4BPA_HUMAN	CO8A_HUMAN	0.781117	1.8978e-08
C4BPB_HUMAN	CO8A_HUMAN	0.69758	2.26441e-06
CBPB2_HUMAN	CO8A_HUMAN	0.800747	4.52466e-09
CBPN_HUMAN	CO8A_HUMAN	0.630647	3.74201e-05
CPN2_HUMAN	CO8A_HUMAN	0.600914	0.000106484
FA9_HUMAN	CO8A_HUMAN	0.779959	2.05593e-08
FA10_HUMAN	CO8A_HUMAN	0.826232	5.44977e-10
FA12_HUMAN	CO8A_HUMAN	0.714699	9.75704e-07
F13B_HUMAN	CO8A_HUMAN	0.743661	2.02798e-07
C1QA_HUMAN	CO8A_HUMAN	0.687991	3.53998e-06
C1QB_HUMAN	CO8A_HUMAN	0.695006	2.55726e-06
C1R_HUMAN	CO8A_HUMAN	0.692818	2.83301e-06
C1RL_HUMAN	CO8A_HUMAN	0.650212	1.76847e-05
C1S_HUMAN	CO8A_HUMAN	0.691595	2.9987e-06
CO3_HUMAN	CO8A_HUMAN	0.649183	1.84206e-05
CO6_HUMAN	CO8A_HUMAN	0.70363	1.693e-06
ALBU_HUMAN	CO8B_HUMAN	0.798172	5.50916e-09
A1AG2_HUMAN	CO8B_HUMAN	0.60632	8.87313e-05
A1BG_HUMAN	CO8B_HUMAN	0.705432	1.55036e-06
A2AP_HUMAN	CO8B_HUMAN	0.769855	4.05164e-08
ANGT_HUMAN	CO8B_HUMAN	0.68754	3.61358e-06
ANT3_HUMAN	CO8B_HUMAN	0.728601	4.70508e-07
APOC1_HUMAN	CO8B_HUMAN	0.636182	3.04298e-05
APOC3_HUMAN	CO8B_HUMAN	0.716566	8.86891e-07
APOC4_HUMAN	CO8B_HUMAN	0.608894	8.12553e-05
APOD_HUMAN	CO8B_HUMAN	0.635217	3.15565e-05
APOM_HUMAN	CO8B_HUMAN	0.833623	2.76531e-10
CNDP1_HUMAN	CO8B_HUMAN	0.684644	4.12112e-06
C4BPA_HUMAN	CO8B_HUMAN	0.655618	1.42414e-05
C4BPB_HUMAN	CO8B_HUMAN	0.64944	1.8234e-05
CBPB2_HUMAN	CO8B_HUMAN	0.742116	2.21663e-07
CBPN_HUMAN	CO8B_HUMAN	0.879264	1.71574e-12
CPN2_HUMAN	CO8B_HUMAN	0.873858	3.4599e-12
CD44_HUMAN	CO8B_HUMAN	0.680847	4.88524e-06
CERU_HUMAN	CO8B_HUMAN	0.601557	0.000104215
CHLE_HUMAN	CO8B_HUMAN	0.674089	6.5722e-06
CLUS_HUMAN	CO8B_HUMAN	0.804865	3.28235e-09
FA9_HUMAN	CO8B_HUMAN	0.809757	2.21985e-09
FA5_HUMAN	CO8B_HUMAN	0.631291	3.65386e-05
FA10_HUMAN	CO8B_HUMAN	0.6645	9.88437e-06
FA12_HUMAN	CO8B_HUMAN	0.605676	9.06946e-05
C1QB_HUMAN	CO8B_HUMAN	0.674797	6.37338e-06
C1QC_HUMAN	CO8B_HUMAN	0.631548	3.61913e-05
C1R_HUMAN	CO8B_HUMAN	0.81748	1.16949e-09
C1RL_HUMAN	CO8B_HUMAN	0.64545	2.13273e-05
C1S_HUMAN	CO8B_HUMAN	0.724224	5.94734e-07
CO2_HUMAN	CO8B_HUMAN	0.770369	3.91721e-08
CO3_HUMAN	CO8B_HUMAN	0.881066	1.34781e-12
CO5_HUMAN	CO8B_HUMAN	0.832153	3.17291e-10
CO6_HUMAN	CO8B_HUMAN	0.625241	4.56207e-05
CO8A_HUMAN	CO8B_HUMAN	0.738512	2.72139e-07
A1AG1_HUMAN	CO8G_HUMAN	0.687991	3.53998e-06
A1AG2_HUMAN	CO8G_HUMAN	0.739542	2.56733e-07
AACT_HUMAN	CO8G_HUMAN	0.637019	2.94829e-05
A1AT_HUMAN	CO8G_HUMAN	0.729502	4.48101e-07
A1BG_HUMAN	CO8G_HUMAN	0.860214	1.77716e-11
A2AP_HUMAN	CO8G_HUMAN	0.710709	1.19359e-06
FETUA_HUMAN	CO8G_HUMAN	0.670485	7.67493e-06
A2MG_HUMAN	CO8G_HUMAN	0.656841	1.35526e-05
ANGT_HUMAN	CO8G_HUMAN	0.849401	5.77873e-11
ANT3_HUMAN	CO8G_HUMAN	0.814326	1.52474e-09
APOA1_HUMAN	CO8G_HUMAN	0.643777	2.27607e-05
APOB_HUMAN	CO8G_HUMAN	0.734136	3.4759e-07
APOC1_HUMAN	CO8G_HUMAN	0.737611	2.86313e-07
APOC4_HUMAN	CO8G_HUMAN	0.754666	1.05617e-07
APOE_HUMAN	CO8G_HUMAN	0.652465	1.61673e-05
APOF_HUMAN	CO8G_HUMAN	0.673639	6.70164e-06
APOL1_HUMAN	CO8G_HUMAN	0.643004	2.34513e-05
APOM_HUMAN	CO8G_HUMAN	0.687713	3.58515e-06
ATRN_HUMAN	CO8G_HUMAN	0.664564	9.85782e-06
BTD_HUMAN	CO8G_HUMAN	0.687218	3.667e-06
C4BPA_HUMAN	CO8G_HUMAN	0.696036	2.43619e-06
C4BPB_HUMAN	CO8G_HUMAN	0.73671	3.01164e-07
CBPB2_HUMAN	CO8G_HUMAN	0.808534	2.45042e-09
CBPN_HUMAN	CO8G_HUMAN	0.742245	2.20031e-07
CPN2_HUMAN	CO8G_HUMAN	0.71766	8.38342e-07
CD44_HUMAN	CO8G_HUMAN	0.73066	4.20735e-07
CERU_HUMAN	CO8G_HUMAN	0.760651	7.3012e-08
CLUS_HUMAN	CO8G_HUMAN	0.650727	1.73269e-05
FA9_HUMAN	CO8G_HUMAN	0.699125	2.10378e-06
FA5_HUMAN	CO8G_HUMAN	0.692303	2.90172e-06
FA10_HUMAN	CO8G_HUMAN	0.721521	6.85838e-07
FA12_HUMAN	CO8G_HUMAN	0.670743	7.5909e-06
F13B_HUMAN	CO8G_HUMAN	0.652207	1.63345e-05
C1QB_HUMAN	CO8G_HUMAN	0.823658	6.85157e-10
C1QC_HUMAN	CO8G_HUMAN	0.791994	8.73761e-09
C1R_HUMAN	CO8G_HUMAN	0.678144	5.50574e-06
C1RL_HUMAN	CO8G_HUMAN	0.773459	3.19347e-08
C1S_HUMAN	CO8G_HUMAN	0.854872	3.22014e-11
CO2_HUMAN	CO8G_HUMAN	0.732076	3.89377e-07
CO3_HUMAN	CO8G_HUMAN	0.759235	7.97514e-08
CO4A_HUMAN	CO8G_HUMAN	0.723066	6.32322e-07
CO5_HUMAN	CO8G_HUMAN	0.706976	1.43696e-06
CO6_HUMAN	CO8G_HUMAN	0.68902	3.37687e-06
CO8A_HUMAN	CO8G_HUMAN	0.810593	2.07388e-09
CO8B_HUMAN	CO8G_HUMAN	0.795019	6.98509e-09
A1AG1_HUMAN	CO9_HUMAN	0.78485	1.46156e-08
A1AG2_HUMAN	CO9_HUMAN	0.78382	1.57155e-08
AACT_HUMAN	CO9_HUMAN	0.798237	5.4823e-09
A1AT_HUMAN	CO9_HUMAN	0.782662	1.70443e-08
APOF_HUMAN	CO9_HUMAN	0.634123	3.2879e-05
C4BPA_HUMAN	CO9_HUMAN	0.72165	6.81224e-07
C4BPB_HUMAN	CO9_HUMAN	0.757176	9.05837e-08
CBPB2_HUMAN	CO9_HUMAN	0.646737	2.0281e-05
CERU_HUMAN	CO9_HUMAN	0.678916	5.32149e-06
FA9_HUMAN	CO9_HUMAN	0.737675	2.85279e-07
FA10_HUMAN	CO9_HUMAN	0.659737	1.20405e-05
C1QB_HUMAN	CO9_HUMAN	0.61636	6.26756e-05
C1R_HUMAN	CO9_HUMAN	0.800489	4.61521e-09
C1S_HUMAN	CO9_HUMAN	0.709679	1.25664e-06
CO2_HUMAN	CO9_HUMAN	0.707298	1.41431e-06
CO4A_HUMAN	CO9_HUMAN	0.6013	0.000105117
CO5_HUMAN	CO9_HUMAN	0.746428	1.72649e-07
CO6_HUMAN	CO9_HUMAN	0.643004	2.34513e-05
CO8B_HUMAN	CO9_HUMAN	0.608701	8.17957e-05
CO8G_HUMAN	CO9_HUMAN	0.600914	0.000106484
A1AG1_HUMAN	CFAB_HUMAN	0.628266	4.08518e-05
A1AG2_HUMAN	CFAB_HUMAN	0.693075	2.79921e-06
A1BG_HUMAN	CFAB_HUMAN	0.759815	7.69278e-08
A2AP_HUMAN	CFAB_HUMAN	0.655104	1.45408e-05
FETUA_HUMAN	CFAB_HUMAN	0.720942	7.06956e-07
ANGT_HUMAN	CFAB_HUMAN	0.703179	1.73048e-06
ANT3_HUMAN	CFAB_HUMAN	0.730274	4.29681e-07
APOA1_HUMAN	CFAB_HUMAN	0.622538	5.03025e-05
APOA4_HUMAN	CFAB_HUMAN	0.626529	4.3533e-05
APOC4_HUMAN	CFAB_HUMAN	0.665851	9.34014e-06
APOL1_HUMAN	CFAB_HUMAN	0.614558	6.67694e-05
ATRN_HUMAN	CFAB_HUMAN	0.705239	1.5651e-06
BTD_HUMAN	CFAB_HUMAN	0.68207	4.6261e-06
C4BPA_HUMAN	CFAB_HUMAN	0.705046	1.57996e-06
C4BPB_HUMAN	CFAB_HUMAN	0.786652	1.28604e-08
CBPB2_HUMAN	CFAB_HUMAN	0.775711	2.74601e-08
FA9_HUMAN	CFAB_HUMAN	0.70659	1.46457e-06
FA5_HUMAN	CFAB_HUMAN	0.653559	1.54738e-05
FA10_HUMAN	CFAB_HUMAN	0.78987	1.02025e-08
C1QB_HUMAN	CFAB_HUMAN	0.685674	3.93364e-06
C1QC_HUMAN	CFAB_HUMAN	0.696486	2.3849e-06
C1R_HUMAN	CFAB_HUMAN	0.718818	7.89607e-07
C1RL_HUMAN	CFAB_HUMAN	0.611533	7.41865e-05
C1S_HUMAN	CFAB_HUMAN	0.775711	2.74601e-08
CO2_HUMAN	CFAB_HUMAN	0.634252	3.27209e-05
CO3_HUMAN	CFAB_HUMAN	0.67557	6.16276e-06
CO6_HUMAN	CFAB_HUMAN	0.846312	7.95919e-11
CO8A_HUMAN	CFAB_HUMAN	0.747136	1.65631e-07
CO8B_HUMAN	CFAB_HUMAN	0.623053	4.93786e-05
CO8G_HUMAN	CFAB_HUMAN	0.720685	7.16533e-07
CO9_HUMAN	CFAB_HUMAN	0.667589	8.68055e-06
ADIPO_HUMAN	CFAD_HUMAN	0.63393	3.31176e-05
ANGT_HUMAN	CFAD_HUMAN	0.633994	3.30379e-05
ANT3_HUMAN	CFAD_HUMAN	0.649891	1.79117e-05
APOA1_HUMAN	CFAD_HUMAN	0.604582	9.41223e-05
APOA4_HUMAN	CFAD_HUMAN	0.78633	1.31588e-08
APOD_HUMAN	CFAD_HUMAN	0.614687	6.64691e-05
B2MG_HUMAN	CFAD_HUMAN	0.734136	3.4759e-07
CADH5_HUMAN	CFAD_HUMAN	0.766057	5.18265e-08
CBPB2_HUMAN	CFAD_HUMAN	0.600463	0.000108098
CD44_HUMAN	CFAD_HUMAN	0.719462	7.6367e-07
FA10_HUMAN	CFAD_HUMAN	0.605355	9.16909e-05
F13B_HUMAN	CFAD_HUMAN	0.743789	2.01294e-07
CO1A1_HUMAN	CFAD_HUMAN	0.673253	6.81445e-06
C1QB_HUMAN	CFAD_HUMAN	0.622796	4.98386e-05
ALBU_HUMAN	CFAH_HUMAN	0.761681	6.84452e-08
A1AG1_HUMAN	CFAH_HUMAN	0.68857	3.44736e-06
A1AG2_HUMAN	CFAH_HUMAN	0.723002	6.34473e-07
A1AT_HUMAN	CFAH_HUMAN	0.665594	9.44165e-06
A1BG_HUMAN	CFAH_HUMAN	0.736839	2.99e-07
A2AP_HUMAN	CFAH_HUMAN	0.659609	1.21043e-05
FETUA_HUMAN	CFAH_HUMAN	0.806217	2.94936e-09
ANGT_HUMAN	CFAH_HUMAN	0.788068	1.16205e-08
ANT3_HUMAN	CFAH_HUMAN	0.890848	3.3884e-13
APOA1_HUMAN	CFAH_HUMAN	0.713477	1.03824e-06
APOA4_HUMAN	CFAH_HUMAN	0.653237	1.56749e-05
APOB_HUMAN	CFAH_HUMAN	0.639336	2.69986e-05
APOC1_HUMAN	CFAH_HUMAN	0.762646	6.44048e-08
APOC2_HUMAN	CFAH_HUMAN	0.635796	3.0876e-05
APOC3_HUMAN	CFAH_HUMAN	0.606964	8.68064e-05
APOC4_HUMAN	CFAH_HUMAN	0.651242	1.69757e-05
APOD_HUMAN	CFAH_HUMAN	0.657678	1.30989e-05
APOF_HUMAN	CFAH_HUMAN	0.632128	3.54207e-05
APOL1_HUMAN	CFAH_HUMAN	0.695714	2.47345e-06
APOM_HUMAN	CFAH_HUMAN	0.74152	2.29363e-07
ATRN_HUMAN	CFAH_HUMAN	0.852426	4.19438e-11
APOH_HUMAN	CFAH_HUMAN	0.701184	1.90583e-06
CNDP1_HUMAN	CFAH_HUMAN	0.633994	3.30379e-05
BTD_HUMAN	CFAH_HUMAN	0.699768	2.03999e-06
C4BPA_HUMAN	CFAH_HUMAN	0.859248	1.98224e-11
C4BPB_HUMAN	CFAH_HUMAN	0.773909	3.09892e-08
CBPB2_HUMAN	CFAH_HUMAN	0.891363	3.13971e-13
CBPN_HUMAN	CFAH_HUMAN	0.698224	2.19616e-06
CPN2_HUMAN	CFAH_HUMAN	0.693204	2.78245e-06
CD44_HUMAN	CFAH_HUMAN	0.70157	1.87067e-06
CERU_HUMAN	CFAH_HUMAN	0.659673	1.20723e-05
CLUS_HUMAN	CFAH_HUMAN	0.693332	2.76578e-06
FA9_HUMAN	CFAH_HUMAN	0.759235	7.97514e-08
FA5_HUMAN	CFAH_HUMAN	0.69211	2.92788e-06
FA10_HUMAN	CFAH_HUMAN	0.875145	2.93632e-12
FA12_HUMAN	CFAH_HUMAN	0.802484	3.95523e-09
F13B_HUMAN	CFAH_HUMAN	0.763998	5.91174e-08
C1QA_HUMAN	CFAH_HUMAN	0.641138	2.51994e-05
C1QB_HUMAN	CFAH_HUMAN	0.785622	1.38378e-08
C1QC_HUMAN	CFAH_HUMAN	0.704145	1.65106e-06
C1R_HUMAN	CFAH_HUMAN	0.747007	1.66887e-07
C1RL_HUMAN	CFAH_HUMAN	0.744433	1.9393e-07
C1S_HUMAN	CFAH_HUMAN	0.789934	1.0155e-08
CO2_HUMAN	CFAH_HUMAN	0.644291	2.23106e-05
CO3_HUMAN	CFAH_HUMAN	0.736581	3.03342e-07
CO5_HUMAN	CFAH_HUMAN	0.691659	2.98976e-06
CO6_HUMAN	CFAH_HUMAN	0.782662	1.70443e-08
CO8A_HUMAN	CFAH_HUMAN	0.88261	1.09268e-12
CO8B_HUMAN	CFAH_HUMAN	0.740958	2.36859e-07
CO8G_HUMAN	CFAH_HUMAN	0.783048	1.65902e-08
CFAB_HUMAN	CFAH_HUMAN	0.803514	3.64994e-09
CFAD_HUMAN	CFAH_HUMAN	0.609988	7.82538e-05
FA9_HUMAN	FHR1_HUMAN	0.656841	1.35526e-05
C1R_HUMAN	FHR1_HUMAN	0.671515	7.34381e-06
ALBU_HUMAN	FHR2_HUMAN	0.714699	9.75704e-07
A1AT_HUMAN	FHR2_HUMAN	0.628974	3.98029e-05
FETUA_HUMAN	FHR2_HUMAN	0.691337	3.03469e-06
ANT3_HUMAN	FHR2_HUMAN	0.739542	2.56733e-07
APOC1_HUMAN	FHR2_HUMAN	0.654331	1.50007e-05
APOM_HUMAN	FHR2_HUMAN	0.669434	8.02689e-06
ATRN_HUMAN	FHR2_HUMAN	0.776805	2.55027e-08
APOH_HUMAN	FHR2_HUMAN	0.671064	7.48704e-06
C4BPA_HUMAN	FHR2_HUMAN	0.796821	6.10218e-09
C4BPB_HUMAN	FHR2_HUMAN	0.615845	6.38215e-05
CBPB2_HUMAN	FHR2_HUMAN	0.753829	1.11119e-07
COMP_HUMAN	FHR2_HUMAN	0.64043	2.58929e-05
FA9_HUMAN	FHR2_HUMAN	0.700154	2.00257e-06
FA10_HUMAN	FHR2_HUMAN	0.775454	2.79404e-08
FA12_HUMAN	FHR2_HUMAN	0.696229	2.41409e-06
F13B_HUMAN	FHR2_HUMAN	0.776033	2.68704e-08
CO1A1_HUMAN	FHR2_HUMAN	0.624147	4.74661e-05
C1QA_HUMAN	FHR2_HUMAN	0.644935	2.17594e-05
C1QB_HUMAN	FHR2_HUMAN	0.77938	2.13949e-08
C1R_HUMAN	FHR2_HUMAN	0.723452	6.19557e-07
C1RL_HUMAN	FHR2_HUMAN	0.607929	8.39895e-05
C1S_HUMAN	FHR2_HUMAN	0.647509	1.96759e-05
CO6_HUMAN	FHR2_HUMAN	0.635989	3.06522e-05
CO8A_HUMAN	FHR2_HUMAN	0.814326	1.52474e-09
CO8B_HUMAN	FHR2_HUMAN	0.60735	8.56696e-05
CO8G_HUMAN	FHR2_HUMAN	0.688506	3.45754e-06
CFAB_HUMAN	FHR2_HUMAN	0.660188	1.18196e-05
CFAH_HUMAN	FHR2_HUMAN	0.84007	1.48869e-10
AACT_HUMAN	FHR4_HUMAN	0.618162	5.88099e-05
CO5_HUMAN	FHR4_HUMAN	0.620865	5.34142e-05
ALBU_HUMAN	CFAI_HUMAN	0.608122	8.34361e-05
A1AG1_HUMAN	CFAI_HUMAN	0.709679	1.25664e-06
A1AG2_HUMAN	CFAI_HUMAN	0.638564	2.78048e-05
AACT_HUMAN	CFAI_HUMAN	0.606449	8.83433e-05
A1AT_HUMAN	CFAI_HUMAN	0.638306	2.80783e-05
A1BG_HUMAN	CFAI_HUMAN	0.719591	7.58577e-07
A2AP_HUMAN	CFAI_HUMAN	0.625756	4.4775e-05
FETUA_HUMAN	CFAI_HUMAN	0.679045	5.29134e-06
ANGT_HUMAN	CFAI_HUMAN	0.784979	1.44832e-08
ANT3_HUMAN	CFAI_HUMAN	0.756468	9.46104e-08
APOB_HUMAN	CFAI_HUMAN	0.685674	3.93364e-06
APOC1_HUMAN	CFAI_HUMAN	0.710387	1.21297e-06
APOC4_HUMAN	CFAI_HUMAN	0.711739	1.13345e-06
APOL1_HUMAN	CFAI_HUMAN	0.643197	2.32769e-05
APOM_HUMAN	CFAI_HUMAN	0.708567	1.3282e-06
ATRN_HUMAN	CFAI_HUMAN	0.792187	8.61459e-09
C4BPA_HUMAN	CFAI_HUMAN	0.771592	3.61431e-08
C4BPB_HUMAN	CFAI_HUMAN	0.697838	2.23688e-06
CBPB2_HUMAN	CFAI_HUMAN	0.830351	3.74891e-10
CBPN_HUMAN	CFAI_HUMAN	0.628331	4.07554e-05
CPN2_HUMAN	CFAI_HUMAN	0.622023	5.12421e-05
CD44_HUMAN	CFAI_HUMAN	0.628073	4.11421e-05
CERU_HUMAN	CFAI_HUMAN	0.698803	2.13636e-06
FA9_HUMAN	CFAI_HUMAN	0.747007	1.66887e-07
FA5_HUMAN	CFAI_HUMAN	0.610761	7.61957e-05
FA10_HUMAN	CFAI_HUMAN	0.728408	4.75441e-07
FA12_HUMAN	CFAI_HUMAN	0.653173	1.57154e-05
F13B_HUMAN	CFAI_HUMAN	0.680332	4.99826e-06
C1QB_HUMAN	CFAI_HUMAN	0.803385	3.68687e-09
C1QC_HUMAN	CFAI_HUMAN	0.633093	3.41695e-05
C1R_HUMAN	CFAI_HUMAN	0.713412	1.04163e-06
C1RL_HUMAN	CFAI_HUMAN	0.725383	5.59209e-07
C1S_HUMAN	CFAI_HUMAN	0.749002	1.48369e-07
CO2_HUMAN	CFAI_HUMAN	0.610439	7.70472e-05
CO3_HUMAN	CFAI_HUMAN	0.700927	1.92961e-06
CO5_HUMAN	CFAI_HUMAN	0.634895	3.19404e-05
CO6_HUMAN	CFAI_HUMAN	0.660896	1.14799e-05
CO8A_HUMAN	CFAI_HUMAN	0.837045	1.9973e-10
CO8B_HUMAN	CFAI_HUMAN	0.7156	9.31857e-07
CO8G_HUMAN	CFAI_HUMAN	0.880358	1.48259e-12
CO9_HUMAN	CFAI_HUMAN	0.614815	6.61701e-05
CFAB_HUMAN	CFAI_HUMAN	0.722937	6.36631e-07
CFAH_HUMAN	CFAI_HUMAN	0.836787	2.04732e-10
FHR2_HUMAN	CFAI_HUMAN	0.792444	8.45306e-09
ACTB_HUMAN	COR1A_HUMAN	0.677482	5.66834e-06
AFAM_HUMAN	CBG_HUMAN	0.61385	6.84426e-05
ALBU_HUMAN	CBG_HUMAN	0.689535	3.29791e-06
A1AG2_HUMAN	CBG_HUMAN	0.614815	6.61701e-05
A1BG_HUMAN	CBG_HUMAN	0.749839	1.41183e-07
A2AP_HUMAN	CBG_HUMAN	0.81542	1.39147e-09
FETUA_HUMAN	CBG_HUMAN	0.63541	3.13282e-05
ANGT_HUMAN	CBG_HUMAN	0.814069	1.55777e-09
ANT3_HUMAN	CBG_HUMAN	0.786781	1.27428e-08
APOA1_HUMAN	CBG_HUMAN	0.669262	8.0858e-06
APOC1_HUMAN	CBG_HUMAN	0.655232	1.44655e-05
APOC3_HUMAN	CBG_HUMAN	0.609474	7.96536e-05
APOC4_HUMAN	CBG_HUMAN	0.625241	4.56207e-05
APOL1_HUMAN	CBG_HUMAN	0.607221	8.6047e-05
APOM_HUMAN	CBG_HUMAN	0.768488	4.42933e-08
ATRN_HUMAN	CBG_HUMAN	0.685481	3.96819e-06
CNDP1_HUMAN	CBG_HUMAN	0.67203	7.18318e-06
BTD_HUMAN	CBG_HUMAN	0.66051	1.1664e-05
C4BPA_HUMAN	CBG_HUMAN	0.662698	1.0655e-05
C4BPB_HUMAN	CBG_HUMAN	0.714185	1.0016e-06
CBPB2_HUMAN	CBG_HUMAN	0.78485	1.46156e-08
CBPN_HUMAN	CBG_HUMAN	0.823916	6.69762e-10
CPN2_HUMAN	CBG_HUMAN	0.848629	6.26441e-11
CD44_HUMAN	CBG_HUMAN	0.726799	5.18441e-07
CERU_HUMAN	CBG_HUMAN	0.632964	3.4334e-05
CHLE_HUMAN	CBG_HUMAN	0.673317	6.79553e-06
CLUS_HUMAN	CBG_HUMAN	0.801776	4.17868e-09
FA9_HUMAN	CBG_HUMAN	0.669456	8.01962e-06
FA5_HUMAN	CBG_HUMAN	0.763354	6.15831e-08
FA10_HUMAN	CBG_HUMAN	0.686897	3.72115e-06
FA12_HUMAN	CBG_HUMAN	0.681233	4.80201e-06
C1QB_HUMAN	CBG_HUMAN	0.683164	4.40496e-06
C1QC_HUMAN	CBG_HUMAN	0.687283	3.65626e-06
C1R_HUMAN	CBG_HUMAN	0.681812	4.67959e-06
C1RL_HUMAN	CBG_HUMAN	0.675441	6.19742e-06
C1S_HUMAN	CBG_HUMAN	0.722937	6.36631e-07
CO2_HUMAN	CBG_HUMAN	0.743854	2.00546e-07
CO3_HUMAN	CBG_HUMAN	0.831124	3.49108e-10
CO5_HUMAN	CBG_HUMAN	0.762389	6.54601e-08
CO6_HUMAN	CBG_HUMAN	0.628459	4.05633e-05
CO8A_HUMAN	CBG_HUMAN	0.625499	4.51961e-05
CO8B_HUMAN	CBG_HUMAN	0.842451	1.17615e-10
CO8G_HUMAN	CBG_HUMAN	0.70865	1.32273e-06
CFAB_HUMAN	CBG_HUMAN	0.657678	1.30989e-05
CFAH_HUMAN	CBG_HUMAN	0.766186	5.13997e-08
CFAI_HUMAN	CBG_HUMAN	0.69861	2.15612e-06
Gly (mg/dL)	CRP_HUMAN	0.629797	3.86151e-05
B2 micro (mg/L)	CYTC_HUMAN	0.686152	3.84925e-06
ALBU_HUMAN	CYTC_HUMAN	0.666624	9.04155e-06
ANGT_HUMAN	CYTC_HUMAN	0.600656	0.000107404
APOA4_HUMAN	CYTC_HUMAN	0.688827	3.40691e-06
APOD_HUMAN	CYTC_HUMAN	0.608701	8.17957e-05
CADH5_HUMAN	CYTC_HUMAN	0.82546	5.83944e-10
CBPN_HUMAN	CYTC_HUMAN	0.604325	9.49456e-05
CPN2_HUMAN	CYTC_HUMAN	0.619256	5.65693e-05
CD44_HUMAN	CYTC_HUMAN	0.745463	1.82662e-07
CLUS_HUMAN	CYTC_HUMAN	0.715021	9.59832e-07
CO8B_HUMAN	CYTC_HUMAN	0.63187	3.57614e-05
CFAD_HUMAN	CYTC_HUMAN	0.793474	7.8346e-09
AFAM_HUMAN	ECM1_HUMAN	0.609474	7.96536e-05
APOA1_HUMAN	ECM1_HUMAN	0.627043	4.27224e-05
F13A_HUMAN	ECM1_HUMAN	0.641846	2.45229e-05
CO3_HUMAN	FETUB_HUMAN	0.621058	5.30465e-05
CO5_HUMAN	FETUB_HUMAN	0.656326	1.38388e-05
F13A_HUMAN	FIBB_HUMAN	0.808019	2.554e-09
ECM1_HUMAN	FIBB_HUMAN	0.621058	5.30465e-05
FIBA_HUMAN	FIBB_HUMAN	0.833505	2.79615e-10
F13A_HUMAN	FIBG_HUMAN	0.801326	4.32691e-09
FIBA_HUMAN	FIBG_HUMAN	0.847664	6.92495e-11
FIBB_HUMAN	FIBG_HUMAN	0.98996	0
CNDP1_HUMAN	FINC_HUMAN	0.616682	6.19689e-05
F13A_HUMAN	FINC_HUMAN	0.664114	1.00451e-05
ECM1_HUMAN	FINC_HUMAN	0.614365	6.7222e-05
CADH5_HUMAN	FBLN1_HUMAN	0.658901	1.24607e-05
CD44_HUMAN	FBLN1_HUMAN	0.610439	7.70472e-05
ALBU_HUMAN	FCN3_HUMAN	0.692689	2.85004e-06
A1BG_HUMAN	FCN3_HUMAN	0.716759	8.7814e-07
A2AP_HUMAN	FCN3_HUMAN	0.667332	8.77551e-06
FETUA_HUMAN	FCN3_HUMAN	0.625499	4.51961e-05
ANGT_HUMAN	FCN3_HUMAN	0.717145	8.60876e-07
ANT3_HUMAN	FCN3_HUMAN	0.70865	1.32273e-06
APOC1_HUMAN	FCN3_HUMAN	0.665272	9.56995e-06
APOC3_HUMAN	FCN3_HUMAN	0.663985	1.00992e-05
APOC4_HUMAN	FCN3_HUMAN	0.643648	2.28745e-05
APOM_HUMAN	FCN3_HUMAN	0.730707	4.19657e-07
BTD_HUMAN	FCN3_HUMAN	0.724224	5.94734e-07
CBPB2_HUMAN	FCN3_HUMAN	0.693976	2.68381e-06
CBPN_HUMAN	FCN3_HUMAN	0.731175	4.09073e-07
CPN2_HUMAN	FCN3_HUMAN	0.742374	2.18411e-07
CHLE_HUMAN	FCN3_HUMAN	0.700798	1.94159e-06
CLUS_HUMAN	FCN3_HUMAN	0.739027	2.64333e-07
FA9_HUMAN	FCN3_HUMAN	0.695907	2.45103e-06
FA5_HUMAN	FCN3_HUMAN	0.759235	7.97514e-08
C1QB_HUMAN	FCN3_HUMAN	0.714571	9.82121e-07
C1QC_HUMAN	FCN3_HUMAN	0.694877	2.57277e-06
C1R_HUMAN	FCN3_HUMAN	0.657678	1.30989e-05
C1RL_HUMAN	FCN3_HUMAN	0.693719	2.71633e-06
C1S_HUMAN	FCN3_HUMAN	0.687025	3.69941e-06
CO2_HUMAN	FCN3_HUMAN	0.683035	4.43046e-06
CO3_HUMAN	FCN3_HUMAN	0.806088	2.97967e-09
CO5_HUMAN	FCN3_HUMAN	0.6515	1.68025e-05
CO8B_HUMAN	FCN3_HUMAN	0.757305	8.98688e-08
CO8G_HUMAN	FCN3_HUMAN	0.730789	4.17791e-07
CFAB_HUMAN	FCN3_HUMAN	0.619192	5.66989e-05
CFAH_HUMAN	FCN3_HUMAN	0.637984	2.84237e-05
CFAI_HUMAN	FCN3_HUMAN	0.666559	9.06609e-06
CBG_HUMAN	FCN3_HUMAN	0.729631	4.44982e-07
ALBU_HUMAN	ALDOA_HUMAN	0.696486	2.3849e-06
A2AP_HUMAN	ALDOA_HUMAN	0.643455	2.30462e-05
ANT3_HUMAN	ALDOA_HUMAN	0.669649	7.95394e-06
APOC3_HUMAN	ALDOA_HUMAN	0.637791	2.86327e-05
APOM_HUMAN	ALDOA_HUMAN	0.667568	8.6884e-06
CBPB2_HUMAN	ALDOA_HUMAN	0.640172	2.61493e-05
CBPN_HUMAN	ALDOA_HUMAN	0.68902	3.37687e-06
CPN2_HUMAN	ALDOA_HUMAN	0.718625	7.97544e-07
CLUS_HUMAN	ALDOA_HUMAN	0.674089	6.5722e-06
FA9_HUMAN	ALDOA_HUMAN	0.613592	6.90603e-05
CO3_HUMAN	ALDOA_HUMAN	0.78736	1.22259e-08
CO5_HUMAN	ALDOA_HUMAN	0.673317	6.79553e-06
CO8B_HUMAN	ALDOA_HUMAN	0.65401	1.51962e-05
CBG_HUMAN	ALDOA_HUMAN	0.615137	6.54279e-05
FCN3_HUMAN	ALDOA_HUMAN	0.60735	8.56696e-05
A1BG_HUMAN	G6PE_HUMAN	0.617365	6.04921e-05
ANT3_HUMAN	G6PE_HUMAN	0.600888	0.000106575
APOA4_HUMAN	G6PE_HUMAN	0.602175	0.000102077
ATRN_HUMAN	G6PE_HUMAN	0.618781	5.75325e-05
COMP_HUMAN	G6PE_HUMAN	0.618395	5.83264e-05
F13B_HUMAN	G6PE_HUMAN	0.649675	1.80653e-05
CO1A1_HUMAN	G6PE_HUMAN	0.669241	8.09312e-06
C1QB_HUMAN	G6PE_HUMAN	0.644011	2.25546e-05
FHR2_HUMAN	G6PE_HUMAN	0.618781	5.75325e-05
CFAI_HUMAN	G6PE_HUMAN	0.606295	8.88079e-05
ALBU_HUMAN	GELS_HUMAN	0.692045	2.93665e-06
APOD_HUMAN	GELS_HUMAN	0.696937	2.33459e-06
CNDP1_HUMAN	GELS_HUMAN	0.704788	1.59998e-06
CBPN_HUMAN	GELS_HUMAN	0.661797	1.10604e-05
CPN2_HUMAN	GELS_HUMAN	0.611726	7.36918e-05
CLUS_HUMAN	GELS_HUMAN	0.717016	8.66596e-07
CYTC_HUMAN	GELS_HUMAN	0.619578	5.59251e-05
A1BG_HUMAN	GPX3_HUMAN	0.784593	1.48837e-08
A2AP_HUMAN	GPX3_HUMAN	0.759557	7.81711e-08
A2MG_HUMAN	GPX3_HUMAN	0.613914	6.82889e-05
ANGT_HUMAN	GPX3_HUMAN	0.631806	3.5847e-05
ANT3_HUMAN	GPX3_HUMAN	0.664629	9.83132e-06
APOA1_HUMAN	GPX3_HUMAN	0.618677	5.77457e-05
APOF_HUMAN	GPX3_HUMAN	0.670936	7.52843e-06
BTD_HUMAN	GPX3_HUMAN	0.6515	1.68025e-05
CBPN_HUMAN	GPX3_HUMAN	0.726863	5.16655e-07
CPN2_HUMAN	GPX3_HUMAN	0.682842	4.46897e-06
CLUS_HUMAN	GPX3_HUMAN	0.72815	4.82093e-07
FA5_HUMAN	GPX3_HUMAN	0.658965	1.24279e-05
C1QB_HUMAN	GPX3_HUMAN	0.613657	6.89054e-05
C1QC_HUMAN	GPX3_HUMAN	0.693461	2.74921e-06
C1S_HUMAN	GPX3_HUMAN	0.637856	2.85629e-05
CO2_HUMAN	GPX3_HUMAN	0.737161	2.93652e-07
CO3_HUMAN	GPX3_HUMAN	0.719655	7.56043e-07
CO5_HUMAN	GPX3_HUMAN	0.674862	6.35558e-06
CBG_HUMAN	GPX3_HUMAN	0.612048	7.28738e-05
A1AG2_HUMAN	HPT_HUMAN	0.629232	3.94276e-05
AACT_HUMAN	HPT_HUMAN	0.619192	5.66989e-05
C4BPA_HUMAN	HPT_HUMAN	0.64841	1.89906e-05
C4BPB_HUMAN	HPT_HUMAN	0.689085	3.3669e-06
FA9_HUMAN	HPT_HUMAN	0.660445	1.1695e-05
FA10_HUMAN	HPT_HUMAN	0.65446	1.49232e-05
C1R_HUMAN	HPT_HUMAN	0.761102	7.09805e-08
C1S_HUMAN	HPT_HUMAN	0.641073	2.52618e-05
CO5_HUMAN	HPT_HUMAN	0.606127	8.93163e-05
CO6_HUMAN	HPT_HUMAN	0.6645	9.88437e-06
CO8A_HUMAN	HPT_HUMAN	0.60233	0.000101549
CO8B_HUMAN	HPT_HUMAN	0.618741	5.76139e-05
CO9_HUMAN	HPT_HUMAN	0.80538	3.15159e-09
CFAB_HUMAN	HPT_HUMAN	0.715086	9.56686e-07
APOC1_HUMAN	HPTR_HUMAN	0.6143	6.73735e-05
APOC3_HUMAN	HPTR_HUMAN	0.609152	8.05399e-05
APOL1_HUMAN	HPTR_HUMAN	0.750483	1.35875e-07
C4BPA_HUMAN	HPTR_HUMAN	0.624212	4.73557e-05
FA10_HUMAN	HPTR_HUMAN	0.632449	3.49991e-05
ALBU_HUMAN	HBA_HUMAN	0.652722	1.60016e-05
APOC1_HUMAN	HBA_HUMAN	0.618162	5.88099e-05
APOC3_HUMAN	HBA_HUMAN	0.609731	7.89509e-05
APOD_HUMAN	HBA_HUMAN	0.608186	8.32524e-05
B3AT_HUMAN	HBA_HUMAN	0.720906	7.08286e-07
CAH1_HUMAN	HBA_HUMAN	0.967049	0
ALBU_HUMAN	HBB_HUMAN	0.604582	9.41223e-05
B3AT_HUMAN	HBB_HUMAN	0.735067	3.30084e-07
CAH1_HUMAN	HBB_HUMAN	0.97194	0
HBA_HUMAN	HBB_HUMAN	0.993822	0
ALBU_HUMAN	HBD_HUMAN	0.630583	3.75093e-05
APOC1_HUMAN	HBD_HUMAN	0.600914	0.000106484
B3AT_HUMAN	HBD_HUMAN	0.7276	4.9659e-07
CAH1_HUMAN	HBD_HUMAN	0.95984	0
HBA_HUMAN	HBD_HUMAN	0.985069	0
HBB_HUMAN	HBD_HUMAN	0.983267	0
ALBU_HUMAN	HEMO_HUMAN	0.849659	5.62479e-11
A1AG1_HUMAN	HEMO_HUMAN	0.623053	4.93786e-05
A1AG2_HUMAN	HEMO_HUMAN	0.716373	8.95721e-07
A1AT_HUMAN	HEMO_HUMAN	0.639014	2.73319e-05
A1BG_HUMAN	HEMO_HUMAN	0.717145	8.60876e-07
A2AP_HUMAN	HEMO_HUMAN	0.763676	6.03386e-08
FETUA_HUMAN	HEMO_HUMAN	0.642876	2.35682e-05
ANGT_HUMAN	HEMO_HUMAN	0.788068	1.16205e-08
ANT3_HUMAN	HEMO_HUMAN	0.83402	2.66391e-10
APOA1_HUMAN	HEMO_HUMAN	0.680203	5.02688e-06
APOC1_HUMAN	HEMO_HUMAN	0.646351	2.05899e-05
APOC3_HUMAN	HEMO_HUMAN	0.741794	2.25792e-07
APOD_HUMAN	HEMO_HUMAN	0.736131	3.11082e-07
APOM_HUMAN	HEMO_HUMAN	0.847654	6.93199e-11
ATRN_HUMAN	HEMO_HUMAN	0.664371	9.93768e-06
CNDP1_HUMAN	HEMO_HUMAN	0.716051	9.10619e-07
BTD_HUMAN	HEMO_HUMAN	0.628331	4.07554e-05
C4BPA_HUMAN	HEMO_HUMAN	0.696679	2.36322e-06
C4BPB_HUMAN	HEMO_HUMAN	0.678144	5.50574e-06
CBPB2_HUMAN	HEMO_HUMAN	0.778028	2.34682e-08
CBPN_HUMAN	HEMO_HUMAN	0.828292	4.5256e-10
CPN2_HUMAN	HEMO_HUMAN	0.838847	1.67771e-10
CD44_HUMAN	HEMO_HUMAN	0.728343	4.77096e-07
CLUS_HUMAN	HEMO_HUMAN	0.890848	3.3884e-13
FA9_HUMAN	HEMO_HUMAN	0.814905	1.45278e-09
FA5_HUMAN	HEMO_HUMAN	0.666688	9.01706e-06
FA10_HUMAN	HEMO_HUMAN	0.761424	6.95615e-08
FA12_HUMAN	HEMO_HUMAN	0.659351	1.22328e-05
F13B_HUMAN	HEMO_HUMAN	0.626142	4.41501e-05
C1QB_HUMAN	HEMO_HUMAN	0.676985	5.79305e-06
C1QC_HUMAN	HEMO_HUMAN	0.674669	6.40912e-06
C1R_HUMAN	HEMO_HUMAN	0.858412	2.17761e-11
C1RL_HUMAN	HEMO_HUMAN	0.634252	3.27209e-05
C1S_HUMAN	HEMO_HUMAN	0.730532	4.23698e-07
CO2_HUMAN	HEMO_HUMAN	0.857124	2.51354e-11
CO3_HUMAN	HEMO_HUMAN	0.858927	2.05538e-11
CO4A_HUMAN	HEMO_HUMAN	0.618291	5.85422e-05
CO5_HUMAN	HEMO_HUMAN	0.862016	1.44622e-11
CO6_HUMAN	HEMO_HUMAN	0.641846	2.45229e-05
CO8A_HUMAN	HEMO_HUMAN	0.690758	3.11712e-06
CO8B_HUMAN	HEMO_HUMAN	0.867422	7.65654e-12
CO8G_HUMAN	HEMO_HUMAN	0.730789	4.17791e-07
CO9_HUMAN	HEMO_HUMAN	0.669713	7.93215e-06
CFAB_HUMAN	HEMO_HUMAN	0.65948	1.21684e-05
CFAH_HUMAN	HEMO_HUMAN	0.791801	8.86225e-09
FHR2_HUMAN	HEMO_HUMAN	0.6394	2.69324e-05
CFAI_HUMAN	HEMO_HUMAN	0.697966	2.22323e-06
CBG_HUMAN	HEMO_HUMAN	0.804865	3.28235e-09
CYTC_HUMAN	HEMO_HUMAN	0.735358	3.24773e-07
FCN3_HUMAN	HEMO_HUMAN	0.694105	2.66768e-06
ALDOA_HUMAN	HEMO_HUMAN	0.702407	1.79653e-06
HPT_HUMAN	HEMO_HUMAN	0.616424	6.25337e-05
ALBU_HUMAN	HEP2_HUMAN	0.752864	1.17795e-07
A1AG2_HUMAN	HEP2_HUMAN	0.672609	7.00631e-06
A1BG_HUMAN	HEP2_HUMAN	0.708521	1.33121e-06
A2AP_HUMAN	HEP2_HUMAN	0.820569	8.9742e-10
FETUA_HUMAN	HEP2_HUMAN	0.644291	2.23106e-05
ANGT_HUMAN	HEP2_HUMAN	0.732076	3.89377e-07
ANT3_HUMAN	HEP2_HUMAN	0.793088	8.06143e-09
APOA1_HUMAN	HEP2_HUMAN	0.613786	6.85965e-05
APOB_HUMAN	HEP2_HUMAN	0.609409	7.98302e-05
APOC1_HUMAN	HEP2_HUMAN	0.648925	1.86088e-05
APOC2_HUMAN	HEP2_HUMAN	0.608894	8.12553e-05
APOC3_HUMAN	HEP2_HUMAN	0.799974	4.80136e-09
APOC4_HUMAN	HEP2_HUMAN	0.654203	1.50787e-05
APOD_HUMAN	HEP2_HUMAN	0.668941	8.1972e-06
APOL1_HUMAN	HEP2_HUMAN	0.734522	3.4023e-07
APOM_HUMAN	HEP2_HUMAN	0.80865	2.42755e-09
ATRN_HUMAN	HEP2_HUMAN	0.64339	2.31036e-05
CNDP1_HUMAN	HEP2_HUMAN	0.703952	1.66667e-06
BTD_HUMAN	HEP2_HUMAN	0.643648	2.28745e-05
C4BPA_HUMAN	HEP2_HUMAN	0.674797	6.37338e-06
C4BPB_HUMAN	HEP2_HUMAN	0.730403	4.2668e-07
CBPB2_HUMAN	HEP2_HUMAN	0.811494	1.92667e-09
CBPN_HUMAN	HEP2_HUMAN	0.822371	7.67182e-10
CPN2_HUMAN	HEP2_HUMAN	0.841678	1.2701e-10
CHLE_HUMAN	HEP2_HUMAN	0.63393	3.31176e-05
CLUS_HUMAN	HEP2_HUMAN	0.889819	3.93907e-13
FA9_HUMAN	HEP2_HUMAN	0.765736	5.29081e-08
FA5_HUMAN	HEP2_HUMAN	0.708392	1.33974e-06
FA10_HUMAN	HEP2_HUMAN	0.77584	2.72228e-08
FA12_HUMAN	HEP2_HUMAN	0.638113	2.82851e-05
C1QB_HUMAN	HEP2_HUMAN	0.605033	9.2697e-05
C1QC_HUMAN	HEP2_HUMAN	0.611726	7.36918e-05
C1R_HUMAN	HEP2_HUMAN	0.802034	4.09611e-09
C1RL_HUMAN	HEP2_HUMAN	0.628974	3.98029e-05
C1S_HUMAN	HEP2_HUMAN	0.695778	2.46596e-06
CO2_HUMAN	HEP2_HUMAN	0.815163	1.42182e-09
CO3_HUMAN	HEP2_HUMAN	0.86562	9.4933e-12
CO5_HUMAN	HEP2_HUMAN	0.872828	3.93996e-12
CO6_HUMAN	HEP2_HUMAN	0.693719	2.71633e-06
CO8A_HUMAN	HEP2_HUMAN	0.666559	9.06609e-06
CO8B_HUMAN	HEP2_HUMAN	0.883383	9.82769e-13
CO8G_HUMAN	HEP2_HUMAN	0.686124	3.8541e-06
CO9_HUMAN	HEP2_HUMAN	0.657614	1.31333e-05
CFAB_HUMAN	HEP2_HUMAN	0.680461	4.96978e-06
CFAH_HUMAN	HEP2_HUMAN	0.751899	1.24839e-07
CFAI_HUMAN	HEP2_HUMAN	0.671966	7.20308e-06
CBG_HUMAN	HEP2_HUMAN	0.826232	5.44977e-10
FCN3_HUMAN	HEP2_HUMAN	0.668876	8.21965e-06
ALDOA_HUMAN	HEP2_HUMAN	0.715536	9.34928e-07
GELS_HUMAN	HEP2_HUMAN	0.606964	8.68064e-05
HPT_HUMAN	HEP2_HUMAN	0.685674	3.93364e-06
HEMO_HUMAN	HEP2_HUMAN	0.898829	9.92539e-14
ALBU_HUMAN	HGFA_HUMAN	0.774038	3.07238e-08
A1BG_HUMAN	HGFA_HUMAN	0.623697	4.82453e-05
FETUA_HUMAN	HGFA_HUMAN	0.703887	1.67191e-06
ANGT_HUMAN	HGFA_HUMAN	0.631935	3.56759e-05
ANT3_HUMAN	HGFA_HUMAN	0.741794	2.25792e-07
APOC1_HUMAN	HGFA_HUMAN	0.69211	2.92788e-06
APOD_HUMAN	HGFA_HUMAN	0.667718	8.63342e-06
APOM_HUMAN	HGFA_HUMAN	0.609963	7.83215e-05
ATRN_HUMAN	HGFA_HUMAN	0.645579	2.12205e-05
CNDP1_HUMAN	HGFA_HUMAN	0.630905	3.70652e-05
BTD_HUMAN	HGFA_HUMAN	0.708135	1.35696e-06
CBPB2_HUMAN	HGFA_HUMAN	0.68001	5.0701e-06
CBPN_HUMAN	HGFA_HUMAN	0.675827	6.09398e-06
CPN2_HUMAN	HGFA_HUMAN	0.637598	2.88432e-05
COMP_HUMAN	HGFA_HUMAN	0.638821	2.75337e-05
CLUS_HUMAN	HGFA_HUMAN	0.6264	4.37378e-05
FA10_HUMAN	HGFA_HUMAN	0.600206	0.000109031
CO1A1_HUMAN	HGFA_HUMAN	0.69462	2.60406e-06
C1QB_HUMAN	HGFA_HUMAN	0.719848	7.48486e-07
C1QC_HUMAN	HGFA_HUMAN	0.615459	6.46933e-05
CO8A_HUMAN	HGFA_HUMAN	0.624405	4.70259e-05
CO8G_HUMAN	HGFA_HUMAN	0.629232	3.94276e-05
CFAH_HUMAN	HGFA_HUMAN	0.691852	2.9631e-06
FHR2_HUMAN	HGFA_HUMAN	0.701956	1.83611e-06
CFAI_HUMAN	HGFA_HUMAN	0.620286	5.45313e-05
FCN3_HUMAN	HGFA_HUMAN	0.648024	1.92816e-05
HEMO_HUMAN	HGFA_HUMAN	0.6013	0.000105117
AFAM_HUMAN	HRG_HUMAN	0.630133	3.81391e-05
ALBU_HUMAN	HRG_HUMAN	0.600914	0.000106484
FETUA_HUMAN	HRG_HUMAN	0.705303	1.56017e-06
ANT3_HUMAN	HRG_HUMAN	0.634959	3.18633e-05
APOC1_HUMAN	HRG_HUMAN	0.642168	2.42208e-05
APOC2_HUMAN	HRG_HUMAN	0.618548	5.80101e-05
APOM_HUMAN	HRG_HUMAN	0.606102	8.93933e-05
ATRN_HUMAN	HRG_HUMAN	0.680976	4.85735e-06
CNDP1_HUMAN	HRG_HUMAN	0.738898	2.66265e-07
CFAH_HUMAN	HRG_HUMAN	0.644999	2.17049e-05
CBG_HUMAN	HRG_HUMAN	0.616489	6.23921e-05
HGFA_HUMAN	HRG_HUMAN	0.605097	9.2495e-05
ALBU_HUMAN	HABP2_HUMAN	0.648925	1.86088e-05
A1AG1_HUMAN	HABP2_HUMAN	0.629232	3.94276e-05
A1AG2_HUMAN	HABP2_HUMAN	0.697838	2.23688e-06
A1AT_HUMAN	HABP2_HUMAN	0.683035	4.43046e-06
FETUA_HUMAN	HABP2_HUMAN	0.699125	2.10378e-06
ANGT_HUMAN	HABP2_HUMAN	0.69655	2.37765e-06
ANT3_HUMAN	HABP2_HUMAN	0.726413	5.2928e-07
APOA1_HUMAN	HABP2_HUMAN	0.640687	2.56387e-05
APOA4_HUMAN	HABP2_HUMAN	0.637856	2.85629e-05
APOC1_HUMAN	HABP2_HUMAN	0.623053	4.93786e-05
APOD_HUMAN	HABP2_HUMAN	0.698095	2.20966e-06
APOF_HUMAN	HABP2_HUMAN	0.627944	4.13367e-05
ATRN_HUMAN	HABP2_HUMAN	0.735552	3.21299e-07
APOH_HUMAN	HABP2_HUMAN	0.685223	4.01469e-06
B2MG_HUMAN	HABP2_HUMAN	0.611469	7.43521e-05
C4BPA_HUMAN	HABP2_HUMAN	0.82192	7.97984e-10
C4BPB_HUMAN	HABP2_HUMAN	0.696937	2.33459e-06
CBPB2_HUMAN	HABP2_HUMAN	0.775325	2.81834e-08
CLUS_HUMAN	HABP2_HUMAN	0.607736	8.45462e-05
FA9_HUMAN	HABP2_HUMAN	0.744304	1.95383e-07
FA10_HUMAN	HABP2_HUMAN	0.851525	4.61786e-11
FA12_HUMAN	HABP2_HUMAN	0.627687	4.17284e-05
F13B_HUMAN	HABP2_HUMAN	0.755889	9.80271e-08
C1QA_HUMAN	HABP2_HUMAN	0.686897	3.72115e-06
C1QB_HUMAN	HABP2_HUMAN	0.741344	2.3169e-07
C1QC_HUMAN	HABP2_HUMAN	0.621251	5.26811e-05
C1R_HUMAN	HABP2_HUMAN	0.784078	1.54336e-08
C1S_HUMAN	HABP2_HUMAN	0.681362	4.77455e-06
CO2_HUMAN	HABP2_HUMAN	0.620221	5.46567e-05
CO6_HUMAN	HABP2_HUMAN	0.683035	4.43046e-06
CO8A_HUMAN	HABP2_HUMAN	0.771978	3.52325e-08
CO8B_HUMAN	HABP2_HUMAN	0.633479	3.36803e-05
CO8G_HUMAN	HABP2_HUMAN	0.693719	2.71633e-06
CO9_HUMAN	HABP2_HUMAN	0.688184	3.50886e-06
CFAB_HUMAN	HABP2_HUMAN	0.78086	1.93193e-08
CFAD_HUMAN	HABP2_HUMAN	0.652014	1.64609e-05
CFAH_HUMAN	HABP2_HUMAN	0.799138	5.11878e-09
FHR2_HUMAN	HABP2_HUMAN	0.724739	5.78696e-07
CFAI_HUMAN	HABP2_HUMAN	0.727571	4.97374e-07
CBG_HUMAN	HABP2_HUMAN	0.632578	3.48317e-05
HEMO_HUMAN	HABP2_HUMAN	0.732977	3.70557e-07
HEP2_HUMAN	HABP2_HUMAN	0.666559	9.06609e-06
HGFA_HUMAN	HABP2_HUMAN	0.604003	9.59838e-05
CO8G_HUMAN	A0A0G2JRQ6_HUMAN	0.602587	0.000100675
A0A075B7D0_HUMAN	A0A0J9YY99_HUMAN	0.62241	5.05359e-05
A1BG_HUMAN	S4R460_HUMAN	0.601557	0.000104215
BTD_HUMAN	S4R460_HUMAN	0.700412	1.97797e-06
CBPN_HUMAN	S4R460_HUMAN	0.763097	6.25957e-08
CPN2_HUMAN	S4R460_HUMAN	0.73671	3.01164e-07
CLUS_HUMAN	S4R460_HUMAN	0.684966	4.06168e-06
FA5_HUMAN	S4R460_HUMAN	0.60336	9.8091e-05
C1QC_HUMAN	S4R460_HUMAN	0.657163	1.33765e-05
CO3_HUMAN	S4R460_HUMAN	0.680976	4.85735e-06
CO8B_HUMAN	S4R460_HUMAN	0.624726	4.64809e-05
CYTC_HUMAN	S4R460_HUMAN	0.620736	5.36607e-05
FCN3_HUMAN	S4R460_HUMAN	0.667653	8.65696e-06
ALDOA_HUMAN	S4R460_HUMAN	0.615845	6.38215e-05
GELS_HUMAN	S4R460_HUMAN	0.662247	1.0856e-05
A0A0J9YY99_HUMAN	S4R460_HUMAN	0.600013	0.000109735
ALBU_HUMAN	A0A075B7B8_HUMAN	0.685996	3.87667e-06
ANT3_HUMAN	A0A075B7B8_HUMAN	0.612241	7.23869e-05
APOD_HUMAN	A0A075B7B8_HUMAN	0.604132	9.55673e-05
APOM_HUMAN	A0A075B7B8_HUMAN	0.64163	2.47277e-05
CBPB2_HUMAN	A0A075B7B8_HUMAN	0.602201	0.000101989
FA9_HUMAN	A0A075B7B8_HUMAN	0.657549	1.31678e-05
C1QA_HUMAN	A0A075B7B8_HUMAN	0.658708	1.25596e-05
C1QB_HUMAN	A0A075B7B8_HUMAN	0.80596	3.01027e-09
C1QC_HUMAN	A0A075B7B8_HUMAN	0.606063	8.9512e-05
C1R_HUMAN	A0A075B7B8_HUMAN	0.729759	4.41882e-07
CO8A_HUMAN	A0A075B7B8_HUMAN	0.625885	4.45658e-05
CO8B_HUMAN	A0A075B7B8_HUMAN	0.645064	2.16506e-05
CO8G_HUMAN	A0A075B7B8_HUMAN	0.621122	5.29245e-05
CFAH_HUMAN	A0A075B7B8_HUMAN	0.681362	4.77455e-06
FHR2_HUMAN	A0A075B7B8_HUMAN	0.759235	7.97514e-08
CFAI_HUMAN	A0A075B7B8_HUMAN	0.657163	1.33765e-05
G6PE_HUMAN	A0A075B7B8_HUMAN	0.625024	4.59818e-05
HGFA_HUMAN	A0A075B7B8_HUMAN	0.626014	4.43575e-05
C1QB_HUMAN	IGHA1_HUMAN	0.649569	1.81414e-05
C1QC_HUMAN	IGHA1_HUMAN	0.612885	7.07852e-05
CO8G_HUMAN	IGHA1_HUMAN	0.622796	4.98386e-05
A0A075B7B8_HUMAN	IGHA1_HUMAN	0.670035	7.82404e-06
IGHA1_HUMAN	IGHA2_HUMAN	0.88512	7.72049e-13
ALBU_HUMAN	IGHG1_HUMAN	0.630004	3.83208e-05
A1BG_HUMAN	IGHG1_HUMAN	0.743918	1.99801e-07
A2MG_HUMAN	IGHG1_HUMAN	0.656906	1.35172e-05
ANGT_HUMAN	IGHG1_HUMAN	0.621637	5.19571e-05
ANT3_HUMAN	IGHG1_HUMAN	0.738963	2.65297e-07
APOF_HUMAN	IGHG1_HUMAN	0.646544	2.04349e-05
BTD_HUMAN	IGHG1_HUMAN	0.672094	7.16333e-06
CBPB2_HUMAN	IGHG1_HUMAN	0.675891	6.07689e-06
CBPN_HUMAN	IGHG1_HUMAN	0.718432	8.05555e-07
CPN2_HUMAN	IGHG1_HUMAN	0.656262	1.3875e-05
COMP_HUMAN	IGHG1_HUMAN	0.679238	5.2464e-06
CD44_HUMAN	IGHG1_HUMAN	0.643262	2.3219e-05
CERU_HUMAN	IGHG1_HUMAN	0.626722	4.32274e-05
C1QB_HUMAN	IGHG1_HUMAN	0.7909	9.466e-09
C1QC_HUMAN	IGHG1_HUMAN	0.737997	2.80157e-07
C1RL_HUMAN	IGHG1_HUMAN	0.664757	9.77853e-06
C1S_HUMAN	IGHG1_HUMAN	0.69005	3.22065e-06
CO3_HUMAN	IGHG1_HUMAN	0.626529	4.3533e-05
CO8A_HUMAN	IGHG1_HUMAN	0.65993	1.19453e-05
CO8B_HUMAN	IGHG1_HUMAN	0.625241	4.56207e-05
CO8G_HUMAN	IGHG1_HUMAN	0.774424	2.99403e-08
CFAH_HUMAN	IGHG1_HUMAN	0.673832	6.64588e-06
FHR2_HUMAN	IGHG1_HUMAN	0.670035	7.82404e-06
CFAI_HUMAN	IGHG1_HUMAN	0.676921	5.8094e-06
FBLN1_HUMAN	IGHG1_HUMAN	0.600142	0.000109265
G6PE_HUMAN	IGHG1_HUMAN	0.600888	0.000106575
HGFA_HUMAN	IGHG1_HUMAN	0.751319	1.29249e-07
A0A0G2JRQ6_HUMAN	IGHG1_HUMAN	0.725319	5.6113e-07
S4R460_HUMAN	IGHG1_HUMAN	0.622796	4.98386e-05
A0A075B7B8_HUMAN	IGHG1_HUMAN	0.796306	6.34325e-09
IGHA1_HUMAN	IGHG1_HUMAN	0.696229	2.41409e-06
CBPN_HUMAN	IGHG2_HUMAN	0.613786	6.85965e-05
C1QC_HUMAN	IGHG2_HUMAN	0.620221	5.46567e-05
A0A0J9YY99_HUMAN	IGHG2_HUMAN	0.608766	8.16152e-05
S4R460_HUMAN	IGHG2_HUMAN	0.754666	1.05617e-07
A0A075B7B8_HUMAN	IGHG2_HUMAN	0.622088	5.11238e-05
IGHG1_HUMAN	IGHG2_HUMAN	0.697709	2.2506e-06
FETUA_HUMAN	IGHG3_HUMAN	0.63438	3.25634e-05
FA10_HUMAN	IGHG3_HUMAN	0.629811	3.85949e-05
CO6_HUMAN	IGHG3_HUMAN	0.600785	0.000106943
HGFA_HUMAN	IGHG3_HUMAN	0.663535	1.02906e-05
CD5L_HUMAN	IGHM_HUMAN	0.921676	1.55431e-15
COMP_HUMAN	HV102_HUMAN	0.713219	1.05187e-06
C1QB_HUMAN	HV102_HUMAN	0.708392	1.33974e-06
CO7_HUMAN	HV102_HUMAN	0.628845	3.99918e-05
CO8G_HUMAN	HV102_HUMAN	0.662827	1.05982e-05
FHR2_HUMAN	HV102_HUMAN	0.616875	6.15484e-05
CFAI_HUMAN	HV102_HUMAN	0.64088	2.54496e-05
G6PE_HUMAN	HV102_HUMAN	0.608097	8.35082e-05
A0A075B7B8_HUMAN	HV102_HUMAN	0.754859	1.04384e-07
IGHA1_HUMAN	HV102_HUMAN	0.645772	2.10612e-05
IGHG1_HUMAN	HV102_HUMAN	0.75029	1.37447e-07
IGHG2_HUMAN	HV102_HUMAN	0.608894	8.12553e-05
A1BG_HUMAN	HV124_HUMAN	0.710967	1.17829e-06
APOL1_HUMAN	HV124_HUMAN	0.638306	2.80783e-05
BTD_HUMAN	HV124_HUMAN	0.722551	6.49719e-07
FA5_HUMAN	HV124_HUMAN	0.681812	4.67959e-06
A0A0G2JRQ6_HUMAN	HV124_HUMAN	0.636761	2.97714e-05
S4R460_HUMAN	HV124_HUMAN	0.602458	0.000101111
IGHG1_HUMAN	HV124_HUMAN	0.657871	1.29962e-05
COMP_HUMAN	HV169_HUMAN	0.684387	4.16925e-06
CO1A1_HUMAN	HV169_HUMAN	0.666431	9.11537e-06
FHR2_HUMAN	HV169_HUMAN	0.607865	8.41747e-05
HGFA_HUMAN	HV169_HUMAN	0.673832	6.64588e-06
IGHG1_HUMAN	HV169_HUMAN	0.680525	4.9556e-06
HV102_HUMAN	HV169_HUMAN	0.603553	9.74545e-05
A1BG_HUMAN	HV108_HUMAN	0.610825	7.60264e-05
APOE_HUMAN	HV108_HUMAN	0.630776	3.72423e-05
GPX3_HUMAN	HV108_HUMAN	0.618548	5.80101e-05
APOE_HUMAN	HV226_HUMAN	0.606964	8.68064e-05
CO4B_HUMAN	HV226_HUMAN	0.617776	5.96196e-05
HV118_HUMAN	HV226_HUMAN	0.659351	1.22328e-05
HV108_HUMAN	HV226_HUMAN	0.624405	4.70259e-05
COMP_HUMAN	HV313_HUMAN	0.617711	5.97556e-05
CO1A1_HUMAN	HV313_HUMAN	0.693719	2.71633e-06
C1QA_HUMAN	HV313_HUMAN	0.668168	8.47031e-06
C1QB_HUMAN	HV313_HUMAN	0.62936	3.92412e-05
FHR2_HUMAN	HV313_HUMAN	0.695649	2.48096e-06
A0A075B7B8_HUMAN	HV313_HUMAN	0.709422	1.27287e-06
IGHA1_HUMAN	HV313_HUMAN	0.729952	4.3727e-07
IGHG1_HUMAN	HV313_HUMAN	0.639336	2.69986e-05
HV102_HUMAN	HV313_HUMAN	0.650663	1.73713e-05
HV118_HUMAN	HV315_HUMAN	0.627494	4.20244e-05
HV108_HUMAN	HV315_HUMAN	0.627816	4.15321e-05
A0A075B7B8_HUMAN	HV343_HUMAN	0.690659	3.13149e-06
IGHA1_HUMAN	HV343_HUMAN	0.684349	4.17625e-06
IGHG1_HUMAN	HV343_HUMAN	0.62731	4.23086e-05
HV102_HUMAN	HV343_HUMAN	0.675336	6.22567e-06
HV313_HUMAN	HV343_HUMAN	0.699157	2.10057e-06
ALBU_HUMAN	HV349_HUMAN	0.624726	4.64809e-05
CBPN_HUMAN	HV349_HUMAN	0.602716	0.00010024
CO3_HUMAN	HV349_HUMAN	0.651628	1.67165e-05
ALDOA_HUMAN	HV349_HUMAN	0.633093	3.41695e-05
A0A0J9YY99_HUMAN	HV349_HUMAN	0.615459	6.46933e-05
S4R460_HUMAN	HV349_HUMAN	0.640366	2.59568e-05
A0A075B7B8_HUMAN	HV349_HUMAN	0.680268	5.01255e-06
IGHG1_HUMAN	HV349_HUMAN	0.705174	1.57004e-06
IGHG2_HUMAN	HV349_HUMAN	0.635732	3.0951e-05
FHR2_HUMAN	HV364_HUMAN	0.653173	1.57154e-05
A0A075B7B8_HUMAN	HV364_HUMAN	0.716501	8.89825e-07
IGHA1_HUMAN	HV364_HUMAN	0.636504	3.00624e-05
IGHG1_HUMAN	HV364_HUMAN	0.767538	4.71095e-08
HV102_HUMAN	HV364_HUMAN	0.674089	6.5722e-06
HV169_HUMAN	HV364_HUMAN	0.634702	3.21727e-05
HV313_HUMAN	HV364_HUMAN	0.607672	8.47325e-05
HV343_HUMAN	HV364_HUMAN	0.705595	1.53804e-06
ACTB_HUMAN	HV64D_HUMAN	0.603617	9.72431e-05
ALBU_HUMAN	HV64D_HUMAN	0.658064	1.28942e-05
A1BG_HUMAN	HV64D_HUMAN	0.644806	2.18686e-05
CBPN_HUMAN	HV64D_HUMAN	0.727185	5.07807e-07
CPN2_HUMAN	HV64D_HUMAN	0.65652	1.37309e-05
CD44_HUMAN	HV64D_HUMAN	0.602201	0.000101989
FA9_HUMAN	HV64D_HUMAN	0.60027	0.000108797
C1QB_HUMAN	HV64D_HUMAN	0.695135	2.54183e-06
C1QC_HUMAN	HV64D_HUMAN	0.651242	1.69757e-05
CO3_HUMAN	HV64D_HUMAN	0.679302	5.2315e-06
CO8B_HUMAN	HV64D_HUMAN	0.709036	1.29758e-06
CO8G_HUMAN	HV64D_HUMAN	0.641846	2.45229e-05
CYTC_HUMAN	HV64D_HUMAN	0.616231	6.29603e-05
FCN3_HUMAN	HV64D_HUMAN	0.685674	3.93364e-06
S4R460_HUMAN	HV64D_HUMAN	0.754151	1.08972e-07
A0A075B7B8_HUMAN	HV64D_HUMAN	0.717853	8.30032e-07
IGHA1_HUMAN	HV64D_HUMAN	0.616231	6.29603e-05
IGHG1_HUMAN	HV64D_HUMAN	0.757948	8.63718e-08
IGHG2_HUMAN	HV64D_HUMAN	0.679238	5.2464e-06
HV70D_HUMAN	HV64D_HUMAN	0.665851	9.34014e-06
HV349_HUMAN	HV64D_HUMAN	0.670485	7.67493e-06
HV364_HUMAN	HV64D_HUMAN	0.626142	4.41501e-05
A0A0G2JRQ6_HUMAN	HV372_HUMAN	0.605676	9.06946e-05
A0A0J9YY99_HUMAN	HV372_HUMAN	0.647638	1.95766e-05
S4R460_HUMAN	HV372_HUMAN	0.812588	1.76096e-09
A0A075B7B8_HUMAN	HV372_HUMAN	0.610503	7.68763e-05
IGHG1_HUMAN	HV372_HUMAN	0.647767	1.94778e-05
IGHG2_HUMAN	HV372_HUMAN	0.706011	1.50691e-06
HV349_HUMAN	HV372_HUMAN	0.662762	1.06265e-05
HV64D_HUMAN	HV372_HUMAN	0.719912	7.45982e-07
ACTB_HUMAN	HV374_HUMAN	0.611018	7.55206e-05
A1BG_HUMAN	HV374_HUMAN	0.63142	3.63646e-05
BTD_HUMAN	HV374_HUMAN	0.628073	4.11421e-05
C1QB_HUMAN	HV374_HUMAN	0.628459	4.05633e-05
C1QC_HUMAN	HV374_HUMAN	0.670035	7.82404e-06
A0A0G2JRQ6_HUMAN	HV374_HUMAN	0.65092	1.71944e-05
S4R460_HUMAN	HV374_HUMAN	0.711739	1.13345e-06
IGHA1_HUMAN	HV374_HUMAN	0.607157	8.62363e-05
IGHG2_HUMAN	HV374_HUMAN	0.70865	1.32273e-06
HV124_HUMAN	HV374_HUMAN	0.618484	5.81427e-05
HV64D_HUMAN	HV374_HUMAN	0.649698	1.80492e-05
HV372_HUMAN	HV374_HUMAN	0.782791	1.68917e-08
COMP_HUMAN	HV309_HUMAN.HV43D_HUMAN	0.687476	3.62421e-06
C1QB_HUMAN	HV309_HUMAN.HV43D_HUMAN	0.734264	3.4512e-07
C1RL_HUMAN	HV309_HUMAN.HV43D_HUMAN	0.608637	8.19765e-05
CO8G_HUMAN	HV309_HUMAN.HV43D_HUMAN	0.639271	2.7065e-05
FHR2_HUMAN	HV309_HUMAN.HV43D_HUMAN	0.615201	6.52804e-05
CFAI_HUMAN	HV309_HUMAN.HV43D_HUMAN	0.641653	2.47057e-05
G6PE_HUMAN	HV309_HUMAN.HV43D_HUMAN	0.63204	3.55369e-05
HGFA_HUMAN	HV309_HUMAN.HV43D_HUMAN	0.607414	8.54814e-05
A0A0G2JRQ6_HUMAN	HV309_HUMAN.HV43D_HUMAN	0.663277	1.04015e-05
A0A075B7B8_HUMAN	HV309_HUMAN.HV43D_HUMAN	0.764899	5.58184e-08
IGHA1_HUMAN	HV309_HUMAN.HV43D_HUMAN	0.676664	5.87525e-06
IGHG1_HUMAN	HV309_HUMAN.HV43D_HUMAN	0.811816	1.87649e-09
HV102_HUMAN	HV309_HUMAN.HV43D_HUMAN	0.820054	9.38239e-10
HV169_HUMAN	HV309_HUMAN.HV43D_HUMAN	0.664307	9.96444e-06
HV226_HUMAN	HV309_HUMAN.HV43D_HUMAN	0.628009	4.12393e-05
HV313_HUMAN	HV309_HUMAN.HV43D_HUMAN	0.727893	4.8883e-07
HV343_HUMAN	HV309_HUMAN.HV43D_HUMAN	0.784523	1.49566e-08
HV349_HUMAN	HV309_HUMAN.HV43D_HUMAN	0.68458	4.13311e-06
HV364_HUMAN	HV309_HUMAN.HV43D_HUMAN	0.717853	8.30032e-07
HV64D_HUMAN	HV309_HUMAN.HV43D_HUMAN	0.718561	8.00206e-07
HV372_HUMAN	HV309_HUMAN.HV43D_HUMAN	0.657549	1.31678e-05
A1BG_HUMAN	HV434_HUMAN	0.667718	8.63342e-06
BTD_HUMAN	HV434_HUMAN	0.620093	5.49083e-05
CBPN_HUMAN	HV434_HUMAN	0.658386	1.27259e-05
CPN2_HUMAN	HV434_HUMAN	0.654267	1.50397e-05
C1QC_HUMAN	HV434_HUMAN	0.613142	7.01535e-05
C1RL_HUMAN	HV434_HUMAN	0.606191	8.91209e-05
C1S_HUMAN	HV434_HUMAN	0.602458	0.000101111
CO3_HUMAN	HV434_HUMAN	0.684387	4.16925e-06
CO8B_HUMAN	HV434_HUMAN	0.622345	5.0653e-05
CO8G_HUMAN	HV434_HUMAN	0.652272	1.62925e-05
FCN3_HUMAN	HV434_HUMAN	0.684708	4.10917e-06
A0A0G2JRQ6_HUMAN	HV434_HUMAN	0.634123	3.2879e-05
A0A0J9YY99_HUMAN	HV434_HUMAN	0.648861	1.86562e-05
S4R460_HUMAN	HV434_HUMAN	0.73774	2.84248e-07
IGHA1_HUMAN	HV434_HUMAN	0.656005	1.40205e-05
IGHG1_HUMAN	HV434_HUMAN	0.743918	1.99801e-07
IGHG2_HUMAN	HV434_HUMAN	0.605676	9.06946e-05
HV118_HUMAN	HV434_HUMAN	0.627944	4.13367e-05
HV124_HUMAN	HV434_HUMAN	0.662183	1.0885e-05
HV108_HUMAN	HV434_HUMAN	0.639271	2.7065e-05
HV315_HUMAN	HV434_HUMAN	0.615716	6.41109e-05
HV349_HUMAN	HV434_HUMAN	0.700927	1.92961e-06
HV64D_HUMAN	HV434_HUMAN	0.792959	8.13839e-09
HV372_HUMAN	HV434_HUMAN	0.70762	1.392e-06
HV374_HUMAN	HV434_HUMAN	0.671064	7.48704e-06
HV309_HUMAN.HV43D_HUMAN	HV434_HUMAN	0.70157	1.87067e-06
APOE_HUMAN	HV551_HUMAN	0.604003	9.59838e-05
CBPN_HUMAN	HV551_HUMAN	0.630583	3.75093e-05
CPN2_HUMAN	HV551_HUMAN	0.643712	2.28175e-05
C1RL_HUMAN	HV551_HUMAN	0.635539	3.11768e-05
CO3_HUMAN	HV551_HUMAN	0.671	7.50771e-06
CO8B_HUMAN	HV551_HUMAN	0.644999	2.17049e-05
CO8G_HUMAN	HV551_HUMAN	0.626271	4.39435e-05
FCN3_HUMAN	HV551_HUMAN	0.627172	4.25219e-05
A0A0G2JRQ6_HUMAN	HV551_HUMAN	0.611597	7.40213e-05
A0A0J9YY99_HUMAN	HV551_HUMAN	0.780667	1.9579e-08
S4R460_HUMAN	HV551_HUMAN	0.634123	3.2879e-05
A0A075B7B8_HUMAN	HV551_HUMAN	0.644163	2.24223e-05
IGHG1_HUMAN	HV551_HUMAN	0.727571	4.97374e-07
IGHG2_HUMAN	HV551_HUMAN	0.60632	8.87313e-05
HV118_HUMAN	HV551_HUMAN	0.666946	8.91972e-06
HV102_HUMAN	HV551_HUMAN	0.662698	1.0655e-05
HV108_HUMAN	HV551_HUMAN	0.60233	0.000101549
HV226_HUMAN	HV551_HUMAN	0.626786	4.3126e-05
HV349_HUMAN	HV551_HUMAN	0.772107	3.49337e-08
HV64D_HUMAN	HV551_HUMAN	0.748295	1.54711e-07
HV372_HUMAN	HV551_HUMAN	0.690501	3.15441e-06
HV309_HUMAN.HV43D_HUMAN	HV551_HUMAN	0.792573	8.37335e-09
HV434_HUMAN	HV551_HUMAN	0.865362	9.78728e-12
HV374_HUMAN	HV601_HUMAN	0.640559	2.57655e-05
CD5L_HUMAN	IGJ_HUMAN	0.912537	9.32587e-15
IGHM_HUMAN	IGJ_HUMAN	0.871283	4.77818e-12
A1BG_HUMAN	IGKC_HUMAN	0.643519	2.29888e-05
CBPN_HUMAN	IGKC_HUMAN	0.716823	8.75241e-07
CPN2_HUMAN	IGKC_HUMAN	0.669713	7.93215e-06
C1QB_HUMAN	IGKC_HUMAN	0.62138	5.24388e-05
C1QC_HUMAN	IGKC_HUMAN	0.663599	1.02631e-05
CO3_HUMAN	IGKC_HUMAN	0.68104	4.84346e-06
CO8B_HUMAN	IGKC_HUMAN	0.644227	2.23664e-05
CO8G_HUMAN	IGKC_HUMAN	0.607736	8.45462e-05
FBLN1_HUMAN	IGKC_HUMAN	0.621315	5.25598e-05
FCN3_HUMAN	IGKC_HUMAN	0.624598	4.66982e-05
A0A0G2JRQ6_HUMAN	IGKC_HUMAN	0.664886	9.726e-06
A0A075B7D0_HUMAN	IGKC_HUMAN	0.602716	0.00010024
A0A0J9YY99_HUMAN	IGKC_HUMAN	0.637534	2.89136e-05
S4R460_HUMAN	IGKC_HUMAN	0.829515	4.04814e-10
A0A075B7B8_HUMAN	IGKC_HUMAN	0.708778	1.3143e-06
IGHA1_HUMAN	IGKC_HUMAN	0.633737	3.33577e-05
IGHG1_HUMAN	IGKC_HUMAN	0.815871	1.33981e-09
IGHG2_HUMAN	IGKC_HUMAN	0.851139	4.81126e-11
HV102_HUMAN	IGKC_HUMAN	0.609667	7.91261e-05
HV124_HUMAN	IGKC_HUMAN	0.646093	2.07982e-05
HV108_HUMAN	IGKC_HUMAN	0.62936	3.92412e-05
HV349_HUMAN	IGKC_HUMAN	0.786523	1.2979e-08
HV64D_HUMAN	IGKC_HUMAN	0.838654	1.70952e-10
HV372_HUMAN	IGKC_HUMAN	0.744819	1.89632e-07
HV374_HUMAN	IGKC_HUMAN	0.753572	1.12864e-07
HV309_HUMAN.HV43D_HUMAN	IGKC_HUMAN	0.716115	9.07621e-07
HV434_HUMAN	IGKC_HUMAN	0.844768	9.31655e-11
HV551_HUMAN	IGKC_HUMAN	0.776805	2.55027e-08
APOB_HUMAN	KV112_HUMAN.KVD12_HUMAN	0.633479	3.36803e-05
APOE_HUMAN	KV112_HUMAN.KVD12_HUMAN	0.649698	1.80492e-05
CBPN_HUMAN	KV112_HUMAN.KVD12_HUMAN	0.622603	5.01862e-05
CPN2_HUMAN	KV112_HUMAN.KVD12_HUMAN	0.631355	3.64515e-05
CO3_HUMAN	KV112_HUMAN.KVD12_HUMAN	0.607929	8.39895e-05
CO8G_HUMAN	KV112_HUMAN.KVD12_HUMAN	0.622796	4.98386e-05
LG3BP_HUMAN	KV112_HUMAN.KVD12_HUMAN	0.60632	8.87313e-05
A0A0G2JRQ6_HUMAN	KV112_HUMAN.KVD12_HUMAN	0.636697	2.98439e-05
A0A0J9YY99_HUMAN	KV112_HUMAN.KVD12_HUMAN	0.69005	3.22065e-06
S4R460_HUMAN	KV112_HUMAN.KVD12_HUMAN	0.669649	7.95394e-06
IGHG1_HUMAN	KV112_HUMAN.KVD12_HUMAN	0.698095	2.20966e-06
IGHG2_HUMAN	KV112_HUMAN.KVD12_HUMAN	0.703372	1.71433e-06
HV118_HUMAN	KV112_HUMAN.KVD12_HUMAN	0.616231	6.29603e-05
HV102_HUMAN	KV112_HUMAN.KVD12_HUMAN	0.611597	7.40213e-05
HV108_HUMAN	KV112_HUMAN.KVD12_HUMAN	0.666045	9.26466e-06
HV349_HUMAN	KV112_HUMAN.KVD12_HUMAN	0.650084	1.77752e-05
HV64D_HUMAN	KV112_HUMAN.KVD12_HUMAN	0.791028	9.37748e-09
HV372_HUMAN	KV112_HUMAN.KVD12_HUMAN	0.725254	5.63057e-07
HV309_HUMAN.HV43D_HUMAN	KV112_HUMAN.KVD12_HUMAN	0.73169	3.97709e-07
HV434_HUMAN	KV112_HUMAN.KVD12_HUMAN	0.81748	1.16949e-09
HV551_HUMAN	KV112_HUMAN.KVD12_HUMAN	0.83653	2.0985e-10
IGKC_HUMAN	KV112_HUMAN.KVD12_HUMAN	0.820569	8.9742e-10
A0A0G2JRQ6_HUMAN	KV116_HUMAN	0.672995	6.89061e-06
HV118_HUMAN	KV116_HUMAN	0.678015	5.53701e-06
HV108_HUMAN	KV116_HUMAN	0.617132	6.09916e-05
HV315_HUMAN	KV116_HUMAN	0.607092	8.6426e-05
HV343_HUMAN	KV116_HUMAN	0.632396	3.50694e-05
HV64D_HUMAN	KV116_HUMAN	0.605419	9.14909e-05
HV372_HUMAN	KV116_HUMAN	0.652658	1.60429e-05
HV309_HUMAN.HV43D_HUMAN	KV116_HUMAN	0.730145	4.32702e-07
HV434_HUMAN	KV116_HUMAN	0.703952	1.66667e-06
HV551_HUMAN	KV116_HUMAN	0.691595	2.9987e-06
IGKC_HUMAN	KV116_HUMAN	0.615909	6.36772e-05
KV112_HUMAN.KVD12_HUMAN	KV116_HUMAN	0.774488	2.98116e-08
HV372_HUMAN	KV117_HUMAN	0.606191	8.91209e-05
HV374_HUMAN	KV117_HUMAN	0.662312	1.0827e-05
IGKC_HUMAN	KV117_HUMAN	0.605612	9.08931e-05
KV112_HUMAN.KVD12_HUMAN	KV117_HUMAN	0.615652	6.4256e-05
C1QB_HUMAN	KV127_HUMAN	0.68754	3.61358e-06
C1QC_HUMAN	KV127_HUMAN	0.634766	3.20951e-05
A0A0G2JRQ6_HUMAN	KV127_HUMAN	0.606577	8.79568e-05
A0A075B7B8_HUMAN	KV127_HUMAN	0.636826	2.9699e-05
IGHA1_HUMAN	KV127_HUMAN	0.653945	1.52356e-05
IGHG1_HUMAN	KV127_HUMAN	0.646093	2.07982e-05
HV64D_HUMAN	KV127_HUMAN	0.61739	6.04394e-05
HV372_HUMAN	KV127_HUMAN	0.610568	7.67056e-05
HV309_HUMAN.HV43D_HUMAN	KV127_HUMAN	0.669649	7.95394e-06
HV434_HUMAN	KV127_HUMAN	0.612048	7.28738e-05
HV551_HUMAN	KV127_HUMAN	0.623118	4.92642e-05
IGKC_HUMAN	KV127_HUMAN	0.644484	2.21439e-05
KV112_HUMAN.KVD12_HUMAN	KV127_HUMAN	0.7974	5.84113e-09
KV116_HUMAN	KV127_HUMAN	0.62492	4.61566e-05
HV64D_HUMAN	KV139_HUMAN.KVD39_HUMAN	0.634702	3.21727e-05
HV434_HUMAN	KV139_HUMAN.KVD39_HUMAN	0.676599	5.89182e-06
HV551_HUMAN	KV139_HUMAN.KVD39_HUMAN	0.617003	6.12694e-05
KV112_HUMAN.KVD12_HUMAN	KV139_HUMAN.KVD39_HUMAN	0.692174	2.91914e-06
KV116_HUMAN	KV139_HUMAN.KVD39_HUMAN	0.710709	1.19359e-06
A1BG_HUMAN	KV105_HUMAN	0.64146	2.48898e-05
APOB_HUMAN	KV105_HUMAN	0.629618	3.88707e-05
APOE_HUMAN	KV105_HUMAN	0.671193	7.44586e-06
CBPN_HUMAN	KV105_HUMAN	0.62286	4.97233e-05
COMP_HUMAN	KV105_HUMAN	0.615588	6.44015e-05
C1QB_HUMAN	KV105_HUMAN	0.663084	1.04854e-05
CO8G_HUMAN	KV105_HUMAN	0.645836	2.10084e-05
GPX3_HUMAN	KV105_HUMAN	0.633672	3.34381e-05
A0A0G2JRQ6_HUMAN	KV105_HUMAN	0.663985	1.00992e-05
A0A0J9YY99_HUMAN	KV105_HUMAN	0.60278	0.000100023
S4R460_HUMAN	KV105_HUMAN	0.609409	7.98302e-05
A0A075B7B8_HUMAN	KV105_HUMAN	0.68252	4.53384e-06
IGHG1_HUMAN	KV105_HUMAN	0.814455	1.50847e-09
IGHG2_HUMAN	KV105_HUMAN	0.676857	5.8258e-06
HV102_HUMAN	KV105_HUMAN	0.710194	1.22474e-06
HV124_HUMAN	KV105_HUMAN	0.654203	1.50787e-05
HV108_HUMAN	KV105_HUMAN	0.715214	9.50422e-07
HV349_HUMAN	KV105_HUMAN	0.758978	8.10367e-08
HV64D_HUMAN	KV105_HUMAN	0.751126	1.30751e-07
HV372_HUMAN	KV105_HUMAN	0.788583	1.11978e-08
HV374_HUMAN	KV105_HUMAN	0.631162	3.67134e-05
HV309_HUMAN.HV43D_HUMAN	KV105_HUMAN	0.76078	7.24261e-08
HV434_HUMAN	KV105_HUMAN	0.808727	2.4126e-09
HV551_HUMAN	KV105_HUMAN	0.826232	5.44977e-10
IGKC_HUMAN	KV105_HUMAN	0.77629	2.64072e-08
KV112_HUMAN.KVD12_HUMAN	KV105_HUMAN	0.846312	7.95919e-11
KV116_HUMAN	KV105_HUMAN	0.725319	5.6113e-07
KV127_HUMAN	KV105_HUMAN	0.745398	1.83348e-07
KV139_HUMAN.KVD39_HUMAN	KV105_HUMAN	0.644291	2.23106e-05
A1BG_HUMAN	KV108_HUMAN	0.733363	3.62751e-07
A2MG_HUMAN	KV108_HUMAN	0.676985	5.79305e-06
ANT3_HUMAN	KV108_HUMAN	0.607157	8.62363e-05
APOE_HUMAN	KV108_HUMAN	0.662955	1.05416e-05
BTD_HUMAN	KV108_HUMAN	0.647123	1.99764e-05
CBPN_HUMAN	KV108_HUMAN	0.668876	8.21965e-06
CPN2_HUMAN	KV108_HUMAN	0.64043	2.58929e-05
C1QB_HUMAN	KV108_HUMAN	0.716244	9.01653e-07
C1QC_HUMAN	KV108_HUMAN	0.701442	1.88233e-06
C1RL_HUMAN	KV108_HUMAN	0.673768	6.66442e-06
C1S_HUMAN	KV108_HUMAN	0.620801	5.35373e-05
CO3_HUMAN	KV108_HUMAN	0.658836	1.24936e-05
CO8G_HUMAN	KV108_HUMAN	0.715472	9.38008e-07
FCN3_HUMAN	KV108_HUMAN	0.671837	7.24304e-06
GPX3_HUMAN	KV108_HUMAN	0.633994	3.30379e-05
A0A0G2JRQ6_HUMAN	KV108_HUMAN	0.704466	1.62534e-06
A0A0J9YY99_HUMAN	KV108_HUMAN	0.617003	6.12694e-05
S4R460_HUMAN	KV108_HUMAN	0.694105	2.66768e-06
A0A075B7B8_HUMAN	KV108_HUMAN	0.67351	6.73905e-06
IGHA1_HUMAN	KV108_HUMAN	0.662247	1.0856e-05
IGHG1_HUMAN	KV108_HUMAN	0.836787	2.04732e-10
IGHG2_HUMAN	KV108_HUMAN	0.734007	3.50075e-07
HV102_HUMAN	KV108_HUMAN	0.701892	1.84183e-06
HV124_HUMAN	KV108_HUMAN	0.696743	2.35603e-06
HV108_HUMAN	KV108_HUMAN	0.696743	2.35603e-06
HV226_HUMAN	KV108_HUMAN	0.621573	5.20771e-05
HV349_HUMAN	KV108_HUMAN	0.672738	6.96754e-06
HV364_HUMAN	KV108_HUMAN	0.610761	7.61957e-05
HV64D_HUMAN	KV108_HUMAN	0.824624	6.2907e-10
HV372_HUMAN	KV108_HUMAN	0.734264	3.4512e-07
HV374_HUMAN	KV108_HUMAN	0.677436	5.67973e-06
HV309_HUMAN.HV43D_HUMAN	KV108_HUMAN	0.810014	2.17395e-09
HV434_HUMAN	KV108_HUMAN	0.826426	5.3562e-10
HV551_HUMAN	KV108_HUMAN	0.836079	2.19096e-10
IGKC_HUMAN	KV108_HUMAN	0.850753	5.01221e-11
KV112_HUMAN.KVD12_HUMAN	KV108_HUMAN	0.881259	1.31317e-12
KV116_HUMAN	KV108_HUMAN	0.708264	1.34833e-06
KV117_HUMAN	KV108_HUMAN	0.613271	6.98396e-05
KV127_HUMAN	KV108_HUMAN	0.795791	6.59313e-09
KV105_HUMAN	KV108_HUMAN	0.877397	2.1938e-12
FBLN1_HUMAN	KVD13_HUMAN.KV113_HUMAN	0.615588	6.44015e-05
HV434_HUMAN	KVD13_HUMAN.KV113_HUMAN	0.619707	5.56693e-05
A1BG_HUMAN	KVD16_HUMAN	0.663599	1.02631e-05
APOB_HUMAN	KVD16_HUMAN	0.66997	7.84555e-06
APOF_HUMAN	KVD16_HUMAN	0.652207	1.63345e-05
CERU_HUMAN	KVD16_HUMAN	0.713219	1.05187e-06
C1QB_HUMAN	KVD16_HUMAN	0.64442	2.21993e-05
C1QC_HUMAN	KVD16_HUMAN	0.606964	8.68064e-05
C1RL_HUMAN	KVD16_HUMAN	0.703372	1.71433e-06
C1S_HUMAN	KVD16_HUMAN	0.618484	5.81427e-05
CO8G_HUMAN	KVD16_HUMAN	0.697966	2.22323e-06
CFAI_HUMAN	KVD16_HUMAN	0.620028	5.50344e-05
GPX3_HUMAN	KVD16_HUMAN	0.617647	5.98918e-05
A0A0G2JRQ6_HUMAN	KVD16_HUMAN	0.708585	1.32697e-06
IGHG1_HUMAN	KVD16_HUMAN	0.827005	5.08439e-10
HV118_HUMAN	KVD16_HUMAN	0.619578	5.59251e-05
HV102_HUMAN	KVD16_HUMAN	0.649633	1.80953e-05
HV124_HUMAN	KVD16_HUMAN	0.641653	2.47057e-05
HV108_HUMAN	KVD16_HUMAN	0.640366	2.59568e-05
HV226_HUMAN	KVD16_HUMAN	0.677179	5.74423e-06
HV343_HUMAN	KVD16_HUMAN	0.60027	0.000108797
HV349_HUMAN	KVD16_HUMAN	0.6645	9.88437e-06
HV64D_HUMAN	KVD16_HUMAN	0.623311	4.89224e-05
HV309_HUMAN.HV43D_HUMAN	KVD16_HUMAN	0.777063	2.50613e-08
HV434_HUMAN	KVD16_HUMAN	0.745978	1.77257e-07
HV551_HUMAN	KVD16_HUMAN	0.727571	4.97374e-07
IGKC_HUMAN	KVD16_HUMAN	0.750483	1.35875e-07
KV112_HUMAN.KVD12_HUMAN	KVD16_HUMAN	0.756018	9.72581e-08
KV116_HUMAN	KVD16_HUMAN	0.661282	1.12984e-05
KV127_HUMAN	KVD16_HUMAN	0.693719	2.71633e-06
KV105_HUMAN	KVD16_HUMAN	0.837109	1.98497e-10
KV108_HUMAN	KVD16_HUMAN	0.801776	4.17868e-09
A1BG_HUMAN	KVD33_HUMAN.KV133_HUMAN	0.650341	1.75946e-05
A2MG_HUMAN	KVD33_HUMAN.KV133_HUMAN	0.660381	1.1726e-05
APOB_HUMAN	KVD33_HUMAN.KV133_HUMAN	0.606063	8.9512e-05
CBPN_HUMAN	KVD33_HUMAN.KV133_HUMAN	0.698803	2.13636e-06
CPN2_HUMAN	KVD33_HUMAN.KV133_HUMAN	0.684902	4.0735e-06
COMP_HUMAN	KVD33_HUMAN.KV133_HUMAN	0.645836	2.10084e-05
CLUS_HUMAN	KVD33_HUMAN.KV133_HUMAN	0.604325	9.49456e-05
C1QB_HUMAN	KVD33_HUMAN.KV133_HUMAN	0.621509	5.21974e-05
C1RL_HUMAN	KVD33_HUMAN.KV133_HUMAN	0.693332	2.76578e-06
CO3_HUMAN	KVD33_HUMAN.KV133_HUMAN	0.733814	3.53834e-07
CO8B_HUMAN	KVD33_HUMAN.KV133_HUMAN	0.63187	3.57614e-05
CO8G_HUMAN	KVD33_HUMAN.KV133_HUMAN	0.673768	6.66442e-06
FBLN1_HUMAN	KVD33_HUMAN.KV133_HUMAN	0.636761	2.97714e-05
FCN3_HUMAN	KVD33_HUMAN.KV133_HUMAN	0.663599	1.02631e-05
GPX3_HUMAN	KVD33_HUMAN.KV133_HUMAN	0.645772	2.10612e-05
HGFA_HUMAN	KVD33_HUMAN.KV133_HUMAN	0.608251	8.30691e-05
A0A0G2JRQ6_HUMAN	KVD33_HUMAN.KV133_HUMAN	0.622667	5.00701e-05
A0A0J9YY99_HUMAN	KVD33_HUMAN.KV133_HUMAN	0.678208	5.49016e-06
S4R460_HUMAN	KVD33_HUMAN.KV133_HUMAN	0.656648	1.36593e-05
A0A075B7B8_HUMAN	KVD33_HUMAN.KV133_HUMAN	0.62936	3.92412e-05
IGHA1_HUMAN	KVD33_HUMAN.KV133_HUMAN	0.614172	6.76774e-05
IGHG1_HUMAN	KVD33_HUMAN.KV133_HUMAN	0.800167	4.73075e-09
IGHG2_HUMAN	KVD33_HUMAN.KV133_HUMAN	0.626271	4.39435e-05
HV118_HUMAN	KVD33_HUMAN.KV133_HUMAN	0.729373	4.51241e-07
HV102_HUMAN	KVD33_HUMAN.KV133_HUMAN	0.627172	4.25219e-05
HV169_HUMAN	KVD33_HUMAN.KV133_HUMAN	0.604518	9.43275e-05
HV108_HUMAN	KVD33_HUMAN.KV133_HUMAN	0.667718	8.63342e-06
HV226_HUMAN	KVD33_HUMAN.KV133_HUMAN	0.654589	1.4846e-05
HV349_HUMAN	KVD33_HUMAN.KV133_HUMAN	0.77687	2.53917e-08
HV64D_HUMAN	KVD33_HUMAN.KV133_HUMAN	0.811752	1.88642e-09
HV372_HUMAN	KVD33_HUMAN.KV133_HUMAN	0.631162	3.67134e-05
HV309_HUMAN.HV43D_HUMAN	KVD33_HUMAN.KV133_HUMAN	0.77687	2.53917e-08
HV434_HUMAN	KVD33_HUMAN.KV133_HUMAN	0.881581	1.25722e-12
HV551_HUMAN	KVD33_HUMAN.KV133_HUMAN	0.897027	1.32117e-13
IGKC_HUMAN	KVD33_HUMAN.KV133_HUMAN	0.829322	4.12027e-10
KV112_HUMAN.KVD12_HUMAN	KVD33_HUMAN.KV133_HUMAN	0.850174	5.32832e-11
KV116_HUMAN	KVD33_HUMAN.KV133_HUMAN	0.713734	1.02478e-06
KV127_HUMAN	KVD33_HUMAN.KV133_HUMAN	0.666881	8.94397e-06
KV105_HUMAN	KVD33_HUMAN.KV133_HUMAN	0.852233	4.28195e-11
KV108_HUMAN	KVD33_HUMAN.KV133_HUMAN	0.882675	1.08313e-12
KVD16_HUMAN	KVD33_HUMAN.KV133_HUMAN	0.811752	1.88642e-09
HV103_HUMAN	KV228_HUMAN.KVD28_HUMAN	0.678447	5.43267e-06
KV117_HUMAN	KV228_HUMAN.KVD28_HUMAN	0.688248	3.49854e-06
HV307_HUMAN	KV229_HUMAN	0.846891	7.49951e-11
HV428_HUMAN	KV229_HUMAN	0.611211	7.50178e-05
HV374_HUMAN	KV230_HUMAN	0.623825	4.80215e-05
KV117_HUMAN	KV230_HUMAN	0.676471	5.92508e-06
ACTA_HUMAN.ACTH_HUMAN.ACTC_HUMAN.ACTS_HUMAN	KV240_HUMAN.KVD40_HUMAN	0.631115	3.6778e-05
ALBU_HUMAN	KV240_HUMAN.KVD40_HUMAN	0.635539	3.11768e-05
A1BG_HUMAN	KV240_HUMAN.KVD40_HUMAN	0.666559	9.06609e-06
ANGT_HUMAN	KV240_HUMAN.KVD40_HUMAN	0.639786	2.65382e-05
ANT3_HUMAN	KV240_HUMAN.KVD40_HUMAN	0.692882	2.82452e-06
CBPB2_HUMAN	KV240_HUMAN.KVD40_HUMAN	0.667139	8.84735e-06
CBPN_HUMAN	KV240_HUMAN.KVD40_HUMAN	0.61636	6.26756e-05
CD44_HUMAN	KV240_HUMAN.KVD40_HUMAN	0.718304	8.10936e-07
CERU_HUMAN	KV240_HUMAN.KVD40_HUMAN	0.608701	8.17957e-05
CO1A1_HUMAN	KV240_HUMAN.KVD40_HUMAN	0.616489	6.23921e-05
C1QB_HUMAN	KV240_HUMAN.KVD40_HUMAN	0.753701	1.11988e-07
C1QC_HUMAN	KV240_HUMAN.KVD40_HUMAN	0.729373	4.51241e-07
C1S_HUMAN	KV240_HUMAN.KVD40_HUMAN	0.641395	2.49515e-05
CO8G_HUMAN	KV240_HUMAN.KVD40_HUMAN	0.69861	2.15612e-06
CFAD_HUMAN	KV240_HUMAN.KVD40_HUMAN	0.618226	5.86759e-05
CFAH_HUMAN	KV240_HUMAN.KVD40_HUMAN	0.657099	1.34115e-05
CFAI_HUMAN	KV240_HUMAN.KVD40_HUMAN	0.653237	1.56749e-05
FCN3_HUMAN	KV240_HUMAN.KVD40_HUMAN	0.616231	6.29603e-05
G6PE_HUMAN	KV240_HUMAN.KVD40_HUMAN	0.658814	1.25048e-05
HGFA_HUMAN	KV240_HUMAN.KVD40_HUMAN	0.721715	6.78928e-07
A0A075B7B8_HUMAN	KV240_HUMAN.KVD40_HUMAN	0.688699	3.42708e-06
IGHG1_HUMAN	KV240_HUMAN.KVD40_HUMAN	0.82443	6.39934e-10
HV169_HUMAN	KV240_HUMAN.KVD40_HUMAN	0.70009	2.00876e-06
HV343_HUMAN	KV240_HUMAN.KVD40_HUMAN	0.618683	5.77333e-05
HV349_HUMAN	KV240_HUMAN.KVD40_HUMAN	0.603746	9.68217e-05
HV364_HUMAN	KV240_HUMAN.KVD40_HUMAN	0.669713	7.93215e-06
HV64D_HUMAN	KV240_HUMAN.KVD40_HUMAN	0.709551	1.26473e-06
HV309_HUMAN.HV43D_HUMAN	KV240_HUMAN.KVD40_HUMAN	0.738448	2.7313e-07
HV434_HUMAN	KV240_HUMAN.KVD40_HUMAN	0.637469	2.89842e-05
IGKC_HUMAN	KV240_HUMAN.KVD40_HUMAN	0.64841	1.89906e-05
KV105_HUMAN	KV240_HUMAN.KVD40_HUMAN	0.6645	9.88437e-06
KV108_HUMAN	KV240_HUMAN.KVD40_HUMAN	0.655812	1.41306e-05
KVD16_HUMAN	KV240_HUMAN.KVD40_HUMAN	0.728923	4.6239e-07
KVD33_HUMAN.KV133_HUMAN	KV240_HUMAN.KVD40_HUMAN	0.678015	5.53701e-06
A1BG_HUMAN	KV320_HUMAN	0.673253	6.81445e-06
APOC4_HUMAN	KV320_HUMAN	0.628331	4.07554e-05
BTD_HUMAN	KV320_HUMAN	0.615845	6.38215e-05
CO8G_HUMAN	KV320_HUMAN	0.618291	5.85422e-05
A0A0G2JRQ6_HUMAN	KV320_HUMAN	0.727121	5.09565e-07
[truncated: 2,799 more rows]

## Sheet: Suppl Table S6
row	column	cor	p
Hypertension	Antihipertensive drugs	0.838713	9.12723e-11
DM	Antidiabetic drugs	1	0
Alanine transaminase (ALT) (U/L)	Aspartate transaminase (AST) (U/L)	0.789005	6.58174e-09		DLP all correlations with R>0.6 and p-value<0.05
TChol (mg/dL)	LDLc (mg/dL)	0.836704	1.11448e-10
TChol (mg/dL)	No HDLc	0.947225	0
LDLc (mg/dL)	No HDLc	0.886411	2.93765e-13
TChol (mg/dL)	TChol/HDLc	0.63908	2.06912e-05
HDLc (mg/dL)	TChol/HDLc	-0.831316	1.87965e-10
LDLc (mg/dL)	TChol/HDLc	0.719801	5.138e-07
No HDLc	TChol/HDLc	0.828433	2.46787e-10
TChol (mg/dL)	LDLc/HDLc	0.620228	4.22992e-05
HDLc (mg/dL)	LDLc/HDLc	-0.786326	8.02049e-09
LDLc (mg/dL)	LDLc/HDLc	0.834015	1.45e-10
No HDLc	LDLc/HDLc	0.803415	2.15994e-09
TChol/HDLc	LDLc/HDLc	0.948791	0
HDLc (mg/dL)	TG/HDLc	-0.759379	5.07262e-08
No HDLc	TG/HDLc	0.609201	6.29243e-05
VLDLc (calc)	TG/HDLc	0.90741	9.76996e-15
CT/HDLc	TG/HDLc	0.807966	1.49045e-09
LDLc/HDLc	TG/HDLc	0.655998	1.04438e-05
VLDLc (calc)	TG/Tchol	0.916775	1.77636e-15
TG/HDLc	TG/Tchol	0.819583	5.52098e-10
LDLc (mg/dL)	LDLc/ApoB	0.62431	3.63745e-05
No HDLc	LDLc/ApoB	0.601649	8.19014e-05
CT/HDLc	LDLc/ApoB	0.605004	7.29102e-05
LDLc/HDLc	LDLc/ApoB	0.638444	2.12127e-05
TChol (mg/dL)	No HDLc/HDLc	0.63908	2.06912e-05
HDLc (mg/dL)	No HDLc/HDLc	-0.831316	1.87965e-10
LDLc (mg/dL)	No HDLc/HDLc	0.719801	5.138e-07
No HDLc	No HDLc/HDLc	0.828433	2.46787e-10
CT/HDLc	No HDLc/HDLc	1	0
LDLc/HDLc	No HDLc/HDLc	0.948791	0
TG/HDLc	No HDLc/HDLc	0.807966	1.49045e-09
LDLc/ApoB	No HDLc/HDLc	0.605004	7.29102e-05
VLDLc (calc)	Remnant lipoproteins	0.885775	3.22187e-13
TG/HDLc	Remnant lipoproteins	0.780069	1.25908e-08
TG/Tchol	Remnant lipoproteins	0.806202	1.72287e-09
HDLc (mg/dL)	Apo AI (mg/dL)	0.829631	2.20526e-10
TChol/HDLc	Apo AI (mg/dL)	-0.603037	7.80656e-05
LDLc/HDLc	Apo AI (mg/dL)	-0.601139	8.33511e-05
No HDLc/HDLc	Apo AI (mg/dL)	-0.603037	7.80656e-05
TChol (mg/dL)	Apo B (mg/dL)	0.742028	1.47311e-07
LDLc (mg/dL)	Apo B (mg/dL)	0.787217	7.51226e-09
No HDLc	Apo B (mg/dL)	0.758656	5.31217e-08
LDLc/HDLc	Apo B (mg/dL)	0.62103	4.10694e-05
HDLc (mg/dL)	Apo B/Apo AI ratio	-0.601592	8.20627e-05
LDLc (mg/dL)	Apo B/Apo AI ratio	0.754583	6.87062e-08
No HDLc	Apo B/Apo AI ratio	0.708042	9.49658e-07
TChol/HDLc	Apo B/Apo AI ratio	0.755959	6.30226e-08
LDLc/HDLc	Apo B/Apo AI ratio	0.806475	1.68492e-09
No HDLc/HDLc	Apo B/Apo AI ratio	0.755959	6.30226e-08
Apo B (mg/dL)	Apo B/Apo AI ratio	0.795392	4.06051e-09
Alanine transaminase (ALT) (U/L)	GGT (U/L)	0.607013	6.79634e-05
VLDLc (calc)	TG (mg/dL)	1	0
TG/HDLc	TG (mg/dL)	0.90741	9.76996e-15
TG/Tchol	TG (mg/dL)	0.916775	1.77636e-15
Remnant lipoproteins	TG (mg/dL)	0.885775	3.22187e-13
Erythrocytes (count) *10e6/uL	Hematocrit (%)	0.625943	3.42234e-05
Hemoglobin g/dL	Hematocrit (%)	0.850664	2.62286e-11
Mean corpuscular volume fL	Mean corpuscular hemoglobin pg	0.75812	5.49665e-08
Leucocytes (count) *10e3/uL	Neutrophils (count) *10e3/uL	0.827469	2.6998e-10
Leucocytes (count) *10e3/uL	Lymphocytes (count)*10e3/uL	0.648747	1.40718e-05
Eosinophils (count) *10e3/uL	Eosinophils (percentage) %	0.865033	5.03375e-12
Basophils (count) *10e3/uL	Basophils (percentage) %	0.60519	7.24387e-05
Neutrophils (percentage) %	Lymphocytes (percentage) %	-0.894324	8.85958e-14
Platelets (count)*10e3/uL	Mean platelet volume fL	-0.688277	2.50051e-06
ACTA_HUMAN.ACTH_HUMAN.ACTC_HUMAN.ACTS_HUMAN	ACTB_HUMAN	0.682077	3.33648e-06
ACTA_HUMAN.ACTH_HUMAN.ACTC_HUMAN.ACTS_HUMAN	ADIPO_HUMAN	0.624467	3.61636e-05
ACTA_HUMAN.ACTH_HUMAN.ACTC_HUMAN.ACTS_HUMAN	A1AG1_HUMAN	0.665481	6.98613e-06
A1AG1_HUMAN	A1AG2_HUMAN	0.727359	3.40553e-07
AFAM_HUMAN	AACT_HUMAN	0.609531	6.21948e-05
A1AG1_HUMAN	AACT_HUMAN	0.783784	9.65041e-09
A1AG2_HUMAN	AACT_HUMAN	0.620436	4.19765e-05
AACT_HUMAN	A1AT_HUMAN	0.626126	3.39901e-05
ACTA_HUMAN.ACTH_HUMAN.ACTC_HUMAN.ACTS_HUMAN	A1BG_HUMAN	0.649597	1.35938e-05
ADIPO_HUMAN	A1BG_HUMAN	0.784969	8.85543e-09
A1AG1_HUMAN	A1BG_HUMAN	0.673305	4.95965e-06
AACT_HUMAN	A1BG_HUMAN	0.769085	2.68578e-08
A1AT_HUMAN	A1BG_HUMAN	0.619488	4.34618e-05
AFAM_HUMAN	A2AP_HUMAN	0.667378	6.43529e-06
A1AG1_HUMAN	A2AP_HUMAN	0.606923	6.81799e-05
A1AG2_HUMAN	A2AP_HUMAN	0.692745	2.02238e-06
AACT_HUMAN	A2AP_HUMAN	0.683025	3.19394e-06
A1BG_HUMAN	A2AP_HUMAN	0.671645	5.338e-06
ADIPO_HUMAN	AMPN_HUMAN	0.609603	6.20359e-05
ACTA_HUMAN.ACTH_HUMAN.ACTC_HUMAN.ACTS_HUMAN	ANGT_HUMAN	0.618777	4.46069e-05
A1AG1_HUMAN	ANGT_HUMAN	0.617828	4.61761e-05
A1BG_HUMAN	ANGT_HUMAN	0.722617	4.4148e-07
A2AP_HUMAN	ANGT_HUMAN	0.756994	5.90376e-08
ACTA_HUMAN.ACTH_HUMAN.ACTC_HUMAN.ACTS_HUMAN	ANT3_HUMAN	0.617591	4.65762e-05
ADIPO_HUMAN	ANT3_HUMAN	0.612138	5.66889e-05
AFAM_HUMAN	ANT3_HUMAN	0.660266	8.73044e-06
A1AG1_HUMAN	ANT3_HUMAN	0.703888	1.17148e-06
A1AG2_HUMAN	ANT3_HUMAN	0.649834	1.34632e-05
AACT_HUMAN	ANT3_HUMAN	0.766951	3.09676e-08
A1BG_HUMAN	ANT3_HUMAN	0.797771	3.37711e-09
A2AP_HUMAN	ANT3_HUMAN	0.800616	2.7006e-09
ANGT_HUMAN	ANT3_HUMAN	0.658132	9.55214e-06
ADIPO_HUMAN	APOA1_HUMAN	0.761024	4.5638e-08
AACT_HUMAN	APOA1_HUMAN	0.61688	4.77952e-05
A1AT_HUMAN	APOA1_HUMAN	0.601944	8.10716e-05
A1BG_HUMAN	APOA1_HUMAN	0.769796	2.56043e-08
A2AP_HUMAN	APOA1_HUMAN	0.725699	3.73165e-07
AMPN_HUMAN	APOA1_HUMAN	0.616479	4.84954e-05
ANGT_HUMAN	APOA1_HUMAN	0.678758	3.88251e-06
ANT3_HUMAN	APOA1_HUMAN	0.683973	3.05699e-06
Colesterol..Col..mg.dL.	APOB_HUMAN	0.671212	5.4411e-06
Colesterol.de.LDL..mg.dL.	APOB_HUMAN	0.777323	1.52769e-08
X0.cHDL	APOB_HUMAN	0.699431	1.46173e-06
CT.HDLc	APOB_HUMAN	0.61688	4.77952e-05
cLDL.cHDL	APOB_HUMAN	0.680654	3.56125e-06
X0.cHDL.cHDL	APOB_HUMAN	0.61688	4.77952e-05
Apo.B	APOB_HUMAN	0.624355	3.63138e-05
Apo.B.Apo.AI.ratio	APOB_HUMAN	0.647575	1.47555e-05
A2AP_HUMAN	APOB_HUMAN	0.637269	2.22085e-05
ANGT_HUMAN	APOB_HUMAN	0.629919	2.94604e-05
ADIPO_HUMAN	APOC1_HUMAN	0.773352	2.011e-08
AACT_HUMAN	APOC1_HUMAN	0.60147	8.24075e-05
A1BG_HUMAN	APOC1_HUMAN	0.657421	9.84134e-06
A2AP_HUMAN	APOC1_HUMAN	0.617591	4.65762e-05
APOA1_HUMAN	APOC1_HUMAN	0.642248	1.82624e-05
APOB_HUMAN	APOC1_HUMAN	0.634187	2.50246e-05
X0.cHDL	APOC2_HUMAN	0.638013	2.15733e-05
cVLDL.calc	APOC2_HUMAN	0.615649	4.99736e-05
Triglicéridos.mg.dL	APOC2_HUMAN	0.615649	4.99736e-05
A1AG2_HUMAN	APOC4_HUMAN	0.6266	3.33913e-05
A2AP_HUMAN	APOC4_HUMAN	0.73376	2.37834e-07
ANGT_HUMAN	APOC4_HUMAN	0.620436	4.19765e-05
APOC2_HUMAN	APOC4_HUMAN	0.674964	4.60597e-06
Apo.E	APOE_HUMAN	0.629375	3.00748e-05
ADIPO_HUMAN	APOE_HUMAN	0.624704	3.58456e-05
APOB_HUMAN	APOE_HUMAN	0.730441	2.86854e-07
APOC1_HUMAN	APOE_HUMAN	0.767662	2.95371e-08
ACTA_HUMAN.ACTH_HUMAN.ACTC_HUMAN.ACTS_HUMAN	APOM_HUMAN	0.675202	4.55737e-06
A1BG_HUMAN	APOM_HUMAN	0.618303	4.53854e-05
ANT3_HUMAN	APOM_HUMAN	0.704125	1.15764e-06
APOA1_HUMAN	APOM_HUMAN	0.621622	4.01846e-05
APOC1_HUMAN	APOM_HUMAN	0.639877	2.00541e-05
APOE_HUMAN	APOM_HUMAN	0.605974	7.04823e-05
ALBU_HUMAN	ATRN_HUMAN	0.764343	3.678e-08
A2AP_HUMAN	CNDP1_HUMAN	0.721195	4.76743e-07
ACTA_HUMAN.ACTH_HUMAN.ACTC_HUMAN.ACTS_HUMAN	BTD_HUMAN	0.602335	7.99839e-05
AFAM_HUMAN	BTD_HUMAN	0.721949	4.5774e-07
A1AG1_HUMAN	BTD_HUMAN	0.615731	4.98256e-05
AACT_HUMAN	BTD_HUMAN	0.634817	2.44236e-05
A1BG_HUMAN	BTD_HUMAN	0.669788	5.79253e-06
A2AP_HUMAN	BTD_HUMAN	0.674649	4.6714e-06
ANGT_HUMAN	BTD_HUMAN	0.703693	1.183e-06
ANT3_HUMAN	BTD_HUMAN	0.626993	3.29025e-05
APOA1_HUMAN	BTD_HUMAN	0.619169	4.39719e-05
ALBU_HUMAN	C4BPA_HUMAN	0.638454	2.12044e-05
ATRN_HUMAN	C4BPA_HUMAN	0.733286	2.44328e-07
B2MG_HUMAN	C4BPA_HUMAN	0.628971	3.05382e-05
AFAM_HUMAN	CBPB2_HUMAN	0.611427	5.8145e-05
ALBU_HUMAN	CBPB2_HUMAN	0.711	8.15963e-07
ANT3_HUMAN	CBPB2_HUMAN	0.669749	5.80262e-06
ATRN_HUMAN	CBPB2_HUMAN	0.876008	1.24967e-12
C4BPA_HUMAN	CBPB2_HUMAN	0.629445	2.99949e-05
A1BG_HUMAN	CBPN_HUMAN	0.607871	6.59458e-05
A1AG1_HUMAN	CPN2_HUMAN	0.619014	4.42222e-05
AACT_HUMAN	CPN2_HUMAN	0.640588	1.95004e-05
A1BG_HUMAN	CPN2_HUMAN	0.61119	5.86378e-05
A2AP_HUMAN	CPN2_HUMAN	0.652679	1.19827e-05
ANGT_HUMAN	CPN2_HUMAN	0.639403	2.0431e-05
ANT3_HUMAN	CPN2_HUMAN	0.636083	2.32556e-05
CBPN_HUMAN	CPN2_HUMAN	0.793978	4.52517e-09
AMPN_HUMAN	COMP_HUMAN	0.633195	2.59976e-05
A2MG_HUMAN	CD44_HUMAN	0.724277	4.03384e-07
ALBU_HUMAN	CD5L_HUMAN	0.660503	8.64324e-06
ADIPO_HUMAN	CERU_HUMAN	0.701517	1.31851e-06
A1AG1_HUMAN	CERU_HUMAN	0.613798	5.34188e-05
AACT_HUMAN	CERU_HUMAN	0.727833	3.3173e-07
A1BG_HUMAN	CERU_HUMAN	0.763632	3.85319e-08
A2MG_HUMAN	CERU_HUMAN	0.67046	5.62422e-06
ANT3_HUMAN	CERU_HUMAN	0.690138	2.29011e-06
APOA1_HUMAN	CERU_HUMAN	0.600047	8.65352e-05
APOC1_HUMAN	CERU_HUMAN	0.611664	5.76559e-05
CBPN_HUMAN	CERU_HUMAN	0.63229	2.69151e-05
ADIPO_HUMAN	CLUS_HUMAN	0.678521	3.92448e-06
A1AG1_HUMAN	CLUS_HUMAN	0.683736	3.09072e-06
AACT_HUMAN	CLUS_HUMAN	0.752015	8.05964e-08
A1BG_HUMAN	CLUS_HUMAN	0.709104	8.99508e-07
A2AP_HUMAN	CLUS_HUMAN	0.822428	4.28252e-10
ANGT_HUMAN	CLUS_HUMAN	0.723803	4.13947e-07
ANT3_HUMAN	CLUS_HUMAN	0.78568	8.40807e-09
APOA1_HUMAN	CLUS_HUMAN	0.717639	5.76551e-07
APOA4_HUMAN	CLUS_HUMAN	0.601944	8.10716e-05
APOC1_HUMAN	CLUS_HUMAN	0.710763	8.26001e-07
CBPN_HUMAN	CLUS_HUMAN	0.640825	1.9319e-05
CPN2_HUMAN	CLUS_HUMAN	0.692982	1.99953e-06
CERU_HUMAN	CLUS_HUMAN	0.734708	2.2532e-07
FETUA_HUMAN	FA9_HUMAN	0.669986	5.74259e-06
ATRN_HUMAN	FA9_HUMAN	0.63964	2.02417e-05
A1AG2_HUMAN	FA5_HUMAN	0.605263	7.22549e-05
AACT_HUMAN	FA5_HUMAN	0.682788	3.22904e-06
A2AP_HUMAN	FA5_HUMAN	0.825984	3.09764e-10
ANT3_HUMAN	FA5_HUMAN	0.691797	2.11622e-06
APOA4_HUMAN	FA5_HUMAN	0.669749	5.80262e-06
APOB_HUMAN	FA5_HUMAN	0.633001	2.61915e-05
CPN2_HUMAN	FA5_HUMAN	0.669275	5.92441e-06
CLUS_HUMAN	FA5_HUMAN	0.74348	1.35174e-07
ATRN_HUMAN	FA10_HUMAN	0.781887	1.10612e-08
C4BPA_HUMAN	FA10_HUMAN	0.669512	5.86322e-06
CBPB2_HUMAN	FA10_HUMAN	0.804173	2.03191e-09
FA9_HUMAN	FA10_HUMAN	0.659554	8.99688e-06
ALBU_HUMAN	FA12_HUMAN	0.610479	6.0139e-05
CBPB2_HUMAN	FA12_HUMAN	0.634187	2.50246e-05
ADIPO_HUMAN	F13A_HUMAN	0.755334	6.55457e-08
APOC1_HUMAN	F13A_HUMAN	0.621385	4.05374e-05
ALBU_HUMAN	F13B_HUMAN	0.725225	3.82998e-07
ATRN_HUMAN	F13B_HUMAN	0.678284	3.96687e-06
C4BPA_HUMAN	F13B_HUMAN	0.642722	1.7922e-05
CBPB2_HUMAN	F13B_HUMAN	0.688478	2.477e-06
CD5L_HUMAN	F13B_HUMAN	0.620436	4.19765e-05
FA10_HUMAN	F13B_HUMAN	0.709578	8.77915e-07
ALBU_HUMAN	CO1A1_HUMAN	0.623518	3.74614e-05
ATRN_HUMAN	CO1A1_HUMAN	0.631342	2.79082e-05
B2MG_HUMAN	CO1A1_HUMAN	0.773115	2.04392e-08
C4BPA_HUMAN	CO1A1_HUMAN	0.727122	3.45045e-07
ATRN_HUMAN	CO1A2_HUMAN	0.619014	4.42222e-05
B2MG_HUMAN	CO1A2_HUMAN	0.762921	4.03608e-08
C4BPA_HUMAN	CO1A2_HUMAN	0.741347	1.53349e-07
CO1A1_HUMAN	CO1A2_HUMAN	0.898293	4.68514e-14
ALBU_HUMAN	C1QA_HUMAN	0.655998	1.04438e-05
ATRN_HUMAN	C1QA_HUMAN	0.604078	7.52989e-05
B2MG_HUMAN	C1QA_HUMAN	0.783073	1.01587e-08
C4BPA_HUMAN	C1QA_HUMAN	0.639165	2.06219e-05
CD5L_HUMAN	C1QA_HUMAN	0.642959	1.7754e-05
CO1A1_HUMAN	C1QA_HUMAN	0.706733	1.01499e-06
CO1A2_HUMAN	C1QA_HUMAN	0.687767	2.5613e-06
ALBU_HUMAN	C1QB_HUMAN	0.602892	7.84584e-05
ANT3_HUMAN	C1QB_HUMAN	0.604078	7.52989e-05
CBPB2_HUMAN	C1QB_HUMAN	0.638217	2.14018e-05
ACTA_HUMAN.ACTH_HUMAN.ACTC_HUMAN.ACTS_HUMAN	C1QC_HUMAN	0.762684	4.09881e-08
ADIPO_HUMAN	C1QC_HUMAN	0.678284	3.96687e-06
A1AG1_HUMAN	C1QC_HUMAN	0.678284	3.96687e-06
AACT_HUMAN	C1QC_HUMAN	0.659554	8.99688e-06
A1AT_HUMAN	C1QC_HUMAN	0.682314	3.30031e-06
A1BG_HUMAN	C1QC_HUMAN	0.705785	1.06488e-06
A2AP_HUMAN	C1QC_HUMAN	0.607634	6.6498e-05
ANGT_HUMAN	C1QC_HUMAN	0.622333	3.91431e-05
APOA1_HUMAN	C1QC_HUMAN	0.634424	2.4797e-05
APOA4_HUMAN	C1QC_HUMAN	0.604789	7.34589e-05
APOB_HUMAN	C1QC_HUMAN	0.618303	4.53854e-05
APOC1_HUMAN	C1QC_HUMAN	0.696302	1.70346e-06
APOE_HUMAN	C1QC_HUMAN	0.649597	1.35938e-05
BTD_HUMAN	C1QC_HUMAN	0.732144	2.60646e-07
CERU_HUMAN	C1QC_HUMAN	0.602892	7.84584e-05
CLUS_HUMAN	C1QC_HUMAN	0.687055	2.64821e-06
F13A_HUMAN	C1QC_HUMAN	0.630868	2.84171e-05
ALBU_HUMAN	C1R_HUMAN	0.610953	5.91344e-05
ATRN_HUMAN	C1R_HUMAN	0.675676	4.46158e-06
CBPB2_HUMAN	C1R_HUMAN	0.677098	4.18515e-06
CERU_HUMAN	C1R_HUMAN	0.633713	2.54856e-05
FA9_HUMAN	C1R_HUMAN	0.625415	3.49067e-05
FA10_HUMAN	C1R_HUMAN	0.711	8.15963e-07
F13B_HUMAN	C1R_HUMAN	0.637269	2.22085e-05
C1QB_HUMAN	C1R_HUMAN	0.830488	2.03351e-10
ACTA_HUMAN.ACTH_HUMAN.ACTC_HUMAN.ACTS_HUMAN	C1RL_HUMAN	0.671882	5.28238e-06
ADIPO_HUMAN	C1RL_HUMAN	0.660503	8.64324e-06
A1AG1_HUMAN	C1RL_HUMAN	0.662162	8.05477e-06
AACT_HUMAN	C1RL_HUMAN	0.652679	1.19827e-05
A1BG_HUMAN	C1RL_HUMAN	0.708867	9.10487e-07
A2AP_HUMAN	C1RL_HUMAN	0.801091	2.60093e-09
ANGT_HUMAN	C1RL_HUMAN	0.764343	3.678e-08
ANT3_HUMAN	C1RL_HUMAN	0.707918	9.55645e-07
APOA1_HUMAN	C1RL_HUMAN	0.742058	1.47054e-07
BTD_HUMAN	C1RL_HUMAN	0.760714	4.65605e-08
CPN2_HUMAN	C1RL_HUMAN	0.67449	4.70459e-06
CERU_HUMAN	C1RL_HUMAN	0.656709	1.01385e-05
CLUS_HUMAN	C1RL_HUMAN	0.796112	3.84126e-09
FA5_HUMAN	C1RL_HUMAN	0.707444	9.78987e-07
C1QC_HUMAN	C1RL_HUMAN	0.758179	5.47607e-08
ACTA_HUMAN.ACTH_HUMAN.ACTC_HUMAN.ACTS_HUMAN	C1S_HUMAN	0.697487	1.60788e-06
ADIPO_HUMAN	C1S_HUMAN	0.696302	1.70346e-06
A1AG1_HUMAN	C1S_HUMAN	0.692982	1.99953e-06
AACT_HUMAN	C1S_HUMAN	0.742295	1.45009e-07
A1AT_HUMAN	C1S_HUMAN	0.655524	1.0652e-05
A1BG_HUMAN	C1S_HUMAN	0.712186	7.67436e-07
A2AP_HUMAN	C1S_HUMAN	0.708867	9.10487e-07
ANGT_HUMAN	C1S_HUMAN	0.667852	6.30392e-06
ANT3_HUMAN	C1S_HUMAN	0.604315	7.4681e-05
APOA1_HUMAN	C1S_HUMAN	0.669512	5.86322e-06
APOA4_HUMAN	C1S_HUMAN	0.662162	8.05477e-06
APOB_HUMAN	C1S_HUMAN	0.718113	5.62215e-07
APOC1_HUMAN	C1S_HUMAN	0.685159	2.89338e-06
APOE_HUMAN	C1S_HUMAN	0.636795	2.2622e-05
BTD_HUMAN	C1S_HUMAN	0.65983	8.89255e-06
CPN2_HUMAN	C1S_HUMAN	0.658843	9.27072e-06
CERU_HUMAN	C1S_HUMAN	0.638217	2.14018e-05
CLUS_HUMAN	C1S_HUMAN	0.748459	1.00223e-07
FA5_HUMAN	C1S_HUMAN	0.708867	9.10487e-07
C1QC_HUMAN	C1S_HUMAN	0.897345	5.4623e-14
C1RL_HUMAN	C1S_HUMAN	0.823139	4.0162e-10
ACTA_HUMAN.ACTH_HUMAN.ACTC_HUMAN.ACTS_HUMAN	CO2_HUMAN	0.634898	2.43474e-05
ADIPO_HUMAN	CO2_HUMAN	0.628734	3.08132e-05
A1AG1_HUMAN	CO2_HUMAN	0.690849	2.21404e-06
AACT_HUMAN	CO2_HUMAN	0.708393	9.32815e-07
A1BG_HUMAN	CO2_HUMAN	0.744429	1.27754e-07
ANGT_HUMAN	CO2_HUMAN	0.651494	1.25805e-05
ANT3_HUMAN	CO2_HUMAN	0.633713	2.54856e-05
APOC1_HUMAN	CO2_HUMAN	0.674727	4.65504e-06
CBPN_HUMAN	CO2_HUMAN	0.666667	6.63702e-06
CERU_HUMAN	CO2_HUMAN	0.638928	2.08144e-05
CLUS_HUMAN	CO2_HUMAN	0.682077	3.33648e-06
C1QC_HUMAN	CO2_HUMAN	0.697487	1.60788e-06
C1RL_HUMAN	CO2_HUMAN	0.639165	2.06219e-05
C1S_HUMAN	CO2_HUMAN	0.64533	1.6151e-05
AFAM_HUMAN	CO3_HUMAN	0.714794	6.69876e-07
A1AG2_HUMAN	CO3_HUMAN	0.688004	2.53291e-06
AACT_HUMAN	CO3_HUMAN	0.636083	2.32556e-05
A1BG_HUMAN	CO3_HUMAN	0.6055	7.16596e-05
A2AP_HUMAN	CO3_HUMAN	0.621622	4.01846e-05
ANT3_HUMAN	CO3_HUMAN	0.684211	3.02361e-06
ATRN_HUMAN	CO3_HUMAN	0.650545	1.30782e-05
CBPB2_HUMAN	CO3_HUMAN	0.705548	1.0777e-06
CBPN_HUMAN	CO3_HUMAN	0.6477	1.4681e-05
CERU_HUMAN	CO3_HUMAN	0.6477	1.4681e-05
CLUS_HUMAN	CO3_HUMAN	0.683025	3.19394e-06
FA10_HUMAN	CO3_HUMAN	0.674253	4.75462e-06
C1R_HUMAN	CO3_HUMAN	0.669512	5.86322e-06
A1AG1_HUMAN	CO4A_HUMAN	0.635372	2.39052e-05
AACT_HUMAN	CO4A_HUMAN	0.660266	8.73044e-06
A1BG_HUMAN	CO4A_HUMAN	0.677572	4.09655e-06
A2AP_HUMAN	CO4A_HUMAN	0.64533	1.6151e-05
ANGT_HUMAN	CO4A_HUMAN	0.738976	1.76172e-07
APOB_HUMAN	CO4A_HUMAN	0.625178	3.52171e-05
APOC1_HUMAN	CO4A_HUMAN	0.613561	5.38753e-05
CPN2_HUMAN	CO4A_HUMAN	0.650071	1.33337e-05
CERU_HUMAN	CO4A_HUMAN	0.620436	4.19765e-05
CLUS_HUMAN	CO4A_HUMAN	0.686818	2.67778e-06
FA5_HUMAN	CO4A_HUMAN	0.66643	6.70554e-06
C1RL_HUMAN	CO4A_HUMAN	0.625415	3.49067e-05
C1S_HUMAN	CO4A_HUMAN	0.632053	2.71604e-05
CO2_HUMAN	CO4A_HUMAN	0.692508	2.04548e-06
CO3_HUMAN	CO4A_HUMAN	0.636795	2.2622e-05
AACT_HUMAN	CO4B_HUMAN	0.61668	4.81441e-05
A1BG_HUMAN	CO4B_HUMAN	0.635173	2.40903e-05
ANGT_HUMAN	CO4B_HUMAN	0.688637	2.45846e-06
CPN2_HUMAN	CO4B_HUMAN	0.601624	8.19709e-05
CLUS_HUMAN	CO4B_HUMAN	0.649043	1.39037e-05
C1S_HUMAN	CO4B_HUMAN	0.609211	6.29016e-05
CO2_HUMAN	CO4B_HUMAN	0.645723	1.58979e-05
CO3_HUMAN	CO4B_HUMAN	0.605418	7.18666e-05
CO4A_HUMAN	CO4B_HUMAN	0.930472	0
ACTA_HUMAN.ACTH_HUMAN.ACTC_HUMAN.ACTS_HUMAN	CO5_HUMAN	0.634424	2.4797e-05
ADIPO_HUMAN	CO5_HUMAN	0.67615	4.36763e-06
A1AG1_HUMAN	CO5_HUMAN	0.720484	4.9533e-07
A1AG2_HUMAN	CO5_HUMAN	0.633713	2.54856e-05
AACT_HUMAN	CO5_HUMAN	0.797771	3.37711e-09
A1BG_HUMAN	CO5_HUMAN	0.764106	3.73556e-08
A2AP_HUMAN	CO5_HUMAN	0.669512	5.86322e-06
ANT3_HUMAN	CO5_HUMAN	0.748696	9.87881e-08
APOC1_HUMAN	CO5_HUMAN	0.618777	4.46069e-05
BTD_HUMAN	CO5_HUMAN	0.605773	7.09796e-05
C4BPB_HUMAN	CO5_HUMAN	0.659317	9.08733e-06
CBPN_HUMAN	CO5_HUMAN	0.687767	2.5613e-06
CPN2_HUMAN	CO5_HUMAN	0.720958	4.82866e-07
CERU_HUMAN	CO5_HUMAN	0.770033	2.51986e-08
CLUS_HUMAN	CO5_HUMAN	0.755808	6.36216e-08
FA5_HUMAN	CO5_HUMAN	0.769559	2.6016e-08
C1QC_HUMAN	CO5_HUMAN	0.690138	2.29011e-06
C1RL_HUMAN	CO5_HUMAN	0.669512	5.86322e-06
C1S_HUMAN	CO5_HUMAN	0.715268	6.53415e-07
CO2_HUMAN	CO5_HUMAN	0.685159	2.89338e-06
CO3_HUMAN	CO5_HUMAN	0.759602	5.00072e-08
CO4A_HUMAN	CO5_HUMAN	0.795164	4.13241e-09
CO4B_HUMAN	CO5_HUMAN	0.698595	1.52299e-06
ALBU_HUMAN	CO6_HUMAN	0.703888	1.17148e-06
ATRN_HUMAN	CO6_HUMAN	0.690849	2.21404e-06
CBPB2_HUMAN	CO6_HUMAN	0.638691	2.10086e-05
ALBU_HUMAN	CO8A_HUMAN	0.747511	1.06156e-07
ATRN_HUMAN	CO8A_HUMAN	0.651257	1.27033e-05
C4BPA_HUMAN	CO8A_HUMAN	0.662162	8.05477e-06
CBPB2_HUMAN	CO8A_HUMAN	0.657421	9.84134e-06
FA10_HUMAN	CO8A_HUMAN	0.638928	2.08144e-05
F13B_HUMAN	CO8A_HUMAN	0.710289	8.46418e-07
C1R_HUMAN	CO8A_HUMAN	0.6688	6.04853e-06
CO3_HUMAN	CO8A_HUMAN	0.687293	2.61895e-06
CO6_HUMAN	CO8A_HUMAN	0.623518	3.74614e-05
ACTA_HUMAN.ACTH_HUMAN.ACTC_HUMAN.ACTS_HUMAN	CO8B_HUMAN	0.646515	1.54e-05
A1AG1_HUMAN	CO8B_HUMAN	0.690375	2.26449e-06
AACT_HUMAN	CO8B_HUMAN	0.639165	2.06219e-05
A1BG_HUMAN	CO8B_HUMAN	0.66477	7.20356e-06
ANT3_HUMAN	CO8B_HUMAN	0.694405	1.8673e-06
BTD_HUMAN	CO8B_HUMAN	0.656511	1.02227e-05
CLUS_HUMAN	CO8B_HUMAN	0.705073	1.10376e-06
C1QC_HUMAN	CO8B_HUMAN	0.65505	1.0864e-05
C1RL_HUMAN	CO8B_HUMAN	0.685159	2.89338e-06
CO3_HUMAN	CO8B_HUMAN	0.729967	2.94572e-07
CO5_HUMAN	CO8B_HUMAN	0.669986	5.74259e-06
CO8A_HUMAN	CO8B_HUMAN	0.654576	1.10798e-05
ACTA_HUMAN.ACTH_HUMAN.ACTC_HUMAN.ACTS_HUMAN	CO8G_HUMAN	0.605892	7.06861e-05
AFAM_HUMAN	CO8G_HUMAN	0.688163	2.51399e-06
A1AG1_HUMAN	CO8G_HUMAN	0.720526	4.94195e-07
AACT_HUMAN	CO8G_HUMAN	0.683184	3.17059e-06
A1BG_HUMAN	CO8G_HUMAN	0.662201	8.0413e-06
A2AP_HUMAN	CO8G_HUMAN	0.649635	1.35725e-05
ANT3_HUMAN	CO8G_HUMAN	0.691364	2.1604e-06
APOC1_HUMAN	CO8G_HUMAN	0.630787	2.85051e-05
BTD_HUMAN	CO8G_HUMAN	0.717842	5.70354e-07
CLUS_HUMAN	CO8G_HUMAN	0.742102	1.46673e-07
C1QC_HUMAN	CO8G_HUMAN	0.657341	9.87419e-06
C1RL_HUMAN	CO8G_HUMAN	0.68022	3.63251e-06
CO2_HUMAN	CO8G_HUMAN	0.685081	2.90389e-06
CO3_HUMAN	CO8G_HUMAN	0.771146	2.33733e-08
CO4A_HUMAN	CO8G_HUMAN	0.670025	5.73259e-06
CO4B_HUMAN	CO8G_HUMAN	0.679549	3.7453e-06
CO5_HUMAN	CO8G_HUMAN	0.714836	6.68389e-07
CO8A_HUMAN	CO8G_HUMAN	0.618813	4.45472e-05
CO8B_HUMAN	CO8G_HUMAN	0.932132	0
C4BPB_HUMAN	CO9_HUMAN	0.672119	5.2273e-06
CD44_HUMAN	CO9_HUMAN	0.606211	6.99002e-05
CERU_HUMAN	CO9_HUMAN	0.661451	8.30234e-06
C1R_HUMAN	CO9_HUMAN	0.683262	3.15919e-06
CO2_HUMAN	CO9_HUMAN	0.613561	5.38753e-05
CO3_HUMAN	CO9_HUMAN	0.610716	5.96348e-05
CO5_HUMAN	CO9_HUMAN	0.661451	8.30234e-06
A1AG1_HUMAN	CFAB_HUMAN	0.628734	3.08132e-05
CO3_HUMAN	CFAB_HUMAN	0.66311	7.73515e-06
CO8A_HUMAN	CFAB_HUMAN	0.649834	1.34632e-05
CO8B_HUMAN	CFAB_HUMAN	0.66477	7.20356e-06
CO8G_HUMAN	CFAB_HUMAN	0.698477	1.53187e-06
CO9_HUMAN	CFAB_HUMAN	0.630394	2.89345e-05
ALBU_HUMAN	CFAH_HUMAN	0.717165	5.91224e-07
ATRN_HUMAN	CFAH_HUMAN	0.765292	3.45587e-08
APOH_HUMAN	CFAH_HUMAN	0.660266	8.73044e-06
C4BPA_HUMAN	CFAH_HUMAN	0.799905	2.85678e-09
CBPB2_HUMAN	CFAH_HUMAN	0.803224	2.19329e-09
FA10_HUMAN	CFAH_HUMAN	0.827169	2.77612e-10
F13B_HUMAN	CFAH_HUMAN	0.739687	1.69016e-07
C1QB_HUMAN	CFAH_HUMAN	0.632053	2.71604e-05
C1R_HUMAN	CFAH_HUMAN	0.765055	3.5102e-08
CO3_HUMAN	CFAH_HUMAN	0.76624	3.24621e-08
CO8A_HUMAN	CFAH_HUMAN	0.79706	3.56925e-09
CO9_HUMAN	CFAH_HUMAN	0.697013	1.64551e-06
ATRN_HUMAN	FHR1_HUMAN	0.630787	2.85051e-05
B2MG_HUMAN	FHR1_HUMAN	0.661016	8.45715e-06
C4BPA_HUMAN	FHR1_HUMAN	0.781222	1.15995e-08
CO1A1_HUMAN	FHR1_HUMAN	0.736649	2.01588e-07
CO1A2_HUMAN	FHR1_HUMAN	0.645961	1.57472e-05
C1QA_HUMAN	FHR1_HUMAN	0.70879	9.14057e-07
CFAH_HUMAN	FHR1_HUMAN	0.619999	4.26558e-05
ALBU_HUMAN	FHR2_HUMAN	0.739128	1.74615e-07
ATRN_HUMAN	FHR2_HUMAN	0.695936	1.73395e-06
C4BPA_HUMAN	FHR2_HUMAN	0.693444	1.95567e-06
CBPB2_HUMAN	FHR2_HUMAN	0.697716	1.58997e-06
F13B_HUMAN	FHR2_HUMAN	0.673391	4.94069e-06
CO1A1_HUMAN	FHR2_HUMAN	0.690597	2.24074e-06
CFAH_HUMAN	FHR2_HUMAN	0.709226	8.93894e-07
FHR1_HUMAN	FHR2_HUMAN	0.704818	1.11804e-06
ALBU_HUMAN	CFAI_HUMAN	0.69172	2.12407e-06
ATRN_HUMAN	CFAI_HUMAN	0.624385	3.62735e-05
APOH_HUMAN	CFAI_HUMAN	0.622251	3.92614e-05
C4BPA_HUMAN	CFAI_HUMAN	0.655681	1.05825e-05
CBPB2_HUMAN	CFAI_HUMAN	0.727995	3.2877e-07
FA10_HUMAN	CFAI_HUMAN	0.726691	3.53354e-07
FA12_HUMAN	CFAI_HUMAN	0.665047	7.11831e-06
F13B_HUMAN	CFAI_HUMAN	0.776125	1.66081e-08
C1R_HUMAN	CFAI_HUMAN	0.732262	2.58907e-07
CO3_HUMAN	CFAI_HUMAN	0.705471	1.08187e-06
CO8A_HUMAN	CFAI_HUMAN	0.82544	3.25645e-10
CO8G_HUMAN	CFAI_HUMAN	0.637819	2.17375e-05
CO9_HUMAN	CFAI_HUMAN	0.662913	7.80084e-06
CFAB_HUMAN	CFAI_HUMAN	0.678916	3.85463e-06
CFAH_HUMAN	CFAI_HUMAN	0.844052	5.29656e-11
FHR2_HUMAN	CFAI_HUMAN	0.63611	2.32313e-05
ACTB_HUMAN	COR1A_HUMAN	0.637344	2.21432e-05
APOA4_HUMAN	COR1A_HUMAN	0.652401	1.21206e-05
C1S_HUMAN	COR1A_HUMAN	0.615886	4.95471e-05
ACTA_HUMAN.ACTH_HUMAN.ACTC_HUMAN.ACTS_HUMAN	CBG_HUMAN	0.661214	8.38639e-06
ADIPO_HUMAN	CBG_HUMAN	0.676624	4.2755e-06
AFAM_HUMAN	CBG_HUMAN	0.655761	1.05475e-05
A1BG_HUMAN	CBG_HUMAN	0.740872	1.57682e-07
A2AP_HUMAN	CBG_HUMAN	0.711949	7.76924e-07
ANGT_HUMAN	CBG_HUMAN	0.696776	1.66462e-06
ANT3_HUMAN	CBG_HUMAN	0.809151	1.35099e-09
APOA1_HUMAN	CBG_HUMAN	0.711475	7.96223e-07
APOC1_HUMAN	CBG_HUMAN	0.635846	2.34703e-05
APOM_HUMAN	CBG_HUMAN	0.655524	1.0652e-05
BTD_HUMAN	CBG_HUMAN	0.696698	1.67089e-06
CERU_HUMAN	CBG_HUMAN	0.642248	1.82624e-05
CLUS_HUMAN	CBG_HUMAN	0.748222	1.01677e-07
C1QC_HUMAN	CBG_HUMAN	0.650782	1.29521e-05
C1RL_HUMAN	CBG_HUMAN	0.745851	1.17326e-07
C1S_HUMAN	CBG_HUMAN	0.609056	6.32463e-05
CO3_HUMAN	CBG_HUMAN	0.604315	7.4681e-05
CO5_HUMAN	CBG_HUMAN	0.608345	6.48537e-05
CO8B_HUMAN	CBG_HUMAN	0.722854	4.35842e-07
CO8G_HUMAN	CBG_HUMAN	0.710094	8.54948e-07
A1AG1_HUMAN	CYTC_HUMAN	0.687767	2.5613e-06
AACT_HUMAN	CYTC_HUMAN	0.668326	6.17502e-06
APOA4_HUMAN	CYTC_HUMAN	0.631579	2.76569e-05
CPN2_HUMAN	CYTC_HUMAN	0.626837	3.30955e-05
CLUS_HUMAN	CYTC_HUMAN	0.601233	8.30828e-05
C1QC_HUMAN	CYTC_HUMAN	0.719535	5.21152e-07
C1S_HUMAN	CYTC_HUMAN	0.70863	9.21589e-07
CO5_HUMAN	CYTC_HUMAN	0.613561	5.38753e-05
CO8G_HUMAN	CYTC_HUMAN	0.612175	5.66155e-05
CFAD_HUMAN	CYTC_HUMAN	0.802039	2.41177e-09
COMP_HUMAN	SODE_HUMAN	0.608819	6.37781e-05
ADIPO_HUMAN	FETUB_HUMAN	0.66477	7.20356e-06
A1BG_HUMAN	FETUB_HUMAN	0.710763	8.26001e-07
A2AP_HUMAN	FETUB_HUMAN	0.711949	7.76924e-07
ANGT_HUMAN	FETUB_HUMAN	0.775723	1.70777e-08
ANT3_HUMAN	FETUB_HUMAN	0.600284	8.58346e-05
APOA1_HUMAN	FETUB_HUMAN	0.644144	1.69353e-05
APOC1_HUMAN	FETUB_HUMAN	0.606686	6.8749e-05
APOC4_HUMAN	FETUB_HUMAN	0.63395	2.52542e-05
BTD_HUMAN	FETUB_HUMAN	0.698002	1.56787e-06
CPN2_HUMAN	FETUB_HUMAN	0.632053	2.71604e-05
FA5_HUMAN	FETUB_HUMAN	0.621147	4.08929e-05
C1RL_HUMAN	FETUB_HUMAN	0.701517	1.31851e-06
CO4A_HUMAN	FETUB_HUMAN	0.697487	1.60788e-06
CO4B_HUMAN	FETUB_HUMAN	0.67702	4.19997e-06
C1QA_HUMAN	FIBA_HUMAN	0.601707	8.17371e-05
A2AP_HUMAN	FINC_HUMAN	0.612376	5.62109e-05
APOB_HUMAN	FINC_HUMAN	0.624704	3.58456e-05
FA5_HUMAN	FINC_HUMAN	0.621622	4.01846e-05
ECM1_HUMAN	FINC_HUMAN	0.728781	3.14712e-07
APOA4_HUMAN	FBLN1_HUMAN	0.620673	4.16124e-05
APOB_HUMAN	FBLN1_HUMAN	0.646752	1.52537e-05
APOE_HUMAN	FBLN1_HUMAN	0.639877	2.00541e-05
F13A_HUMAN	FBLN1_HUMAN	0.615932	4.94656e-05
C1QC_HUMAN	FBLN1_HUMAN	0.720247	5.01673e-07
C1S_HUMAN	FBLN1_HUMAN	0.710052	8.568e-07
CYTC_HUMAN	FBLN1_HUMAN	0.652442	1.21001e-05
SODE_HUMAN	FBLN1_HUMAN	0.631816	2.74076e-05
ALBU_HUMAN	FCN3_HUMAN	0.633001	2.61915e-05
ATRN_HUMAN	FCN3_HUMAN	0.686581	2.70765e-06
APOH_HUMAN	FCN3_HUMAN	0.614746	5.16278e-05
CBPB2_HUMAN	FCN3_HUMAN	0.765292	3.45587e-08
FA10_HUMAN	FCN3_HUMAN	0.775723	1.70777e-08
F13B_HUMAN	FCN3_HUMAN	0.629919	2.94604e-05
C1QB_HUMAN	FCN3_HUMAN	0.694168	1.88876e-06
C1R_HUMAN	FCN3_HUMAN	0.717165	5.91224e-07
CO3_HUMAN	FCN3_HUMAN	0.626126	3.39901e-05
CO8A_HUMAN	FCN3_HUMAN	0.631342	2.79082e-05
CFAH_HUMAN	FCN3_HUMAN	0.736131	2.07685e-07
CFAI_HUMAN	FCN3_HUMAN	0.754549	6.88501e-08
C1QC_HUMAN	LG3BP_HUMAN	0.608819	6.37781e-05
CFAD_HUMAN	LG3BP_HUMAN	0.622096	3.94875e-05
ALBU_HUMAN	G6PE_HUMAN	0.711872	7.80002e-07
F13B_HUMAN	G6PE_HUMAN	0.629245	3.02227e-05
CO1A1_HUMAN	G6PE_HUMAN	0.779325	1.32715e-08
CO1A2_HUMAN	G6PE_HUMAN	0.626993	3.29025e-05
C1QA_HUMAN	G6PE_HUMAN	0.633869	2.5333e-05
FHR1_HUMAN	G6PE_HUMAN	0.632365	2.6838e-05
FHR2_HUMAN	G6PE_HUMAN	0.675092	4.5797e-06
CFAI_HUMAN	G6PE_HUMAN	0.611974	5.70228e-05
ACTA_HUMAN.ACTH_HUMAN.ACTC_HUMAN.ACTS_HUMAN	GELS_HUMAN	0.606211	6.99002e-05
APOA4_HUMAN	GELS_HUMAN	0.718113	5.62215e-07
COMP_HUMAN	GELS_HUMAN	0.632053	2.71604e-05
F13A_HUMAN	GELS_HUMAN	0.655287	1.07575e-05
C1QC_HUMAN	GELS_HUMAN	0.692271	2.06882e-06
C1S_HUMAN	GELS_HUMAN	0.658132	9.55214e-06
SODE_HUMAN	GELS_HUMAN	0.706259	1.03966e-06
FBLN1_HUMAN	GELS_HUMAN	0.794927	4.20833e-09
ACTA_HUMAN.ACTH_HUMAN.ACTC_HUMAN.ACTS_HUMAN	GPX3_HUMAN	0.754386	6.95563e-08
ADIPO_HUMAN	GPX3_HUMAN	0.765766	3.34952e-08
AACT_HUMAN	GPX3_HUMAN	0.667378	6.43529e-06
A1BG_HUMAN	GPX3_HUMAN	0.712897	7.39608e-07
A2AP_HUMAN	GPX3_HUMAN	0.661925	8.13653e-06
ANT3_HUMAN	GPX3_HUMAN	0.667141	6.5019e-06
APOA1_HUMAN	GPX3_HUMAN	0.715979	6.2942e-07
APOC1_HUMAN	GPX3_HUMAN	0.644381	1.67757e-05
APOM_HUMAN	GPX3_HUMAN	0.648649	1.41279e-05
CPN2_HUMAN	GPX3_HUMAN	0.623281	3.77924e-05
CERU_HUMAN	GPX3_HUMAN	0.686818	2.67778e-06
CLUS_HUMAN	GPX3_HUMAN	0.703651	1.18548e-06
FA5_HUMAN	GPX3_HUMAN	0.667378	6.43529e-06
C1QC_HUMAN	GPX3_HUMAN	0.694642	1.84606e-06
C1RL_HUMAN	GPX3_HUMAN	0.688478	2.477e-06
C1S_HUMAN	GPX3_HUMAN	0.741584	1.51223e-07
CO4A_HUMAN	GPX3_HUMAN	0.667852	6.30392e-06
CO5_HUMAN	GPX3_HUMAN	0.730678	2.83066e-07
CBG_HUMAN	GPX3_HUMAN	0.678995	3.84095e-06
FETUB_HUMAN	GPX3_HUMAN	0.632764	2.64307e-05
C4BPB_HUMAN	HPT_HUMAN	0.601707	8.17371e-05
CO9_HUMAN	HPT_HUMAN	0.658369	9.45748e-06
CFAH_HUMAN	HPT_HUMAN	0.602892	7.84584e-05
APOL1_HUMAN	HPTR_HUMAN	0.69725	1.62659e-06
CAH1_HUMAN	HBA_HUMAN	0.969891	0
CAH1_HUMAN	HBB_HUMAN	0.976529	0
HBA_HUMAN	HBB_HUMAN	0.991228	0
CAH1_HUMAN	HBD_HUMAN	0.887862	2.37588e-13
HBA_HUMAN	HBD_HUMAN	0.916548	1.77636e-15
HBB_HUMAN	HBD_HUMAN	0.912044	3.9968e-15
A1AG1_HUMAN	HEMO_HUMAN	0.708393	9.32815e-07
A1AG2_HUMAN	HEMO_HUMAN	0.671171	5.45085e-06
AACT_HUMAN	HEMO_HUMAN	0.662399	7.97375e-06
A1BG_HUMAN	HEMO_HUMAN	0.665718	6.91499e-06
ANGT_HUMAN	HEMO_HUMAN	0.604789	7.34589e-05
ANT3_HUMAN	HEMO_HUMAN	0.743954	1.31416e-07
CBPB2_HUMAN	HEMO_HUMAN	0.665007	7.13041e-06
CERU_HUMAN	HEMO_HUMAN	0.656472	1.02394e-05
CLUS_HUMAN	HEMO_HUMAN	0.692271	2.06882e-06
F13B_HUMAN	HEMO_HUMAN	0.601707	8.17371e-05
C1R_HUMAN	HEMO_HUMAN	0.622807	3.84624e-05
CO2_HUMAN	HEMO_HUMAN	0.656472	1.02394e-05
CO3_HUMAN	HEMO_HUMAN	0.741347	1.53349e-07
CO5_HUMAN	HEMO_HUMAN	0.664533	7.2774e-06
CO8B_HUMAN	HEMO_HUMAN	0.623044	3.81261e-05
CO8G_HUMAN	HEMO_HUMAN	0.667655	6.35834e-06
CO9_HUMAN	HEMO_HUMAN	0.656709	1.01385e-05
CFAH_HUMAN	HEMO_HUMAN	0.649597	1.35938e-05
CFAI_HUMAN	HEMO_HUMAN	0.62237	3.90897e-05
CBG_HUMAN	HEMO_HUMAN	0.619962	4.27133e-05
FCN3_HUMAN	HEMO_HUMAN	0.632527	2.66719e-05
A1AG1_HUMAN	HEP2_HUMAN	0.696776	1.66462e-06
AACT_HUMAN	HEP2_HUMAN	0.69559	1.76329e-06
ANT3_HUMAN	HEP2_HUMAN	0.697013	1.64551e-06
C4BPB_HUMAN	HEP2_HUMAN	0.672119	5.2273e-06
CBPB2_HUMAN	HEP2_HUMAN	0.61522	5.07529e-05
CBPN_HUMAN	HEP2_HUMAN	0.688715	2.44947e-06
CPN2_HUMAN	HEP2_HUMAN	0.618303	4.53854e-05
CERU_HUMAN	HEP2_HUMAN	0.692271	2.06882e-06
CLUS_HUMAN	HEP2_HUMAN	0.709104	8.99508e-07
CO3_HUMAN	HEP2_HUMAN	0.615458	5.03205e-05
CO5_HUMAN	HEP2_HUMAN	0.722143	4.52958e-07
CO9_HUMAN	HEP2_HUMAN	0.694168	1.88876e-06
HPT_HUMAN	HEP2_HUMAN	0.746562	1.12412e-07
HPTR_HUMAN	HEP2_HUMAN	0.631579	2.76569e-05
HEMO_HUMAN	HEP2_HUMAN	0.67615	4.36763e-06
FA5_HUMAN	HRG_HUMAN	0.684922	2.92545e-06
ALBU_HUMAN	HABP2_HUMAN	0.689426	2.36856e-06
ATRN_HUMAN	HABP2_HUMAN	0.629919	2.94604e-05
B2MG_HUMAN	HABP2_HUMAN	0.694642	1.84606e-06
C4BPA_HUMAN	HABP2_HUMAN	0.643907	1.70962e-05
CD5L_HUMAN	HABP2_HUMAN	0.605263	7.22549e-05
FA9_HUMAN	HABP2_HUMAN	0.644144	1.69353e-05
FA10_HUMAN	HABP2_HUMAN	0.673542	4.90764e-06
F13B_HUMAN	HABP2_HUMAN	0.732338	2.5781e-07
CO1A1_HUMAN	HABP2_HUMAN	0.632527	2.66719e-05
CO1A2_HUMAN	HABP2_HUMAN	0.649834	1.34632e-05
C1QA_HUMAN	HABP2_HUMAN	0.739924	1.66691e-07
CO8A_HUMAN	HABP2_HUMAN	0.626126	3.39901e-05
FHR1_HUMAN	HABP2_HUMAN	0.635884	2.34361e-05
CFAI_HUMAN	HABP2_HUMAN	0.631972	2.72447e-05
G6PE_HUMAN	HABP2_HUMAN	0.698002	1.56787e-06
FBLN1_HUMAN	A0A0G2JRQ6_HUMAN	0.653864	1.14108e-05
ALBU_HUMAN	A0A0J9YY99_HUMAN	0.775249	1.76479e-08
ATRN_HUMAN	A0A0J9YY99_HUMAN	0.634424	2.4797e-05
CBPB2_HUMAN	A0A0J9YY99_HUMAN	0.674964	4.60597e-06
F13B_HUMAN	A0A0J9YY99_HUMAN	0.625415	3.49067e-05
C1QB_HUMAN	A0A0J9YY99_HUMAN	0.719772	5.14583e-07
C1R_HUMAN	A0A0J9YY99_HUMAN	0.66311	7.73515e-06
CO8A_HUMAN	A0A0J9YY99_HUMAN	0.71266	7.48779e-07
CFAH_HUMAN	A0A0J9YY99_HUMAN	0.762447	4.16243e-08
FHR2_HUMAN	A0A0J9YY99_HUMAN	0.603026	7.8096e-05
CFAI_HUMAN	A0A0J9YY99_HUMAN	0.703456	1.19712e-06
ACTA_HUMAN.ACTH_HUMAN.ACTC_HUMAN.ACTS_HUMAN	S4R460_HUMAN	0.763158	3.97424e-08
A1AG1_HUMAN	S4R460_HUMAN	0.689663	2.34214e-06
A1AT_HUMAN	S4R460_HUMAN	0.638691	2.10086e-05
A1BG_HUMAN	S4R460_HUMAN	0.649597	1.35938e-05
ANT3_HUMAN	S4R460_HUMAN	0.603129	7.78171e-05
APOM_HUMAN	S4R460_HUMAN	0.607634	6.6498e-05
BTD_HUMAN	S4R460_HUMAN	0.718867	5.40097e-07
C1QC_HUMAN	S4R460_HUMAN	0.763395	3.91328e-08
C1RL_HUMAN	S4R460_HUMAN	0.6477	1.4681e-05
C1S_HUMAN	S4R460_HUMAN	0.646515	1.54e-05
CO5_HUMAN	S4R460_HUMAN	0.655761	1.05475e-05
CO8B_HUMAN	S4R460_HUMAN	0.723566	4.19324e-07
CO8G_HUMAN	S4R460_HUMAN	0.715666	6.39885e-07
CFAB_HUMAN	S4R460_HUMAN	0.692034	2.0924e-06
CBG_HUMAN	S4R460_HUMAN	0.691797	2.11622e-06
GPX3_HUMAN	S4R460_HUMAN	0.617354	4.69794e-05
ALBU_HUMAN	A0A075B7B8_HUMAN	0.799905	2.85678e-09
C4BPA_HUMAN	A0A075B7B8_HUMAN	0.757942	5.55924e-08
F13B_HUMAN	A0A075B7B8_HUMAN	0.637032	2.24144e-05
CO1A1_HUMAN	A0A075B7B8_HUMAN	0.779991	1.26614e-08
CO1A2_HUMAN	A0A075B7B8_HUMAN	0.635372	2.39052e-05
C1QA_HUMAN	A0A075B7B8_HUMAN	0.640588	1.95004e-05
CO8A_HUMAN	A0A075B7B8_HUMAN	0.697961	1.57104e-06
CFAH_HUMAN	A0A075B7B8_HUMAN	0.688478	2.477e-06
FHR1_HUMAN	A0A075B7B8_HUMAN	0.682354	3.29418e-06
FHR2_HUMAN	A0A075B7B8_HUMAN	0.716108	6.25149e-07
CFAI_HUMAN	A0A075B7B8_HUMAN	0.74957	9.36605e-08
G6PE_HUMAN	A0A075B7B8_HUMAN	0.776006	1.67454e-08
HABP2_HUMAN	A0A075B7B8_HUMAN	0.632053	2.71604e-05
A0A0J9YY99_HUMAN	A0A075B7B8_HUMAN	0.743954	1.31416e-07
IGHA1_HUMAN	IGHA2_HUMAN	0.947368	0
ALBU_HUMAN	IGHG1_HUMAN	0.717402	5.83845e-07
F13B_HUMAN	IGHG1_HUMAN	0.620436	4.19765e-05
C1QB_HUMAN	IGHG1_HUMAN	0.604789	7.34589e-05
CO8A_HUMAN	IGHG1_HUMAN	0.609531	6.21948e-05
A0A0J9YY99_HUMAN	IGHG1_HUMAN	0.68184	3.37302e-06
S4R460_HUMAN	IGHG1_HUMAN	0.627074	3.2802e-05
ACTA_HUMAN.ACTH_HUMAN.ACTC_HUMAN.ACTS_HUMAN	IGHG2_HUMAN	0.622333	3.91431e-05
C1QB_HUMAN	IGHG2_HUMAN	0.607397	6.70544e-05
C1QC_HUMAN	IGHG2_HUMAN	0.635609	2.36868e-05
CO8B_HUMAN	IGHG2_HUMAN	0.600759	8.44486e-05
CO8G_HUMAN	IGHG2_HUMAN	0.602572	7.93313e-05
CBG_HUMAN	IGHG2_HUMAN	0.6477	1.4681e-05
GPX3_HUMAN	IGHG2_HUMAN	0.616643	4.8208e-05
S4R460_HUMAN	IGHG2_HUMAN	0.820057	5.29376e-10
IGHG1_HUMAN	IGHG2_HUMAN	0.684211	3.02361e-06
HABP2_HUMAN	IGHG3_HUMAN	0.6477	1.4681e-05
IGHG1_HUMAN	IGHG3_HUMAN	0.71669	6.06238e-07
BTD_HUMAN	IGHM_HUMAN	0.640033	1.9931e-05
CD5L_HUMAN	IGHM_HUMAN	0.671882	5.28238e-06
C1QC_HUMAN	IGHM_HUMAN	0.6899	2.31599e-06
C1S_HUMAN	IGHM_HUMAN	0.612376	5.62109e-05
FIBG_HUMAN	IGHM_HUMAN	0.651019	1.28272e-05
S4R460_HUMAN	IGHM_HUMAN	0.624704	3.58456e-05
AFAM_HUMAN	HV118_HUMAN	0.612376	5.62109e-05
A1BG_HUMAN	HV118_HUMAN	0.622807	3.84624e-05
ANT3_HUMAN	HV118_HUMAN	0.653627	1.15232e-05
BTD_HUMAN	HV118_HUMAN	0.626045	3.40939e-05
CAH1_HUMAN	HV118_HUMAN	0.654813	1.09714e-05
C1QB_HUMAN	HV118_HUMAN	0.613798	5.34188e-05
C1QC_HUMAN	HV118_HUMAN	0.624229	3.64842e-05
C1RL_HUMAN	HV118_HUMAN	0.616406	4.86239e-05
CO3_HUMAN	HV118_HUMAN	0.644144	1.69353e-05
CO8B_HUMAN	HV118_HUMAN	0.681603	3.40992e-06
CO8G_HUMAN	HV118_HUMAN	0.705115	1.10144e-06
CBG_HUMAN	HV118_HUMAN	0.704125	1.15764e-06
HBA_HUMAN	HV118_HUMAN	0.605263	7.22549e-05
HBB_HUMAN	HV118_HUMAN	0.622096	3.94875e-05
A0A0J9YY99_HUMAN	HV118_HUMAN	0.653153	1.17509e-05
S4R460_HUMAN	HV118_HUMAN	0.640588	1.95004e-05
IGHG1_HUMAN	HV118_HUMAN	0.649123	1.38585e-05
IGHG2_HUMAN	HV118_HUMAN	0.684685	2.95784e-06
ALBU_HUMAN	HV102_HUMAN	0.671645	5.338e-06
F13B_HUMAN	HV102_HUMAN	0.616406	4.86239e-05
C1R_HUMAN	HV102_HUMAN	0.62826	3.137e-05
A0A0J9YY99_HUMAN	HV102_HUMAN	0.705548	1.0777e-06
A0A075B7B8_HUMAN	HV102_HUMAN	0.616169	4.90431e-05
IGHG1_HUMAN	HV102_HUMAN	0.678521	3.92448e-06
HV118_HUMAN	HV102_HUMAN	0.602418	7.97553e-05
ACTA_HUMAN.ACTH_HUMAN.ACTC_HUMAN.ACTS_HUMAN	HV124_HUMAN	0.668089	6.23917e-06
ADIPO_HUMAN	HV124_HUMAN	0.654576	1.10798e-05
A1AG1_HUMAN	HV124_HUMAN	0.608582	6.43139e-05
A1BG_HUMAN	HV124_HUMAN	0.632053	2.71604e-05
ANGT_HUMAN	HV124_HUMAN	0.628023	3.16518e-05
ANT3_HUMAN	HV124_HUMAN	0.67449	4.70459e-06
APOC1_HUMAN	HV124_HUMAN	0.600759	8.44486e-05
BTD_HUMAN	HV124_HUMAN	0.663743	7.52861e-06
CERU_HUMAN	HV124_HUMAN	0.625415	3.49067e-05
CLUS_HUMAN	HV124_HUMAN	0.622807	3.84624e-05
F13A_HUMAN	HV124_HUMAN	0.728544	3.18889e-07
C1QB_HUMAN	HV124_HUMAN	0.617828	4.61761e-05
C1QC_HUMAN	HV124_HUMAN	0.744903	1.24186e-07
C1R_HUMAN	HV124_HUMAN	0.608108	6.53977e-05
C1RL_HUMAN	HV124_HUMAN	0.727359	3.40553e-07
C1S_HUMAN	HV124_HUMAN	0.692745	2.02238e-06
CO5_HUMAN	HV124_HUMAN	0.606686	6.8749e-05
CO8B_HUMAN	HV124_HUMAN	0.638454	2.12044e-05
CO8G_HUMAN	HV124_HUMAN	0.643471	1.73958e-05
CBG_HUMAN	HV124_HUMAN	0.798009	3.31523e-09
GELS_HUMAN	HV124_HUMAN	0.626363	3.36895e-05
HEMO_HUMAN	HV124_HUMAN	0.606211	6.99002e-05
S4R460_HUMAN	HV124_HUMAN	0.692034	2.0924e-06
IGHG1_HUMAN	HV124_HUMAN	0.654576	1.10798e-05
IGHG2_HUMAN	HV124_HUMAN	0.687293	2.61895e-06
HV118_HUMAN	HV124_HUMAN	0.726648	3.54194e-07
COMP_HUMAN	HV103_HUMAN	0.625719	3.45122e-05
F13B_HUMAN	HV103_HUMAN	0.646351	1.5502e-05
ALBU_HUMAN	HV169_HUMAN	0.682788	3.22904e-06
C4BPA_HUMAN	HV169_HUMAN	0.648649	1.41279e-05
F13B_HUMAN	HV169_HUMAN	0.678284	3.96687e-06
CO8A_HUMAN	HV169_HUMAN	0.799905	2.85678e-09
CFAH_HUMAN	HV169_HUMAN	0.649597	1.35938e-05
CFAI_HUMAN	HV169_HUMAN	0.693498	1.95067e-06
A0A0J9YY99_HUMAN	HV169_HUMAN	0.640351	1.96834e-05
A0A075B7B8_HUMAN	HV169_HUMAN	0.711949	7.76924e-07
HV102_HUMAN	HV169_HUMAN	0.603604	7.65486e-05
A1AT_HUMAN	HV108_HUMAN	0.611108	5.88098e-05
COMP_HUMAN	HV108_HUMAN	0.628179	3.14664e-05
C1QC_HUMAN	HV108_HUMAN	0.601506	8.23064e-05
FBLN1_HUMAN	HV108_HUMAN	0.632565	2.66337e-05
GELS_HUMAN	HV108_HUMAN	0.618695	4.47404e-05
ADIPO_HUMAN	HV226_HUMAN	0.682551	3.2645e-06
AACT_HUMAN	HV226_HUMAN	0.603604	7.65486e-05
A1BG_HUMAN	HV226_HUMAN	0.73542	2.16337e-07
A2AP_HUMAN	HV226_HUMAN	0.644618	1.66175e-05
ANGT_HUMAN	HV226_HUMAN	0.609294	6.27185e-05
ANT3_HUMAN	HV226_HUMAN	0.719298	5.27798e-07
APOA1_HUMAN	HV226_HUMAN	0.679943	3.67876e-06
APOC1_HUMAN	HV226_HUMAN	0.621385	4.05374e-05
APOM_HUMAN	HV226_HUMAN	0.643433	1.74223e-05
BTD_HUMAN	HV226_HUMAN	0.68923	2.39063e-06
CLUS_HUMAN	HV226_HUMAN	0.609294	6.27185e-05
F13A_HUMAN	HV226_HUMAN	0.61854	4.49946e-05
C1QC_HUMAN	HV226_HUMAN	0.646515	1.54e-05
C1RL_HUMAN	HV226_HUMAN	0.656709	1.01385e-05
CO2_HUMAN	HV226_HUMAN	0.626126	3.39901e-05
CO3_HUMAN	HV226_HUMAN	0.621385	4.05374e-05
CO4A_HUMAN	HV226_HUMAN	0.663822	7.50309e-06
CO4B_HUMAN	HV226_HUMAN	0.674767	4.64673e-06
CO5_HUMAN	HV226_HUMAN	0.684922	2.92545e-06
CO8B_HUMAN	HV226_HUMAN	0.755808	6.36216e-08
CO8G_HUMAN	HV226_HUMAN	0.807302	1.57423e-09
CBG_HUMAN	HV226_HUMAN	0.73376	2.37834e-07
FETUB_HUMAN	HV226_HUMAN	0.661214	8.38639e-06
GPX3_HUMAN	HV226_HUMAN	0.649597	1.35938e-05
S4R460_HUMAN	HV226_HUMAN	0.67615	4.36763e-06
IGHG1_HUMAN	HV226_HUMAN	0.614509	5.20704e-05
IGHG2_HUMAN	HV226_HUMAN	0.709104	8.99508e-07
HV118_HUMAN	HV226_HUMAN	0.858938	1.03653e-11
HV124_HUMAN	HV226_HUMAN	0.708393	9.32815e-07
ACTB_HUMAN	HV70D_HUMAN	0.614983	5.11887e-05
APOL1_HUMAN	HV70D_HUMAN	0.629208	3.02654e-05
CO8A_HUMAN	HV70D_HUMAN	0.607634	6.6498e-05
CO8B_HUMAN	HV70D_HUMAN	0.667852	6.30392e-06
CO8G_HUMAN	HV70D_HUMAN	0.614783	5.15601e-05
CFAB_HUMAN	HV70D_HUMAN	0.631816	2.74076e-05
CBG_HUMAN	HV70D_HUMAN	0.601233	8.30828e-05
S4R460_HUMAN	HV70D_HUMAN	0.648174	1.4402e-05
ALBU_HUMAN	HV313_HUMAN	0.677572	4.09655e-06
C4BPA_HUMAN	HV313_HUMAN	0.640588	1.95004e-05
CO1A1_HUMAN	HV313_HUMAN	0.71432	6.86717e-07
CO1A2_HUMAN	HV313_HUMAN	0.613561	5.38753e-05
C1QA_HUMAN	HV313_HUMAN	0.726411	3.58851e-07
CO8A_HUMAN	HV313_HUMAN	0.605737	7.10687e-05
CFAH_HUMAN	HV313_HUMAN	0.601707	8.17371e-05
FHR1_HUMAN	HV313_HUMAN	0.64276	1.78949e-05
FHR2_HUMAN	HV313_HUMAN	0.654643	1.10489e-05
G6PE_HUMAN	HV313_HUMAN	0.646435	1.54498e-05
HABP2_HUMAN	HV313_HUMAN	0.631816	2.74076e-05
A0A0J9YY99_HUMAN	HV313_HUMAN	0.697961	1.57104e-06
A0A075B7B8_HUMAN	HV313_HUMAN	0.824561	3.52919e-10
IGHG1_HUMAN	HV313_HUMAN	0.625178	3.52171e-05
ADIPO_HUMAN	HV315_HUMAN	0.620199	4.23435e-05
A1BG_HUMAN	HV315_HUMAN	0.612376	5.62109e-05
F13A_HUMAN	HV315_HUMAN	0.749407	9.45973e-08
C1QC_HUMAN	HV315_HUMAN	0.654813	1.09714e-05
C1RL_HUMAN	HV315_HUMAN	0.615458	5.03205e-05
CO8B_HUMAN	HV315_HUMAN	0.609294	6.27185e-05
CBG_HUMAN	HV315_HUMAN	0.625652	3.45987e-05
S4R460_HUMAN	HV315_HUMAN	0.715268	6.53415e-07
IGHG1_HUMAN	HV315_HUMAN	0.623281	3.77924e-05
IGHG2_HUMAN	HV315_HUMAN	0.696064	1.7232e-06
IGHM_HUMAN	HV315_HUMAN	0.628971	3.05382e-05
HV118_HUMAN	HV315_HUMAN	0.683736	3.09072e-06
HV124_HUMAN	HV315_HUMAN	0.719061	5.34522e-07
HV226_HUMAN	HV315_HUMAN	0.709815	8.67299e-07
HV70D_HUMAN	HV315_HUMAN	0.612613	5.57366e-05
ADIPO_HUMAN	HV330_HUMAN.HVC05_HUMAN	0.643827	1.71511e-05
A1BG_HUMAN	HV330_HUMAN.HVC05_HUMAN	0.66398	7.45244e-06
ANT3_HUMAN	HV330_HUMAN.HVC05_HUMAN	0.697647	1.59537e-06
APOC1_HUMAN	HV330_HUMAN.HVC05_HUMAN	0.658289	9.48913e-06
CLUS_HUMAN	HV330_HUMAN.HVC05_HUMAN	0.673108	5.00328e-06
CO2_HUMAN	HV330_HUMAN.HVC05_HUMAN	0.601743	8.16367e-05
CO4B_HUMAN	HV330_HUMAN.HVC05_HUMAN	0.639478	2.03703e-05
CO8B_HUMAN	HV330_HUMAN.HVC05_HUMAN	0.616798	4.79376e-05
CO8G_HUMAN	HV330_HUMAN.HVC05_HUMAN	0.61802	4.58548e-05
CBG_HUMAN	HV330_HUMAN.HVC05_HUMAN	0.677494	4.11108e-06
FETUB_HUMAN	HV330_HUMAN.HVC05_HUMAN	0.603995	7.55157e-05
HV226_HUMAN	HV330_HUMAN.HVC05_HUMAN	0.617628	4.65142e-05
A0A075B7B8_HUMAN	HV343_HUMAN	0.644102	1.69638e-05
IGHG4_HUMAN	HV343_HUMAN	0.604624	7.38831e-05
ALBU_HUMAN	HV349_HUMAN	0.618777	4.46069e-05
F13B_HUMAN	HV349_HUMAN	0.613561	5.38753e-05
CO8A_HUMAN	HV349_HUMAN	0.622096	3.94875e-05
CFAB_HUMAN	HV349_HUMAN	0.667615	6.3693e-06
CFAI_HUMAN	HV349_HUMAN	0.698121	1.55879e-06
S4R460_HUMAN	HV349_HUMAN	0.622333	3.91431e-05
A0A075B7B8_HUMAN	HV349_HUMAN	0.708867	9.10487e-07
IGHG1_HUMAN	HV349_HUMAN	0.644381	1.67757e-05
IGHG2_HUMAN	HV349_HUMAN	0.656709	1.01385e-05
HV313_HUMAN	HV349_HUMAN	0.650782	1.29521e-05
ALBU_HUMAN	HV364_HUMAN	0.65339	1.16365e-05
B2MG_HUMAN	HV364_HUMAN	0.614983	5.11887e-05
C4BPA_HUMAN	HV364_HUMAN	0.713371	7.21576e-07
CO1A1_HUMAN	HV364_HUMAN	0.790185	6.02729e-09
CO1A2_HUMAN	HV364_HUMAN	0.71432	6.86717e-07
CO8A_HUMAN	HV364_HUMAN	0.629208	3.02654e-05
CFAI_HUMAN	HV364_HUMAN	0.611345	5.83156e-05
G6PE_HUMAN	HV364_HUMAN	0.674649	4.6714e-06
A0A075B7B8_HUMAN	HV364_HUMAN	0.85799	1.1563e-11
HV169_HUMAN	HV364_HUMAN	0.636321	2.30426e-05
HV313_HUMAN	HV364_HUMAN	0.709578	8.77915e-07
ALBU_HUMAN	HV64D_HUMAN	0.600522	8.5139e-05
APOM_HUMAN	HV64D_HUMAN	0.637743	2.18017e-05
CO3_HUMAN	HV64D_HUMAN	0.618065	4.57792e-05
CO8B_HUMAN	HV64D_HUMAN	0.694642	1.84606e-06
CO8G_HUMAN	HV64D_HUMAN	0.689823	2.32452e-06
CBG_HUMAN	HV64D_HUMAN	0.658606	9.36367e-06
A0A0J9YY99_HUMAN	HV64D_HUMAN	0.634661	2.45713e-05
S4R460_HUMAN	HV64D_HUMAN	0.730915	2.79323e-07
IGHG1_HUMAN	HV64D_HUMAN	0.663822	7.50309e-06
IGHG2_HUMAN	HV64D_HUMAN	0.754149	7.05938e-08
HV118_HUMAN	HV64D_HUMAN	0.765766	3.34952e-08
HV102_HUMAN	HV64D_HUMAN	0.611901	5.71705e-05
HV124_HUMAN	HV64D_HUMAN	0.646278	1.55476e-05
HV226_HUMAN	HV64D_HUMAN	0.794452	4.36408e-09
HV315_HUMAN	HV64D_HUMAN	0.701991	1.28781e-06
HV349_HUMAN	HV64D_HUMAN	0.649123	1.38585e-05
APOA2_HUMAN	HV307_HUMAN	0.636558	2.28315e-05
B2MG_HUMAN	HV307_HUMAN	0.621859	3.98347e-05
CO1A2_HUMAN	HV307_HUMAN	0.630631	2.86748e-05
C1QA_HUMAN	HV307_HUMAN	0.602181	8.0411e-05
C1QB_HUMAN	HV372_HUMAN	0.657658	9.74406e-06
CBG_HUMAN	HV372_HUMAN	0.616643	4.8208e-05
A0A0J9YY99_HUMAN	HV372_HUMAN	0.702466	1.25778e-06
S4R460_HUMAN	HV372_HUMAN	0.777857	1.47167e-08
IGHG1_HUMAN	HV372_HUMAN	0.695116	1.80424e-06
IGHG2_HUMAN	HV372_HUMAN	0.767662	2.95371e-08
IGHM_HUMAN	HV372_HUMAN	0.609531	6.21948e-05
HV118_HUMAN	HV372_HUMAN	0.676861	4.23011e-06
HV102_HUMAN	HV372_HUMAN	0.622096	3.94875e-05
HV124_HUMAN	HV372_HUMAN	0.644855	1.64607e-05
HV226_HUMAN	HV372_HUMAN	0.645804	1.58467e-05
HV70D_HUMAN	HV372_HUMAN	0.60147	8.24075e-05
HV315_HUMAN	HV372_HUMAN	0.886676	2.82663e-13
HV349_HUMAN	HV372_HUMAN	0.686107	2.76831e-06
HV64D_HUMAN	HV372_HUMAN	0.697013	1.64551e-06
ALBU_HUMAN	HV373_HUMAN	0.61285	5.52659e-05
CFAB_HUMAN	HV373_HUMAN	0.604552	7.40677e-05
A0A075B7B8_HUMAN	HV373_HUMAN	0.675913	4.41438e-06
IGHG1_HUMAN	HV373_HUMAN	0.707681	9.67251e-07
IGHG2_HUMAN	HV373_HUMAN	0.604789	7.34589e-05
IGHG3_HUMAN	HV373_HUMAN	0.641773	1.86086e-05
HV102_HUMAN	HV373_HUMAN	0.661688	8.21905e-06
HV349_HUMAN	HV373_HUMAN	0.728307	3.23118e-07
HV372_HUMAN	HV373_HUMAN	0.648649	1.41279e-05
ACTA_HUMAN.ACTH_HUMAN.ACTC_HUMAN.ACTS_HUMAN	HV374_HUMAN	0.632053	2.71604e-05
ALBU_HUMAN	HV374_HUMAN	0.636321	2.30426e-05
F13B_HUMAN	HV374_HUMAN	0.60716	6.76151e-05
C1QC_HUMAN	HV374_HUMAN	0.653627	1.15232e-05
C1R_HUMAN	HV374_HUMAN	0.638454	2.12044e-05
CO8A_HUMAN	HV374_HUMAN	0.603129	7.78171e-05
CO8B_HUMAN	HV374_HUMAN	0.684448	2.99056e-06
CO8G_HUMAN	HV374_HUMAN	0.647383	1.48703e-05
CFAB_HUMAN	HV374_HUMAN	0.75083	8.67042e-08
CFAI_HUMAN	HV374_HUMAN	0.60518	7.24635e-05
CBG_HUMAN	HV374_HUMAN	0.612376	5.62109e-05
S4R460_HUMAN	HV374_HUMAN	0.85633	1.39753e-11
A0A075B7B8_HUMAN	HV374_HUMAN	0.608582	6.43139e-05
IGHG1_HUMAN	HV374_HUMAN	0.766951	3.09676e-08
IGHG2_HUMAN	HV374_HUMAN	0.769796	2.56043e-08
HV118_HUMAN	HV374_HUMAN	0.71266	7.48779e-07
HV102_HUMAN	HV374_HUMAN	0.708393	9.32815e-07
HV124_HUMAN	HV374_HUMAN	0.652679	1.19827e-05
HV226_HUMAN	HV374_HUMAN	0.627074	3.2802e-05
HV70D_HUMAN	HV374_HUMAN	0.642959	1.7754e-05
HV315_HUMAN	HV374_HUMAN	0.715979	6.2942e-07
HV349_HUMAN	HV374_HUMAN	0.779753	1.28758e-08
HV64D_HUMAN	HV374_HUMAN	0.708156	9.44166e-07
HV372_HUMAN	HV374_HUMAN	0.829066	2.32562e-10
HV373_HUMAN	HV374_HUMAN	0.746088	1.15666e-07
ALBU_HUMAN	HV309_HUMAN.HV43D_HUMAN	0.638217	2.14018e-05
C1QB_HUMAN	HV309_HUMAN.HV43D_HUMAN	0.610005	6.11591e-05
A0A0J9YY99_HUMAN	HV309_HUMAN.HV43D_HUMAN	0.736368	2.04872e-07
A0A075B7B8_HUMAN	HV309_HUMAN.HV43D_HUMAN	0.611427	5.8145e-05
IGHG1_HUMAN	HV309_HUMAN.HV43D_HUMAN	0.701043	1.34988e-06
IGHG2_HUMAN	HV309_HUMAN.HV43D_HUMAN	0.691086	2.18921e-06
HV118_HUMAN	HV309_HUMAN.HV43D_HUMAN	0.657421	9.84134e-06
HV102_HUMAN	HV309_HUMAN.HV43D_HUMAN	0.6899	2.31599e-06
HV349_HUMAN	HV309_HUMAN.HV43D_HUMAN	0.679469	3.75905e-06
HV64D_HUMAN	HV309_HUMAN.HV43D_HUMAN	0.718824	5.41325e-07
HV374_HUMAN	HV309_HUMAN.HV43D_HUMAN	0.661214	8.38639e-06
CO1A2_HUMAN	HV428_HUMAN	0.677098	4.18515e-06
HV307_HUMAN	HV428_HUMAN	0.772641	2.11126e-08
ALBU_HUMAN	HV434_HUMAN	0.628734	3.08132e-05
BTD_HUMAN	HV434_HUMAN	0.652718	1.19636e-05
F13B_HUMAN	HV434_HUMAN	0.618777	4.46069e-05
C1QC_HUMAN	HV434_HUMAN	0.740398	1.62129e-07
C1R_HUMAN	HV434_HUMAN	0.648886	1.39926e-05
CO3_HUMAN	HV434_HUMAN	0.684685	2.95784e-06
CO5_HUMAN	HV434_HUMAN	0.659317	9.08733e-06
CO8A_HUMAN	HV434_HUMAN	0.635135	2.41254e-05
CO8B_HUMAN	HV434_HUMAN	0.757705	5.64358e-08
CO8G_HUMAN	HV434_HUMAN	0.756565	6.06613e-08
CFAB_HUMAN	HV434_HUMAN	0.743954	1.31416e-07
CFAI_HUMAN	HV434_HUMAN	0.615968	4.94003e-05
CBG_HUMAN	HV434_HUMAN	0.704836	1.11701e-06
HEMO_HUMAN	HV434_HUMAN	0.677809	4.0529e-06
A0A0J9YY99_HUMAN	HV434_HUMAN	0.622807	3.84624e-05
S4R460_HUMAN	HV434_HUMAN	0.759365	5.0772e-08
IGHG1_HUMAN	HV434_HUMAN	0.769322	2.64338e-08
IGHG2_HUMAN	HV434_HUMAN	0.680891	3.52285e-06
IGHM_HUMAN	HV434_HUMAN	0.646515	1.54e-05
HV118_HUMAN	HV434_HUMAN	0.730915	2.79323e-07
HV102_HUMAN	HV434_HUMAN	0.62257	3.88014e-05
HV124_HUMAN	HV434_HUMAN	0.688952	2.42222e-06
HV226_HUMAN	HV434_HUMAN	0.729256	3.06509e-07
HV70D_HUMAN	HV434_HUMAN	0.735657	2.13416e-07
HV315_HUMAN	HV434_HUMAN	0.719061	5.34522e-07
HV349_HUMAN	HV434_HUMAN	0.637269	2.22085e-05
HV64D_HUMAN	HV434_HUMAN	0.663348	7.65708e-06
HV372_HUMAN	HV434_HUMAN	0.775012	1.79396e-08
HV373_HUMAN	HV434_HUMAN	0.605026	7.28546e-05
HV374_HUMAN	HV434_HUMAN	0.836178	1.17381e-10
HV309_HUMAN.HV43D_HUMAN	HV434_HUMAN	0.637032	2.24144e-05
B2MG_HUMAN	HV404_HUMAN	0.659317	9.08733e-06
C4BPA_HUMAN	HV404_HUMAN	0.660266	8.73044e-06
F13B_HUMAN	HV404_HUMAN	0.659791	8.90725e-06
C1QA_HUMAN	HV404_HUMAN	0.706259	1.03966e-06
CO8A_HUMAN	HV404_HUMAN	0.602655	7.91044e-05
FHR1_HUMAN	HV404_HUMAN	0.610515	6.00618e-05
G6PE_HUMAN	HV404_HUMAN	0.617509	4.67152e-05
HABP2_HUMAN	HV404_HUMAN	0.774301	1.88417e-08
A0A075B7B8_HUMAN	HV404_HUMAN	0.613561	5.38753e-05
CO8A_HUMAN	HV5X1_HUMAN	0.613087	5.47988e-05
IGHG1_HUMAN	HV5X1_HUMAN	0.64936	1.37256e-05
HV434_HUMAN	HV5X1_HUMAN	0.605263	7.22549e-05
ALBU_HUMAN	HV551_HUMAN	0.605737	7.10687e-05
APOL1_HUMAN	HV551_HUMAN	0.68184	3.37302e-06
F13B_HUMAN	HV551_HUMAN	0.601707	8.17371e-05
C1QC_HUMAN	HV551_HUMAN	0.636321	2.30426e-05
C1R_HUMAN	HV551_HUMAN	0.614035	5.29659e-05
CO3_HUMAN	HV551_HUMAN	0.656235	1.03411e-05
CO8A_HUMAN	HV551_HUMAN	0.614035	5.29659e-05
CO8B_HUMAN	HV551_HUMAN	0.682551	3.2645e-06
CO8G_HUMAN	HV551_HUMAN	0.696224	1.70987e-06
CFAB_HUMAN	HV551_HUMAN	0.627312	3.2511e-05
CBG_HUMAN	HV551_HUMAN	0.695116	1.80424e-06
HEMO_HUMAN	HV551_HUMAN	0.624467	3.61636e-05
A0A0J9YY99_HUMAN	HV551_HUMAN	0.659317	9.08733e-06
S4R460_HUMAN	HV551_HUMAN	0.691086	2.18921e-06
IGHG1_HUMAN	HV551_HUMAN	0.799905	2.85678e-09
IGHG3_HUMAN	HV551_HUMAN	0.610242	6.06471e-05
HV118_HUMAN	HV551_HUMAN	0.836178	1.17381e-10
HV102_HUMAN	HV551_HUMAN	0.61285	5.52659e-05
HV124_HUMAN	HV551_HUMAN	0.741347	1.53349e-07
HV226_HUMAN	HV551_HUMAN	0.707681	9.67251e-07
HV70D_HUMAN	HV551_HUMAN	0.755571	6.45771e-08
HV315_HUMAN	HV551_HUMAN	0.699621	1.44813e-06
HV64D_HUMAN	HV551_HUMAN	0.689189	2.39525e-06
HV372_HUMAN	HV551_HUMAN	0.69725	1.62659e-06
HV374_HUMAN	HV551_HUMAN	0.773352	2.011e-08
HV434_HUMAN	HV551_HUMAN	0.787577	7.31551e-09
HV5X1_HUMAN	HV551_HUMAN	0.638691	2.10086e-05
A1AT_HUMAN	IGJ_HUMAN	0.616169	4.90431e-05
CD5L_HUMAN	IGJ_HUMAN	0.709341	8.88652e-07
FIBG_HUMAN	IGJ_HUMAN	0.605974	7.04823e-05
S4R460_HUMAN	IGJ_HUMAN	0.652205	1.22186e-05
IGHM_HUMAN	IGJ_HUMAN	0.86605	4.44711e-12
HV372_HUMAN	IGJ_HUMAN	0.637743	2.18017e-05
HV374_HUMAN	IGJ_HUMAN	0.679943	3.67876e-06
HV434_HUMAN	IGJ_HUMAN	0.655287	1.07575e-05
AACT_HUMAN	IGKC_HUMAN	0.600522	8.5139e-05
A1AT_HUMAN	IGKC_HUMAN	0.654339	1.11891e-05
A1BG_HUMAN	IGKC_HUMAN	0.624941	3.55301e-05
BTD_HUMAN	IGKC_HUMAN	0.61585	4.96126e-05
CERU_HUMAN	IGKC_HUMAN	0.61854	4.49946e-05
C1QB_HUMAN	IGKC_HUMAN	0.650782	1.29521e-05
C1QC_HUMAN	IGKC_HUMAN	0.745377	1.20711e-07
C1S_HUMAN	IGKC_HUMAN	0.616643	4.8208e-05
CO5_HUMAN	IGKC_HUMAN	0.619251	4.38405e-05
CO8B_HUMAN	IGKC_HUMAN	0.691797	2.11622e-06
CO8G_HUMAN	IGKC_HUMAN	0.695632	1.75977e-06
CBG_HUMAN	IGKC_HUMAN	0.71835	5.55171e-07
A0A0J9YY99_HUMAN	IGKC_HUMAN	0.630156	2.91963e-05
S4R460_HUMAN	IGKC_HUMAN	0.803461	2.15186e-09
IGHG1_HUMAN	IGKC_HUMAN	0.822428	4.28252e-10
IGHG2_HUMAN	IGKC_HUMAN	0.853248	1.97471e-11
HV118_HUMAN	IGKC_HUMAN	0.732812	2.50985e-07
HV102_HUMAN	IGKC_HUMAN	0.612613	5.57366e-05
HV124_HUMAN	IGKC_HUMAN	0.750593	8.79759e-08
HV226_HUMAN	IGKC_HUMAN	0.740161	1.64395e-07
HV315_HUMAN	IGKC_HUMAN	0.677809	4.0529e-06
HV64D_HUMAN	IGKC_HUMAN	0.776908	1.57259e-08
HV372_HUMAN	IGKC_HUMAN	0.718113	5.62215e-07
HV374_HUMAN	IGKC_HUMAN	0.766477	3.19567e-08
HV309_HUMAN.HV43D_HUMAN	IGKC_HUMAN	0.757468	5.72911e-08
HV434_HUMAN	IGKC_HUMAN	0.80678	1.64321e-09
HV551_HUMAN	IGKC_HUMAN	0.739687	1.69016e-07
C1QA_HUMAN	KJ01_HUMAN	0.652442	1.21001e-05
HV307_HUMAN	KJ01_HUMAN	0.63964	2.02417e-05
A1BG_HUMAN	KV112_HUMAN.KVD12_HUMAN	0.638691	2.10086e-05
ANGT_HUMAN	KV112_HUMAN.KVD12_HUMAN	0.659317	9.08733e-06
APOC1_HUMAN	KV112_HUMAN.KVD12_HUMAN	0.638928	2.08144e-05
APOE_HUMAN	KV112_HUMAN.KVD12_HUMAN	0.633476	2.5719e-05
BTD_HUMAN	KV112_HUMAN.KVD12_HUMAN	0.605892	7.06861e-05
CLUS_HUMAN	KV112_HUMAN.KVD12_HUMAN	0.610953	5.91344e-05
F13A_HUMAN	KV112_HUMAN.KVD12_HUMAN	0.642959	1.7754e-05
C1QC_HUMAN	KV112_HUMAN.KVD12_HUMAN	0.636795	2.2622e-05
C1RL_HUMAN	KV112_HUMAN.KVD12_HUMAN	0.623044	3.81261e-05
CO8B_HUMAN	KV112_HUMAN.KVD12_HUMAN	0.739687	1.69016e-07
CO8G_HUMAN	KV112_HUMAN.KVD12_HUMAN	0.748622	9.92349e-08
CBG_HUMAN	KV112_HUMAN.KVD12_HUMAN	0.703888	1.17148e-06
FBLN1_HUMAN	KV112_HUMAN.KVD12_HUMAN	0.621385	4.05374e-05
S4R460_HUMAN	KV112_HUMAN.KVD12_HUMAN	0.692508	2.04548e-06
IGHG1_HUMAN	KV112_HUMAN.KVD12_HUMAN	0.677809	4.0529e-06
HV118_HUMAN	KV112_HUMAN.KVD12_HUMAN	0.746799	1.10817e-07
HV124_HUMAN	KV112_HUMAN.KVD12_HUMAN	0.778805	1.37677e-08
HV226_HUMAN	KV112_HUMAN.KVD12_HUMAN	0.76055	4.70535e-08
HV315_HUMAN	KV112_HUMAN.KVD12_HUMAN	0.671171	5.45085e-06
HV330_HUMAN.HVC05_HUMAN	KV112_HUMAN.KVD12_HUMAN	0.617154	4.73228e-05
HV64D_HUMAN	KV112_HUMAN.KVD12_HUMAN	0.754386	6.95563e-08
HV372_HUMAN	KV112_HUMAN.KVD12_HUMAN	0.648412	1.42643e-05
HV374_HUMAN	KV112_HUMAN.KVD12_HUMAN	0.662873	7.81395e-06
HV434_HUMAN	KV112_HUMAN.KVD12_HUMAN	0.685633	2.83021e-06
HV551_HUMAN	KV112_HUMAN.KVD12_HUMAN	0.802276	2.36652e-09
IGKC_HUMAN	KV112_HUMAN.KVD12_HUMAN	0.738265	1.83607e-07
ADIPO_HUMAN	KV116_HUMAN	0.619488	4.34618e-05
AACT_HUMAN	KV116_HUMAN	0.658132	9.55214e-06
A1BG_HUMAN	KV116_HUMAN	0.623518	3.74614e-05
AMPN_HUMAN	KV116_HUMAN	0.61885	4.44875e-05
APOA1_HUMAN	KV116_HUMAN	0.688241	2.50481e-06
APOC1_HUMAN	KV116_HUMAN	0.631816	2.74076e-05
CLUS_HUMAN	KV116_HUMAN	0.614272	5.25164e-05
F13A_HUMAN	KV116_HUMAN	0.636083	2.32556e-05
C1QC_HUMAN	KV116_HUMAN	0.709104	8.99508e-07
C1RL_HUMAN	KV116_HUMAN	0.626837	3.30955e-05
C1S_HUMAN	KV116_HUMAN	0.716453	6.13877e-07
CO4A_HUMAN	KV116_HUMAN	0.635135	2.41254e-05
CO4B_HUMAN	KV116_HUMAN	0.666113	6.79791e-06
CO8B_HUMAN	KV116_HUMAN	0.713134	7.30541e-07
CO8G_HUMAN	KV116_HUMAN	0.681169	3.4784e-06
CBG_HUMAN	KV116_HUMAN	0.613561	5.38753e-05
FBLN1_HUMAN	KV116_HUMAN	0.723092	4.30271e-07
GELS_HUMAN	KV116_HUMAN	0.603604	7.65486e-05
GPX3_HUMAN	KV116_HUMAN	0.624941	3.55301e-05
IGHG2_HUMAN	KV116_HUMAN	0.625652	3.45987e-05
HV118_HUMAN	KV116_HUMAN	0.748222	1.01677e-07
HV124_HUMAN	KV116_HUMAN	0.654339	1.11891e-05
HV226_HUMAN	KV116_HUMAN	0.750593	8.79759e-08
HV70D_HUMAN	KV116_HUMAN	0.60147	8.24075e-05
HV315_HUMAN	KV116_HUMAN	0.637506	2.20042e-05
HV64D_HUMAN	KV116_HUMAN	0.650071	1.33337e-05
HV551_HUMAN	KV116_HUMAN	0.690849	2.21404e-06
IGKC_HUMAN	KV116_HUMAN	0.725936	3.68337e-07
KV112_HUMAN.KVD12_HUMAN	KV116_HUMAN	0.756757	5.99292e-08
A1AT_HUMAN	KV117_HUMAN	0.626363	3.36895e-05
CERU_HUMAN	KV117_HUMAN	0.600047	8.65352e-05
C1QC_HUMAN	KV117_HUMAN	0.694405	1.8673e-06
CO5_HUMAN	KV117_HUMAN	0.68587	2.79911e-06
S4R460_HUMAN	KV117_HUMAN	0.754149	7.05938e-08
IGHG2_HUMAN	KV117_HUMAN	0.690138	2.29011e-06
IGHM_HUMAN	KV117_HUMAN	0.634661	2.45713e-05
HV118_HUMAN	KV117_HUMAN	0.606686	6.8749e-05
HV102_HUMAN	KV117_HUMAN	0.620436	4.19765e-05
HV315_HUMAN	KV117_HUMAN	0.709341	8.88652e-07
HV64D_HUMAN	KV117_HUMAN	0.622096	3.94875e-05
HV372_HUMAN	KV117_HUMAN	0.784021	9.4863e-09
HV373_HUMAN	KV117_HUMAN	0.618065	4.57792e-05
HV374_HUMAN	KV117_HUMAN	0.762447	4.16243e-08
HV434_HUMAN	KV117_HUMAN	0.778568	1.39995e-08
IGJ_HUMAN	KV117_HUMAN	0.653153	1.17509e-05
IGKC_HUMAN	KV117_HUMAN	0.703177	1.21393e-06
CO8A_HUMAN	KV127_HUMAN	0.665007	7.13041e-06
A0A0J9YY99_HUMAN	KV127_HUMAN	0.623281	3.77924e-05
IGHG1_HUMAN	KV127_HUMAN	0.653627	1.15232e-05
HV118_HUMAN	KV127_HUMAN	0.631105	2.81616e-05
HV70D_HUMAN	KV127_HUMAN	0.643907	1.70962e-05
HV313_HUMAN	KV127_HUMAN	0.609294	6.27185e-05
HV315_HUMAN	KV127_HUMAN	0.631816	2.74076e-05
HV349_HUMAN	KV127_HUMAN	0.60716	6.76151e-05
HV64D_HUMAN	KV127_HUMAN	0.635372	2.39052e-05
HV374_HUMAN	KV127_HUMAN	0.61119	5.86378e-05
HV434_HUMAN	KV127_HUMAN	0.669512	5.86322e-06
HV5X1_HUMAN	KV127_HUMAN	0.623281	3.77924e-05
HV551_HUMAN	KV127_HUMAN	0.730441	2.86854e-07
KV112_HUMAN.KVD12_HUMAN	KV127_HUMAN	0.628497	3.10905e-05
AFAM_HUMAN	KV139_HUMAN.KVD39_HUMAN	0.647463	1.48223e-05
A1BG_HUMAN	KV139_HUMAN.KVD39_HUMAN	0.619962	4.27133e-05
ANT3_HUMAN	KV139_HUMAN.KVD39_HUMAN	0.671408	5.39416e-06
BTD_HUMAN	KV139_HUMAN.KVD39_HUMAN	0.772568	2.12177e-08
CLUS_HUMAN	KV139_HUMAN.KVD39_HUMAN	0.613324	5.43352e-05
C1QC_HUMAN	KV139_HUMAN.KVD39_HUMAN	0.654813	1.09714e-05
C1RL_HUMAN	KV139_HUMAN.KVD39_HUMAN	0.697013	1.64551e-06
CO5_HUMAN	KV139_HUMAN.KVD39_HUMAN	0.605737	7.10687e-05
CO8B_HUMAN	KV139_HUMAN.KVD39_HUMAN	0.674016	4.80513e-06
CO8G_HUMAN	KV139_HUMAN.KVD39_HUMAN	0.701796	1.30039e-06
CBG_HUMAN	KV139_HUMAN.KVD39_HUMAN	0.832859	1.6214e-10
S4R460_HUMAN	KV139_HUMAN.KVD39_HUMAN	0.671882	5.28238e-06
IGHG2_HUMAN	KV139_HUMAN.KVD39_HUMAN	0.639165	2.06219e-05
IGHM_HUMAN	KV139_HUMAN.KVD39_HUMAN	0.620199	4.23435e-05
HV118_HUMAN	KV139_HUMAN.KVD39_HUMAN	0.715742	6.37327e-07
HV124_HUMAN	KV139_HUMAN.KVD39_HUMAN	0.768374	2.8168e-08
HV226_HUMAN	KV139_HUMAN.KVD39_HUMAN	0.702229	1.27271e-06
HV70D_HUMAN	KV139_HUMAN.KVD39_HUMAN	0.639403	2.0431e-05
HV64D_HUMAN	KV139_HUMAN.KVD39_HUMAN	0.613561	5.38753e-05
HV372_HUMAN	KV139_HUMAN.KVD39_HUMAN	0.61285	5.52659e-05
HV434_HUMAN	KV139_HUMAN.KVD39_HUMAN	0.761498	4.4262e-08
HV551_HUMAN	KV139_HUMAN.KVD39_HUMAN	0.711475	7.96223e-07
IGKC_HUMAN	KV139_HUMAN.KVD39_HUMAN	0.747274	1.07689e-07
KV112_HUMAN.KVD12_HUMAN	KV139_HUMAN.KVD39_HUMAN	0.655761	1.05475e-05
ALBU_HUMAN	KV105_HUMAN	0.605974	7.04823e-05
F13A_HUMAN	KV105_HUMAN	0.610005	6.11591e-05
CO8A_HUMAN	KV105_HUMAN	0.630394	2.89345e-05
CO8B_HUMAN	KV105_HUMAN	0.613798	5.34188e-05
A0A0J9YY99_HUMAN	KV105_HUMAN	0.665718	6.91499e-06
S4R460_HUMAN	KV105_HUMAN	0.634187	2.50246e-05
IGHG1_HUMAN	KV105_HUMAN	0.748933	9.73725e-08
IGHG2_HUMAN	KV105_HUMAN	0.677335	4.14064e-06
HV118_HUMAN	KV105_HUMAN	0.719535	5.21152e-07
HV102_HUMAN	KV105_HUMAN	0.705548	1.0777e-06
HV124_HUMAN	KV105_HUMAN	0.674727	4.65504e-06
HV226_HUMAN	KV105_HUMAN	0.630156	2.91963e-05
HV70D_HUMAN	KV105_HUMAN	0.682077	3.33648e-06
HV315_HUMAN	KV105_HUMAN	0.763395	3.91328e-08
HV349_HUMAN	KV105_HUMAN	0.600047	8.65352e-05
HV64D_HUMAN	KV105_HUMAN	0.757231	5.81583e-08
HV372_HUMAN	KV105_HUMAN	0.753675	7.27118e-08
HV374_HUMAN	KV105_HUMAN	0.759602	5.00072e-08
HV309_HUMAN.HV43D_HUMAN	KV105_HUMAN	0.619488	4.34618e-05
HV434_HUMAN	KV105_HUMAN	0.718824	5.41325e-07
HV551_HUMAN	KV105_HUMAN	0.776671	1.59881e-08
IGKC_HUMAN	KV105_HUMAN	0.677809	4.0529e-06
KV112_HUMAN.KVD12_HUMAN	KV105_HUMAN	0.738739	1.78619e-07
KV116_HUMAN	KV105_HUMAN	0.63964	2.02417e-05
KV127_HUMAN	KV105_HUMAN	0.79303	4.86404e-09
A1BG_HUMAN	KV108_HUMAN	0.630394	2.89345e-05
A2AP_HUMAN	KV108_HUMAN	0.717402	5.83845e-07
ANGT_HUMAN	KV108_HUMAN	0.644381	1.67757e-05
ANT3_HUMAN	KV108_HUMAN	0.736842	1.99353e-07
APOA1_HUMAN	KV108_HUMAN	0.624229	3.64842e-05
BTD_HUMAN	KV108_HUMAN	0.624385	3.62735e-05
CERU_HUMAN	KV108_HUMAN	0.654101	1.12995e-05
CLUS_HUMAN	KV108_HUMAN	0.692745	2.02238e-06
F13A_HUMAN	KV108_HUMAN	0.648886	1.39926e-05
C1QB_HUMAN	KV108_HUMAN	0.667852	6.30392e-06
C1QC_HUMAN	KV108_HUMAN	0.696539	1.68394e-06
C1R_HUMAN	KV108_HUMAN	0.603367	7.71805e-05
C1RL_HUMAN	KV108_HUMAN	0.72238	4.47185e-07
C1S_HUMAN	KV108_HUMAN	0.624941	3.55301e-05
CO3_HUMAN	KV108_HUMAN	0.713845	7.03948e-07
CO5_HUMAN	KV108_HUMAN	0.601944	8.10716e-05
CO8B_HUMAN	KV108_HUMAN	0.722617	4.4148e-07
CO8G_HUMAN	KV108_HUMAN	0.697173	1.63273e-06
CBG_HUMAN	KV108_HUMAN	0.802513	2.32206e-09
HEMO_HUMAN	KV108_HUMAN	0.674964	4.60597e-06
A0A0J9YY99_HUMAN	KV108_HUMAN	0.61285	5.52659e-05
S4R460_HUMAN	KV108_HUMAN	0.727122	3.45045e-07
IGHG1_HUMAN	KV108_HUMAN	0.715268	6.53415e-07
IGHG2_HUMAN	KV108_HUMAN	0.671171	5.45085e-06
HV118_HUMAN	KV108_HUMAN	0.80441	1.99332e-09
HV102_HUMAN	KV108_HUMAN	0.606686	6.8749e-05
HV124_HUMAN	KV108_HUMAN	0.849929	2.84073e-11
HV226_HUMAN	KV108_HUMAN	0.735657	2.13416e-07
HV70D_HUMAN	KV108_HUMAN	0.636321	2.30426e-05
HV315_HUMAN	KV108_HUMAN	0.71432	6.86717e-07
HV64D_HUMAN	KV108_HUMAN	0.793504	4.69176e-09
HV372_HUMAN	KV108_HUMAN	0.66311	7.73515e-06
HV374_HUMAN	KV108_HUMAN	0.719772	5.14583e-07
HV309_HUMAN.HV43D_HUMAN	KV108_HUMAN	0.70697	1.00285e-06
HV434_HUMAN	KV108_HUMAN	0.753201	7.48885e-08
HV551_HUMAN	KV108_HUMAN	0.834756	1.34927e-10
IGKC_HUMAN	KV108_HUMAN	0.814604	8.52165e-10
KV112_HUMAN.KVD12_HUMAN	KV108_HUMAN	0.834756	1.34927e-10
KV116_HUMAN	KV108_HUMAN	0.706022	1.0522e-06
KV117_HUMAN	KV108_HUMAN	0.653864	1.14108e-05
KV127_HUMAN	KV108_HUMAN	0.648649	1.41279e-05
KV139_HUMAN.KVD39_HUMAN	KV108_HUMAN	0.690138	2.29011e-06
KV105_HUMAN	KV108_HUMAN	0.729256	3.06509e-07
F13A_HUMAN	KVD16_HUMAN	0.603995	7.55157e-05
HV226_HUMAN	KVD16_HUMAN	0.607551	6.66912e-05
KVD13_HUMAN.KV113_HUMAN	KVD16_HUMAN	0.606722	6.86624e-05
CERU_HUMAN	KVD33_HUMAN.KV133_HUMAN	0.638217	2.14018e-05
CLUS_HUMAN	KVD33_HUMAN.KV133_HUMAN	0.604078	7.52989e-05
F13A_HUMAN	KVD33_HUMAN.KV133_HUMAN	0.632053	2.71604e-05
CO4B_HUMAN	KVD33_HUMAN.KV133_HUMAN	0.633157	2.60351e-05
CO8B_HUMAN	KVD33_HUMAN.KV133_HUMAN	0.698672	1.51724e-06
CO8G_HUMAN	KVD33_HUMAN.KV133_HUMAN	0.71211	7.70479e-07
HEMO_HUMAN	KVD33_HUMAN.KV133_HUMAN	0.655287	1.07575e-05
A0A0J9YY99_HUMAN	KVD33_HUMAN.KV133_HUMAN	0.605737	7.10687e-05
IGHG1_HUMAN	KVD33_HUMAN.KV133_HUMAN	0.799905	2.85678e-09
HV118_HUMAN	KVD33_HUMAN.KV133_HUMAN	0.660028	8.81844e-06
HV102_HUMAN	KVD33_HUMAN.KV133_HUMAN	0.600759	8.44486e-05
HV124_HUMAN	KVD33_HUMAN.KV133_HUMAN	0.687293	2.61895e-06
HV226_HUMAN	KVD33_HUMAN.KV133_HUMAN	0.709815	8.67299e-07
HV64D_HUMAN	KVD33_HUMAN.KV133_HUMAN	0.659791	8.90725e-06
HV374_HUMAN	KVD33_HUMAN.KV133_HUMAN	0.607397	6.70544e-05
HV309_HUMAN.HV43D_HUMAN	KVD33_HUMAN.KV133_HUMAN	0.626837	3.30955e-05
HV434_HUMAN	KVD33_HUMAN.KV133_HUMAN	0.692271	2.06882e-06
HV551_HUMAN	KVD33_HUMAN.KV133_HUMAN	0.728307	3.23118e-07
IGKC_HUMAN	KVD33_HUMAN.KV133_HUMAN	0.776197	1.65245e-08
KV112_HUMAN.KVD12_HUMAN	KVD33_HUMAN.KV133_HUMAN	0.798957	3.07808e-09
KV116_HUMAN	KVD33_HUMAN.KV133_HUMAN	0.760787	4.63408e-08
KV127_HUMAN	KVD33_HUMAN.KV133_HUMAN	0.681128	3.48483e-06
KV105_HUMAN	KVD33_HUMAN.KV133_HUMAN	0.672119	5.2273e-06
KV108_HUMAN	KVD33_HUMAN.KV133_HUMAN	0.755808	6.36216e-08
KVD13_HUMAN.KV113_HUMAN	KVD33_HUMAN.KV133_HUMAN	0.636795	2.2622e-05
KVD16_HUMAN	KVD33_HUMAN.KV133_HUMAN	0.618221	4.55211e-05
ACTA_HUMAN.ACTH_HUMAN.ACTC_HUMAN.ACTS_HUMAN	KV228_HUMAN.KVD28_HUMAN	0.615695	4.98914e-05
ADIPO_HUMAN	KV228_HUMAN.KVD28_HUMAN	0.678284	3.96687e-06
A1BG_HUMAN	KV228_HUMAN.KVD28_HUMAN	0.644855	1.64607e-05
A2AP_HUMAN	KV228_HUMAN.KVD28_HUMAN	0.605026	7.28546e-05
APOA1_HUMAN	KV228_HUMAN.KVD28_HUMAN	0.64533	1.6151e-05
FA5_HUMAN	KV228_HUMAN.KVD28_HUMAN	0.658132	9.55214e-06
C1QC_HUMAN	KV228_HUMAN.KVD28_HUMAN	0.707444	9.78987e-07
C1RL_HUMAN	KV228_HUMAN.KVD28_HUMAN	0.642485	1.80914e-05
C1S_HUMAN	KV228_HUMAN.KVD28_HUMAN	0.755097	6.65278e-08
FETUB_HUMAN	KV228_HUMAN.KVD28_HUMAN	0.632053	2.71604e-05
FBLN1_HUMAN	KV228_HUMAN.KVD28_HUMAN	0.642722	1.7922e-05
GPX3_HUMAN	KV228_HUMAN.KVD28_HUMAN	0.748222	1.01677e-07
IGHM_HUMAN	KV228_HUMAN.KVD28_HUMAN	0.606923	6.81799e-05
C1QA_HUMAN	KV229_HUMAN	0.602181	8.0411e-05
HV307_HUMAN	KV229_HUMAN	0.702703	1.243e-06
HV373_HUMAN	KV229_HUMAN	0.609294	6.27185e-05
HV428_HUMAN	KV229_HUMAN	0.740161	1.64395e-07
HV404_HUMAN	KV229_HUMAN	0.615695	4.98914e-05
KJ01_HUMAN	KV229_HUMAN	0.63395	2.52542e-05
BTD_HUMAN	KV230_HUMAN	0.649398	1.37041e-05
F13A_HUMAN	KV230_HUMAN	0.688715	2.44947e-06
C1QC_HUMAN	KV230_HUMAN	0.736605	2.02095e-07
FBLN1_HUMAN	KV230_HUMAN	0.679232	3.7998e-06
GELS_HUMAN	KV230_HUMAN	0.662873	7.81395e-06
IGHM_HUMAN	KV230_HUMAN	0.623281	3.77924e-05
HV315_HUMAN	KV230_HUMAN	0.682077	3.33648e-06
KV116_HUMAN	KV230_HUMAN	0.61119	5.86378e-05
KV228_HUMAN.KVD28_HUMAN	KV230_HUMAN	0.658132	9.55214e-06
ANT3_HUMAN	KV320_HUMAN	0.647463	1.48223e-05
APOE_HUMAN	KV320_HUMAN	0.638928	2.08144e-05
APOM_HUMAN	KV320_HUMAN	0.619725	4.30861e-05
BTD_HUMAN	KV320_HUMAN	0.625096	3.53244e-05
F13A_HUMAN	KV320_HUMAN	0.646515	1.54e-05
C1QC_HUMAN	KV320_HUMAN	0.655524	1.0652e-05
CO3_HUMAN	KV320_HUMAN	0.658369	9.45748e-06
CO5_HUMAN	KV320_HUMAN	0.60716	6.76151e-05
CO8B_HUMAN	KV320_HUMAN	0.750119	9.05713e-08
CO8G_HUMAN	KV320_HUMAN	0.730484	2.86159e-07
CBG_HUMAN	KV320_HUMAN	0.756994	5.90376e-08
A0A0J9YY99_HUMAN	KV320_HUMAN	0.601944	8.10716e-05
S4R460_HUMAN	KV320_HUMAN	0.724751	3.93069e-07
IGHG1_HUMAN	KV320_HUMAN	0.768611	2.77248e-08
IGHG2_HUMAN	KV320_HUMAN	0.66074	8.55684e-06
IGHM_HUMAN	KV320_HUMAN	0.600996	8.37632e-05
HV118_HUMAN	KV320_HUMAN	0.798483	3.19461e-09
HV102_HUMAN	KV320_HUMAN	0.6266	3.33913e-05
HV124_HUMAN	KV320_HUMAN	0.823376	3.93091e-10
HV226_HUMAN	KV320_HUMAN	0.806306	1.70829e-09
HV70D_HUMAN	KV320_HUMAN	0.702703	1.243e-06
HV315_HUMAN	KV320_HUMAN	0.76221	4.22698e-08
HV64D_HUMAN	KV320_HUMAN	0.765292	3.45587e-08
HV372_HUMAN	KV320_HUMAN	0.704599	1.13041e-06
HV374_HUMAN	KV320_HUMAN	0.73376	2.37834e-07
HV434_HUMAN	KV320_HUMAN	0.824087	3.68506e-10
HV551_HUMAN	KV320_HUMAN	0.865576	4.71223e-12
IGKC_HUMAN	KV320_HUMAN	0.784021	9.4863e-09
KV112_HUMAN.KVD12_HUMAN	KV320_HUMAN	0.795638	3.98436e-09
KV116_HUMAN	KV320_HUMAN	0.692982	1.99953e-06
KV127_HUMAN	KV320_HUMAN	0.670934	5.50809e-06
KV139_HUMAN.KVD39_HUMAN	KV320_HUMAN	0.757705	5.64358e-08
KV105_HUMAN	KV320_HUMAN	0.804173	2.03191e-09
KV108_HUMAN	KV320_HUMAN	0.845424	4.58997e-11
KVD33_HUMAN.KV133_HUMAN	KV320_HUMAN	0.745851	1.17326e-07
ADIPO_HUMAN	KVD11_HUMAN.KV311_HUMAN	0.685555	2.8405e-06
A1BG_HUMAN	KVD11_HUMAN.KV311_HUMAN	0.611463	5.807e-05
A2AP_HUMAN	KVD11_HUMAN.KV311_HUMAN	0.61585	4.96126e-05
APOA1_HUMAN	KVD11_HUMAN.KV311_HUMAN	0.652836	1.19053e-05
C1QC_HUMAN	KVD11_HUMAN.KV311_HUMAN	0.653192	1.17321e-05
C1RL_HUMAN	KVD11_HUMAN.KV311_HUMAN	0.624148	3.6595e-05
CBG_HUMAN	KVD11_HUMAN.KV311_HUMAN	0.693498	1.95067e-06
S4R460_HUMAN	KVD11_HUMAN.KV311_HUMAN	0.669314	5.91413e-06
IGHG1_HUMAN	KVD11_HUMAN.KV311_HUMAN	0.631142	2.81215e-05
IGHM_HUMAN	KVD11_HUMAN.KV311_HUMAN	0.677375	4.13314e-06
HV118_HUMAN	KVD11_HUMAN.KV311_HUMAN	0.700136	1.41178e-06
HV124_HUMAN	KVD11_HUMAN.KV311_HUMAN	0.728825	3.13956e-07
HV226_HUMAN	KVD11_HUMAN.KV311_HUMAN	0.668247	6.19631e-06
HV315_HUMAN	KVD11_HUMAN.KV311_HUMAN	0.760002	4.8739e-08
HV64D_HUMAN	KVD11_HUMAN.KV311_HUMAN	0.60518	7.24635e-05
HV372_HUMAN	KVD11_HUMAN.KV311_HUMAN	0.705945	1.05628e-06
HV374_HUMAN	KVD11_HUMAN.KV311_HUMAN	0.602691	7.90068e-05
HV434_HUMAN	KVD11_HUMAN.KV311_HUMAN	0.673582	4.89894e-06
HV551_HUMAN	KVD11_HUMAN.KV311_HUMAN	0.727995	3.2877e-07
IGKC_HUMAN	KVD11_HUMAN.KV311_HUMAN	0.695632	1.75977e-06
KV112_HUMAN.KVD12_HUMAN	KVD11_HUMAN.KV311_HUMAN	0.723253	4.26515e-07
KV116_HUMAN	KVD11_HUMAN.KV311_HUMAN	0.631024	2.82489e-05
KV139_HUMAN.KVD39_HUMAN	KVD11_HUMAN.KV311_HUMAN	0.692431	2.05308e-06
KV105_HUMAN	KVD11_HUMAN.KV311_HUMAN	0.65746	9.82529e-06
KV108_HUMAN	KVD11_HUMAN.KV311_HUMAN	0.723016	4.32042e-07
KVD33_HUMAN.KV133_HUMAN	KVD11_HUMAN.KV311_HUMAN	0.625808	3.43979e-05
KV228_HUMAN.KVD28_HUMAN	KVD11_HUMAN.KV311_HUMAN	0.695632	1.75977e-06
KV230_HUMAN	KVD11_HUMAN.KV311_HUMAN	0.628534	3.10468e-05
KV320_HUMAN	KVD11_HUMAN.KV311_HUMAN	0.809318	1.3324e-09
CBG_HUMAN	KVD15_HUMAN	0.610953	5.91344e-05
S4R460_HUMAN	KVD15_HUMAN	0.612376	5.62109e-05
IGHG1_HUMAN	KVD15_HUMAN	0.720484	4.9533e-07
HV118_HUMAN	KVD15_HUMAN	0.661214	8.38639e-06
HV226_HUMAN	KVD15_HUMAN	0.656472	1.02394e-05
HV315_HUMAN	KVD15_HUMAN	0.612376	5.62109e-05
HV64D_HUMAN	KVD15_HUMAN	0.682314	3.30031e-06
HV372_HUMAN	KVD15_HUMAN	0.613324	5.43352e-05
HV374_HUMAN	KVD15_HUMAN	0.628023	3.16518e-05
HV434_HUMAN	KVD15_HUMAN	0.652205	1.22186e-05
HV551_HUMAN	KVD15_HUMAN	0.760313	4.77764e-08
IGKC_HUMAN	KVD15_HUMAN	0.692982	1.99953e-06
KV112_HUMAN.KVD12_HUMAN	KVD15_HUMAN	0.710289	8.46418e-07
KV127_HUMAN	KVD15_HUMAN	0.651968	1.23382e-05
KV105_HUMAN	KVD15_HUMAN	0.72238	4.47185e-07
KV108_HUMAN	KVD15_HUMAN	0.680654	3.56125e-06
KVD33_HUMAN.KV133_HUMAN	KVD15_HUMAN	0.683499	3.12478e-06
KV320_HUMAN	KVD15_HUMAN	0.809388	1.3246e-09
KVD11_HUMAN.KV311_HUMAN	KVD15_HUMAN	0.735819	2.1144e-07
A1AT_HUMAN	KVD07_HUMAN.A0A0C4DH90_HUMAN	0.615695	4.98914e-05
C1QC_HUMAN	KVD07_HUMAN.A0A0C4DH90_HUMAN	0.767188	3.04838e-08
CO8B_HUMAN	KVD07_HUMAN.A0A0C4DH90_HUMAN	0.648886	1.39926e-05
CO8G_HUMAN	KVD07_HUMAN.A0A0C4DH90_HUMAN	0.651888	1.23787e-05
CFAB_HUMAN	KVD07_HUMAN.A0A0C4DH90_HUMAN	0.621622	4.01846e-05
CBG_HUMAN	KVD07_HUMAN.A0A0C4DH90_HUMAN	0.638217	2.14018e-05
S4R460_HUMAN	KVD07_HUMAN.A0A0C4DH90_HUMAN	0.737316	1.93971e-07
IGHG1_HUMAN	KVD07_HUMAN.A0A0C4DH90_HUMAN	0.814604	8.52165e-10
IGHG2_HUMAN	KVD07_HUMAN.A0A0C4DH90_HUMAN	0.652442	1.21001e-05
IGHM_HUMAN	KVD07_HUMAN.A0A0C4DH90_HUMAN	0.644618	1.66175e-05
HV118_HUMAN	KVD07_HUMAN.A0A0C4DH90_HUMAN	0.654339	1.11891e-05
HV124_HUMAN	KVD07_HUMAN.A0A0C4DH90_HUMAN	0.718113	5.62215e-07
HV108_HUMAN	KVD07_HUMAN.A0A0C4DH90_HUMAN	0.604469	7.42811e-05
HV226_HUMAN	KVD07_HUMAN.A0A0C4DH90_HUMAN	0.6899	2.31599e-06
HV315_HUMAN	KVD07_HUMAN.A0A0C4DH90_HUMAN	0.687293	2.61895e-06
HV64D_HUMAN	KVD07_HUMAN.A0A0C4DH90_HUMAN	0.610005	6.11591e-05
HV372_HUMAN	KVD07_HUMAN.A0A0C4DH90_HUMAN	0.696539	1.68394e-06
HV374_HUMAN	KVD07_HUMAN.A0A0C4DH90_HUMAN	0.714083	6.95284e-07
HV434_HUMAN	KVD07_HUMAN.A0A0C4DH90_HUMAN	0.827169	2.77612e-10
HV551_HUMAN	KVD07_HUMAN.A0A0C4DH90_HUMAN	0.74348	1.35174e-07
IGJ_HUMAN	KVD07_HUMAN.A0A0C4DH90_HUMAN	0.644855	1.64607e-05
IGKC_HUMAN	KVD07_HUMAN.A0A0C4DH90_HUMAN	0.81982	5.40626e-10
KV112_HUMAN.KVD12_HUMAN	KVD07_HUMAN.A0A0C4DH90_HUMAN	0.732812	2.50985e-07
KV116_HUMAN	KVD07_HUMAN.A0A0C4DH90_HUMAN	0.64533	1.6151e-05
KV117_HUMAN	KVD07_HUMAN.A0A0C4DH90_HUMAN	0.692745	2.02238e-06
KV127_HUMAN	KVD07_HUMAN.A0A0C4DH90_HUMAN	0.601233	8.30828e-05
KV139_HUMAN.KVD39_HUMAN	KVD07_HUMAN.A0A0C4DH90_HUMAN	0.62826	3.137e-05
KV105_HUMAN	KVD07_HUMAN.A0A0C4DH90_HUMAN	0.666667	6.63702e-06
KV108_HUMAN	KVD07_HUMAN.A0A0C4DH90_HUMAN	0.739213	1.73756e-07
KVD33_HUMAN.KV133_HUMAN	KVD07_HUMAN.A0A0C4DH90_HUMAN	0.706259	1.03966e-06
KV230_HUMAN	KVD07_HUMAN.A0A0C4DH90_HUMAN	0.629682	2.97265e-05
KV320_HUMAN	KVD07_HUMAN.A0A0C4DH90_HUMAN	0.8101	1.24827e-09
KVD11_HUMAN.KV311_HUMAN	KVD07_HUMAN.A0A0C4DH90_HUMAN	0.754075	7.09199e-08
KVD15_HUMAN	KVD07_HUMAN.A0A0C4DH90_HUMAN	0.812707	1.002e-09
C1QB_HUMAN	KV401_HUMAN	0.677572	4.09655e-06
C1QC_HUMAN	KV401_HUMAN	0.618777	4.46069e-05
C1R_HUMAN	KV401_HUMAN	0.669512	5.86322e-06
CO3_HUMAN	KV401_HUMAN	0.608582	6.43139e-05
CO8B_HUMAN	KV401_HUMAN	0.604789	7.34589e-05
CBG_HUMAN	KV401_HUMAN	0.730678	2.83066e-07
A0A0J9YY99_HUMAN	KV401_HUMAN	0.720009	5.0809e-07
S4R460_HUMAN	KV401_HUMAN	0.741821	1.49125e-07
IGHG1_HUMAN	KV401_HUMAN	0.689663	2.34214e-06
IGHG2_HUMAN	KV401_HUMAN	0.776908	1.57259e-08
HV118_HUMAN	KV401_HUMAN	0.710526	8.36152e-07
HV102_HUMAN	KV401_HUMAN	0.705073	1.10376e-06
HV124_HUMAN	KV401_HUMAN	0.767188	3.04838e-08
HV226_HUMAN	KV401_HUMAN	0.62091	4.12512e-05
HV70D_HUMAN	KV401_HUMAN	0.670223	5.68312e-06
HV315_HUMAN	KV401_HUMAN	0.73945	1.71371e-07
HV349_HUMAN	KV401_HUMAN	0.613324	5.43352e-05
HV64D_HUMAN	KV401_HUMAN	0.734945	2.22288e-07
HV372_HUMAN	KV401_HUMAN	0.781176	1.16379e-08
HV374_HUMAN	KV401_HUMAN	0.753201	7.48885e-08
HV309_HUMAN.HV43D_HUMAN	KV401_HUMAN	0.676624	4.2755e-06
HV434_HUMAN	KV401_HUMAN	0.763158	3.97424e-08
HV551_HUMAN	KV401_HUMAN	0.744192	1.29573e-07
HV601_HUMAN	KV401_HUMAN	0.621622	4.01846e-05
IGKC_HUMAN	KV401_HUMAN	0.799668	2.91067e-09
KV112_HUMAN.KVD12_HUMAN	KV401_HUMAN	0.748933	9.73725e-08
KV117_HUMAN	KV401_HUMAN	0.692508	2.04548e-06
KV139_HUMAN.KVD39_HUMAN	KV401_HUMAN	0.774538	1.85364e-08
KV105_HUMAN	KV401_HUMAN	0.816738	7.08645e-10
KV108_HUMAN	KV401_HUMAN	0.787577	7.31551e-09
KVD33_HUMAN.KV133_HUMAN	KV401_HUMAN	0.61854	4.49946e-05
KV320_HUMAN	KV401_HUMAN	0.761498	4.4262e-08
KVD11_HUMAN.KV311_HUMAN	KV401_HUMAN	0.755735	6.39174e-08
KVD15_HUMAN	KV401_HUMAN	0.63395	2.52542e-05
KVD07_HUMAN.A0A0C4DH90_HUMAN	KV401_HUMAN	0.687055	2.64821e-06
A1AG1_HUMAN	KVD21_HUMAN	0.675913	4.41438e-06
CO8B_HUMAN	KVD21_HUMAN	0.632527	2.66719e-05
CO8G_HUMAN	KVD21_HUMAN	0.692194	2.0765e-06
S4R460_HUMAN	KVD21_HUMAN	0.671408	5.39416e-06
IGHG2_HUMAN	KVD21_HUMAN	0.607871	6.59458e-05
HV226_HUMAN	KVD21_HUMAN	0.623755	3.71331e-05
HV551_HUMAN	KVD21_HUMAN	0.614272	5.25164e-05
IGKC_HUMAN	KVD21_HUMAN	0.604078	7.52989e-05
KV112_HUMAN.KVD12_HUMAN	KVD21_HUMAN	0.618065	4.57792e-05
KV116_HUMAN	KVD21_HUMAN	0.60716	6.76151e-05
ALBU_HUMAN	IGLC3_HUMAN	0.690138	2.29011e-06
FA9_HUMAN	IGLC3_HUMAN	0.647463	1.48223e-05
C1R_HUMAN	IGLC3_HUMAN	0.613561	5.38753e-05
CO3_HUMAN	IGLC3_HUMAN	0.640588	1.95004e-05
CO8A_HUMAN	IGLC3_HUMAN	0.65908	9.1786e-06
CFAB_HUMAN	IGLC3_HUMAN	0.66477	7.20356e-06
CFAH_HUMAN	IGLC3_HUMAN	0.62091	4.12512e-05
CFAI_HUMAN	IGLC3_HUMAN	0.614427	5.22245e-05
A0A0J9YY99_HUMAN	IGLC3_HUMAN	0.695116	1.80424e-06
IGHG1_HUMAN	IGLC3_HUMAN	0.738976	1.76172e-07
IGHG3_HUMAN	IGLC3_HUMAN	0.635846	2.34703e-05
HV118_HUMAN	IGLC3_HUMAN	0.633713	2.54856e-05
HV102_HUMAN	IGLC3_HUMAN	0.754623	6.85329e-08
HV374_HUMAN	IGLC3_HUMAN	0.642248	1.82624e-05
HV434_HUMAN	IGLC3_HUMAN	0.640114	1.98679e-05
HV551_HUMAN	IGLC3_HUMAN	0.720484	4.9533e-07
KV127_HUMAN	IGLC3_HUMAN	0.631105	2.81616e-05
KV105_HUMAN	IGLC3_HUMAN	0.681128	3.48483e-06
KV320_HUMAN	IGLC3_HUMAN	0.629208	3.02654e-05
KVD15_HUMAN	IGLC3_HUMAN	0.602181	8.0411e-05
KVD07_HUMAN.A0A0C4DH90_HUMAN	IGLC3_HUMAN	0.61119	5.86378e-05
KV401_HUMAN	IGLC3_HUMAN	0.660266	8.73044e-06
CO1A1_HUMAN	IGLC7_HUMAN	0.628497	3.10905e-05
CO1A2_HUMAN	IGLC7_HUMAN	0.692982	1.99953e-06
S4R460_HUMAN	LV136_HUMAN	0.629208	3.02654e-05
IGHG2_HUMAN	LV136_HUMAN	0.643433	1.74223e-05
HV226_HUMAN	LV136_HUMAN	0.602892	7.84584e-05
HV315_HUMAN	LV136_HUMAN	0.628734	3.08132e-05
HV64D_HUMAN	LV136_HUMAN	0.668326	6.17502e-06
A1AG1_HUMAN	LV140_HUMAN	0.642959	1.7754e-05
A1BG_HUMAN	LV140_HUMAN	0.618065	4.57792e-05
ANGT_HUMAN	LV140_HUMAN	0.631342	2.79082e-05
BTD_HUMAN	LV140_HUMAN	0.661609	8.24683e-06
F13A_HUMAN	LV140_HUMAN	0.620673	4.16124e-05
C1QC_HUMAN	LV140_HUMAN	0.802987	2.23545e-09
C1RL_HUMAN	LV140_HUMAN	0.657895	9.64767e-06
C1S_HUMAN	LV140_HUMAN	0.709578	8.77915e-07
CO4A_HUMAN	LV140_HUMAN	0.657421	9.84134e-06
CO4B_HUMAN	LV140_HUMAN	0.650584	1.30576e-05
CO5_HUMAN	LV140_HUMAN	0.626363	3.36895e-05
CO8B_HUMAN	LV140_HUMAN	0.652205	1.22186e-05
CO8G_HUMAN	LV140_HUMAN	0.655444	1.06874e-05
CYTC_HUMAN	LV140_HUMAN	0.715268	6.53415e-07
FBLN1_HUMAN	LV140_HUMAN	0.790896	5.71445e-09
GELS_HUMAN	LV140_HUMAN	0.602181	8.0411e-05
HEMO_HUMAN	LV140_HUMAN	0.616406	4.86239e-05
S4R460_HUMAN	LV140_HUMAN	0.666904	6.56914e-06
IGHG1_HUMAN	LV140_HUMAN	0.605974	7.04823e-05
HV118_HUMAN	LV140_HUMAN	0.723803	4.13947e-07
HV124_HUMAN	LV140_HUMAN	0.720721	4.89061e-07
HV226_HUMAN	LV140_HUMAN	0.700095	1.41467e-06
HV315_HUMAN	LV140_HUMAN	0.656235	1.03411e-05
HV372_HUMAN	LV140_HUMAN	0.602892	7.84584e-05
HV374_HUMAN	LV140_HUMAN	0.686581	2.70765e-06
HV434_HUMAN	LV140_HUMAN	0.780702	1.20377e-08
HV551_HUMAN	LV140_HUMAN	0.710763	8.26001e-07
IGKC_HUMAN	LV140_HUMAN	0.692034	2.0924e-06
KV112_HUMAN.KVD12_HUMAN	LV140_HUMAN	0.730915	2.79323e-07
KV116_HUMAN	LV140_HUMAN	0.773826	1.94663e-08
KV117_HUMAN	LV140_HUMAN	0.712186	7.67436e-07
KV108_HUMAN	LV140_HUMAN	0.772167	2.18065e-08
KVD33_HUMAN.KV133_HUMAN	LV140_HUMAN	0.709578	8.77915e-07
KV230_HUMAN	LV140_HUMAN	0.728781	3.14712e-07
KV320_HUMAN	LV140_HUMAN	0.733049	2.47636e-07
KVD11_HUMAN.KV311_HUMAN	LV140_HUMAN	0.659238	9.11783e-06
KVD07_HUMAN.A0A0C4DH90_HUMAN	LV140_HUMAN	0.783547	9.81714e-09
KV401_HUMAN	LV140_HUMAN	0.608345	6.48537e-05
A1BG_HUMAN	LV144_HUMAN	0.616406	4.86239e-05
ANGT_HUMAN	LV144_HUMAN	0.672119	5.2273e-06
BTD_HUMAN	LV144_HUMAN	0.688163	2.51399e-06
C1QC_HUMAN	LV144_HUMAN	0.678521	3.92448e-06
CO4A_HUMAN	LV144_HUMAN	0.670223	5.68312e-06
CO4B_HUMAN	LV144_HUMAN	0.619288	4.37817e-05
FETUB_HUMAN	LV144_HUMAN	0.656709	1.01385e-05
FBLN1_HUMAN	LV144_HUMAN	0.619725	4.30861e-05
S4R460_HUMAN	LV144_HUMAN	0.604789	7.34589e-05
HV118_HUMAN	LV144_HUMAN	0.656946	1.00386e-05
HV226_HUMAN	LV144_HUMAN	0.709815	8.67299e-07
HV315_HUMAN	LV144_HUMAN	0.636795	2.2622e-05
KV112_HUMAN.KVD12_HUMAN	LV144_HUMAN	0.626363	3.36895e-05
KV116_HUMAN	LV144_HUMAN	0.643196	1.75874e-05
KV108_HUMAN	LV144_HUMAN	0.630868	2.84171e-05
KV320_HUMAN	LV144_HUMAN	0.64201	1.84347e-05
KVD07_HUMAN.A0A0C4DH90_HUMAN	LV144_HUMAN	0.700332	1.39821e-06
LV140_HUMAN	LV144_HUMAN	0.778331	1.42349e-08
KV127_HUMAN	LV147_HUMAN	0.620436	4.19765e-05
ACTA_HUMAN.ACTH_HUMAN.ACTC_HUMAN.ACTS_HUMAN	LV151_HUMAN	0.61854	4.49946e-05
A1AG1_HUMAN	LV151_HUMAN	0.636558	2.28315e-05
A1BG_HUMAN	LV151_HUMAN	0.603367	7.71805e-05
BTD_HUMAN	LV151_HUMAN	0.781459	1.14049e-08
C1QC_HUMAN	LV151_HUMAN	0.779516	1.30936e-08
C1RL_HUMAN	LV151_HUMAN	0.650308	1.32054e-05
C1S_HUMAN	LV151_HUMAN	0.632053	2.71604e-05
CO5_HUMAN	LV151_HUMAN	0.623755	3.71331e-05
CO8B_HUMAN	LV151_HUMAN	0.64201	1.84347e-05
CO8G_HUMAN	LV151_HUMAN	0.644894	1.64355e-05
CFAB_HUMAN	LV151_HUMAN	0.671408	5.39416e-06
S4R460_HUMAN	LV151_HUMAN	0.740872	1.57682e-07
IGHM_HUMAN	LV151_HUMAN	0.768848	2.72881e-08
HV226_HUMAN	LV151_HUMAN	0.649123	1.38585e-05
HV70D_HUMAN	LV151_HUMAN	0.695353	1.78366e-06
HV315_HUMAN	LV151_HUMAN	0.712423	7.58055e-07
HV372_HUMAN	LV151_HUMAN	0.647226	1.49648e-05
HV374_HUMAN	LV151_HUMAN	0.646752	1.52537e-05
HV434_HUMAN	LV151_HUMAN	0.745851	1.17326e-07
HV551_HUMAN	LV151_HUMAN	0.689663	2.34214e-06
IGJ_HUMAN	LV151_HUMAN	0.643433	1.74223e-05
IGKC_HUMAN	LV151_HUMAN	0.617117	4.73857e-05
KV112_HUMAN.KVD12_HUMAN	LV151_HUMAN	0.604789	7.34589e-05
KV116_HUMAN	LV151_HUMAN	0.601233	8.30828e-05
KV117_HUMAN	LV151_HUMAN	0.621859	3.98347e-05
KV139_HUMAN.KVD39_HUMAN	LV151_HUMAN	0.628734	3.08132e-05
KV108_HUMAN	LV151_HUMAN	0.623044	3.81261e-05
KV230_HUMAN	LV151_HUMAN	0.726648	3.54194e-07
KV320_HUMAN	LV151_HUMAN	0.665481	6.98613e-06
KVD11_HUMAN.KV311_HUMAN	LV151_HUMAN	0.655089	1.08465e-05
KVD07_HUMAN.A0A0C4DH90_HUMAN	LV151_HUMAN	0.70863	9.21589e-07
LV140_HUMAN	LV151_HUMAN	0.747985	1.0315e-07
LV144_HUMAN	LV151_HUMAN	0.710526	8.36152e-07
APOA4_HUMAN	LV211_HUMAN	0.61285	5.52659e-05
HV102_HUMAN	LV211_HUMAN	0.6477	1.4681e-05
HV315_HUMAN	LV211_HUMAN	0.679469	3.75905e-06
HV372_HUMAN	LV211_HUMAN	0.708867	9.10487e-07
HV434_HUMAN	LV211_HUMAN	0.633239	2.59543e-05
KV117_HUMAN	LV211_HUMAN	0.658606	9.36367e-06
KVD11_HUMAN.KV311_HUMAN	LV211_HUMAN	0.626637	3.33448e-05
KV401_HUMAN	LV211_HUMAN	0.646752	1.52537e-05
LV140_HUMAN	LV211_HUMAN	0.623281	3.77924e-05
ACTA_HUMAN.ACTH_HUMAN.ACTC_HUMAN.ACTS_HUMAN	LV218_HUMAN	0.609294	6.27185e-05
A1AG1_HUMAN	LV218_HUMAN	0.605974	7.04823e-05
C1QC_HUMAN	LV218_HUMAN	0.691797	2.11622e-06
C1S_HUMAN	LV218_HUMAN	0.611427	5.8145e-05
CO4A_HUMAN	LV218_HUMAN	0.606923	6.81799e-05
CO5_HUMAN	LV218_HUMAN	0.72973	2.98502e-07
CO8G_HUMAN	LV218_HUMAN	0.626875	3.30493e-05
GPX3_HUMAN	LV218_HUMAN	0.63229	2.69151e-05
S4R460_HUMAN	LV218_HUMAN	0.732575	2.54376e-07
IGHG2_HUMAN	LV218_HUMAN	0.746088	1.15666e-07
HV124_HUMAN	LV218_HUMAN	0.663585	7.57973e-06
HV226_HUMAN	LV218_HUMAN	0.611664	5.76559e-05
HV315_HUMAN	LV218_HUMAN	0.623755	3.71331e-05
HV64D_HUMAN	LV218_HUMAN	0.602418	7.97553e-05
HV372_HUMAN	LV218_HUMAN	0.632764	2.64307e-05
HV374_HUMAN	LV218_HUMAN	0.649834	1.34632e-05
HV434_HUMAN	LV218_HUMAN	0.714083	6.95284e-07
IGKC_HUMAN	LV218_HUMAN	0.679706	3.71871e-06
KV117_HUMAN	LV218_HUMAN	0.815078	8.18113e-10
KV139_HUMAN.KVD39_HUMAN	LV218_HUMAN	0.61854	4.49946e-05
KV108_HUMAN	LV218_HUMAN	0.610716	5.96348e-05
KVD07_HUMAN.A0A0C4DH90_HUMAN	LV218_HUMAN	0.608345	6.48537e-05
KV401_HUMAN	LV218_HUMAN	0.674964	4.60597e-06
KVD21_HUMAN	LV218_HUMAN	0.6055	7.16596e-05
LV140_HUMAN	LV218_HUMAN	0.683025	3.19394e-06
LV151_HUMAN	LV218_HUMAN	0.609768	6.1675e-05
LV211_HUMAN	LV218_HUMAN	0.611664	5.76559e-05
ACTA_HUMAN.ACTH_HUMAN.ACTC_HUMAN.ACTS_HUMAN	LV208_HUMAN	0.690849	2.21404e-06
A1AG1_HUMAN	LV208_HUMAN	0.664059	7.42716e-06
ANGT_HUMAN	LV208_HUMAN	0.630394	2.89345e-05
APOB_HUMAN	LV208_HUMAN	0.696776	1.66462e-06
APOC1_HUMAN	LV208_HUMAN	0.63964	2.02417e-05
APOE_HUMAN	LV208_HUMAN	0.725699	3.73165e-07
F13A_HUMAN	LV208_HUMAN	0.680654	3.56125e-06
C1QC_HUMAN	LV208_HUMAN	0.672119	5.2273e-06
C1RL_HUMAN	LV208_HUMAN	0.631816	2.74076e-05
C1S_HUMAN	LV208_HUMAN	0.653627	1.15232e-05
CO4A_HUMAN	LV208_HUMAN	0.611664	5.76559e-05
CYTC_HUMAN	LV208_HUMAN	0.603841	7.59215e-05
FBLN1_HUMAN	LV208_HUMAN	0.735894	2.10533e-07
GELS_HUMAN	LV208_HUMAN	0.660266	8.73044e-06
S4R460_HUMAN	LV208_HUMAN	0.677335	4.14064e-06
HV124_HUMAN	LV208_HUMAN	0.731152	2.75626e-07
HV315_HUMAN	LV208_HUMAN	0.602892	7.84584e-05
KV112_HUMAN.KVD12_HUMAN	LV208_HUMAN	0.720247	5.01673e-07
KV116_HUMAN	LV208_HUMAN	0.610716	5.96348e-05
KV108_HUMAN	LV208_HUMAN	0.638217	2.14018e-05
KV230_HUMAN	LV208_HUMAN	0.646041	1.56965e-05
KV320_HUMAN	LV208_HUMAN	0.669037	5.98617e-06
KVD07_HUMAN.A0A0C4DH90_HUMAN	LV208_HUMAN	0.645804	1.58467e-05
LV140_HUMAN	LV208_HUMAN	0.756283	6.17499e-08
LV144_HUMAN	LV208_HUMAN	0.619488	4.34618e-05
LV218_HUMAN	LV208_HUMAN	0.633001	2.61915e-05
IGLC3_HUMAN	LV310_HUMAN	0.677335	4.14064e-06
IGLC7_HUMAN	LV310_HUMAN	0.638691	2.10086e-05
B2MG_HUMAN	LV319_HUMAN	0.623281	3.77924e-05
C4BPA_HUMAN	LV319_HUMAN	0.662399	7.97375e-06
F13B_HUMAN	LV319_HUMAN	0.609056	6.32463e-05
CO1A1_HUMAN	LV319_HUMAN	0.674253	4.75462e-06
CO1A2_HUMAN	LV319_HUMAN	0.787814	7.18862e-09
C1QA_HUMAN	LV319_HUMAN	0.648649	1.41279e-05
HABP2_HUMAN	LV319_HUMAN	0.68753	2.58997e-06
IGHG3_HUMAN	LV319_HUMAN	0.62091	4.12512e-05
HV307_HUMAN	LV319_HUMAN	0.689426	2.36856e-06
HV428_HUMAN	LV319_HUMAN	0.77027	2.4799e-08
HV404_HUMAN	LV319_HUMAN	0.692034	2.0924e-06
KV229_HUMAN	LV319_HUMAN	0.666667	6.63702e-06
IGLC3_HUMAN	LV319_HUMAN	0.642485	1.80914e-05
LV310_HUMAN	LV319_HUMAN	0.60147	8.24075e-05
FA9_HUMAN	LV325_HUMAN	0.645092	1.63052e-05
IGHG3_HUMAN	LV325_HUMAN	0.687767	2.5613e-06
KV127_HUMAN	LV325_HUMAN	0.617828	4.61761e-05
IGLC3_HUMAN	LV325_HUMAN	0.607397	6.70544e-05
LV147_HUMAN	LV325_HUMAN	0.651019	1.28272e-05
LV319_HUMAN	LV325_HUMAN	0.658843	9.27072e-06
CO4B_HUMAN	LV39_HUMAN	0.647976	1.45183e-05
CO8B_HUMAN	LV39_HUMAN	0.615458	5.03205e-05
CO8G_HUMAN	LV39_HUMAN	0.655089	1.08465e-05
HV226_HUMAN	LV39_HUMAN	0.604078	7.52989e-05
HV434_HUMAN	LV39_HUMAN	0.627074	3.2802e-05
KV112_HUMAN.KVD12_HUMAN	LV39_HUMAN	0.606686	6.8749e-05
LV140_HUMAN	LV39_HUMAN	0.631579	2.76569e-05
LV208_HUMAN	LV39_HUMAN	0.603604	7.65486e-05
IGLC3_HUMAN	LV545_HUMAN	0.73542	2.16337e-07
LV310_HUMAN	LV545_HUMAN	0.732575	2.54376e-07
A1BG_HUMAN	LV657_HUMAN	0.60198	8.09719e-05
BTD_HUMAN	LV657_HUMAN	0.692472	2.04905e-06
C1QC_HUMAN	LV657_HUMAN	0.688519	2.47224e-06
C1RL_HUMAN	LV657_HUMAN	0.625689	3.45507e-05
C1S_HUMAN	LV657_HUMAN	0.627586	3.21772e-05
CO2_HUMAN	LV657_HUMAN	0.603995	7.55157e-05
CO4A_HUMAN	LV657_HUMAN	0.667299	6.45741e-06
CO4B_HUMAN	LV657_HUMAN	0.670421	5.63389e-06
CO5_HUMAN	LV657_HUMAN	0.613123	5.47275e-05
CO8G_HUMAN	LV657_HUMAN	0.607706	6.63298e-05
FETUB_HUMAN	LV657_HUMAN	0.692431	2.05308e-06
FBLN1_HUMAN	LV657_HUMAN	0.610752	5.95582e-05
S4R460_HUMAN	LV657_HUMAN	0.612175	5.66155e-05
HV118_HUMAN	LV657_HUMAN	0.683184	3.17059e-06
HV226_HUMAN	LV657_HUMAN	0.69089	2.20973e-06
HV315_HUMAN	LV657_HUMAN	0.693616	1.93959e-06
HV372_HUMAN	LV657_HUMAN	0.669551	5.85304e-06
HV374_HUMAN	LV657_HUMAN	0.615375	5.04698e-05
HV434_HUMAN	LV657_HUMAN	0.659238	9.11783e-06
KV112_HUMAN.KVD12_HUMAN	LV657_HUMAN	0.650465	1.3121e-05
KV116_HUMAN	LV657_HUMAN	0.609685	6.18552e-05
KV117_HUMAN	LV657_HUMAN	0.68271	3.24068e-06
KV228_HUMAN.KVD28_HUMAN	LV657_HUMAN	0.621303	4.06596e-05
KV230_HUMAN	LV657_HUMAN	0.656867	1.0072e-05
KVD11_HUMAN.KV311_HUMAN	LV657_HUMAN	0.641375	1.89039e-05
LV140_HUMAN	LV657_HUMAN	0.754905	6.73345e-08
LV144_HUMAN	LV657_HUMAN	0.709739	8.7071e-07
LV151_HUMAN	LV657_HUMAN	0.668959	6.00685e-06
LV218_HUMAN	LV657_HUMAN	0.641574	1.87557e-05
LV39_HUMAN	LV657_HUMAN	0.606722	6.86624e-05
C1QC_HUMAN	LV743_HUMAN	0.615932	4.94656e-05
FBLN1_HUMAN	LV743_HUMAN	0.617354	4.69794e-05
IGHM_HUMAN	LV743_HUMAN	0.631816	2.74076e-05
HV70D_HUMAN	LV743_HUMAN	0.653627	1.15232e-05
HV372_HUMAN	LV743_HUMAN	0.694879	1.82504e-06
HV374_HUMAN	LV743_HUMAN	0.614983	5.11887e-05
HV434_HUMAN	LV743_HUMAN	0.664533	7.2774e-06
HV551_HUMAN	LV743_HUMAN	0.631105	2.81616e-05
IGLC3_HUMAN	LV743_HUMAN	0.657183	9.9395e-06
LV151_HUMAN	LV743_HUMAN	0.664059	7.42716e-06
LV211_HUMAN	LV743_HUMAN	0.613324	5.43352e-05
LV325_HUMAN	LV743_HUMAN	0.610242	6.06471e-05
LV545_HUMAN	LV743_HUMAN	0.623281	3.77924e-05
APOL1_HUMAN	LV861_HUMAN	0.610005	6.11591e-05
CFAB_HUMAN	LV861_HUMAN	0.634424	2.4797e-05
HV551_HUMAN	LV861_HUMAN	0.620436	4.19765e-05
LV151_HUMAN	LV861_HUMAN	0.698435	1.53498e-06
AACT_HUMAN	LV949_HUMAN	0.611901	5.71705e-05
A1BG_HUMAN	LV949_HUMAN	0.626363	3.36895e-05
CO3_HUMAN	LV949_HUMAN	0.602181	8.0411e-05
CO9_HUMAN	LV949_HUMAN	0.602418	7.97553e-05
HEMO_HUMAN	LV949_HUMAN	0.663585	7.57973e-06
BTD_HUMAN	IGLL1_HUMAN	0.621303	4.06596e-05
C1QC_HUMAN	IGLL1_HUMAN	0.64367	1.72585e-05
CO5_HUMAN	IGLL1_HUMAN	0.62826	3.137e-05
CO8B_HUMAN	IGLL1_HUMAN	0.639165	2.06219e-05
CO8G_HUMAN	IGLL1_HUMAN	0.679865	3.6919e-06
CYTC_HUMAN	IGLL1_HUMAN	0.682077	3.33648e-06
S4R460_HUMAN	IGLL1_HUMAN	0.689426	2.36856e-06
IGHG1_HUMAN	IGLL1_HUMAN	0.618777	4.46069e-05
IGHG2_HUMAN	IGLL1_HUMAN	0.653627	1.15232e-05
HV124_HUMAN	IGLL1_HUMAN	0.611901	5.71705e-05
HV226_HUMAN	IGLL1_HUMAN	0.658843	9.27072e-06
HV374_HUMAN	IGLL1_HUMAN	0.668326	6.17502e-06
HV434_HUMAN	IGLL1_HUMAN	0.640351	1.96834e-05
HV551_HUMAN	IGLL1_HUMAN	0.610242	6.06471e-05
IGKC_HUMAN	IGLL1_HUMAN	0.713608	7.12712e-07
KV112_HUMAN.KVD12_HUMAN	IGLL1_HUMAN	0.626126	3.39901e-05
KV116_HUMAN	IGLL1_HUMAN	0.600522	8.5139e-05
KV117_HUMAN	IGLL1_HUMAN	0.608345	6.48537e-05
KVD33_HUMAN.KV133_HUMAN	IGLL1_HUMAN	0.71266	7.48779e-07
KVD11_HUMAN.KV311_HUMAN	IGLL1_HUMAN	0.60933	6.26385e-05
KVD07_HUMAN.A0A0C4DH90_HUMAN	IGLL1_HUMAN	0.658369	9.45748e-06
KVD21_HUMAN	IGLL1_HUMAN	0.604552	7.40677e-05
LV140_HUMAN	IGLL1_HUMAN	0.695827	1.74314e-06
LV144_HUMAN	IGLL1_HUMAN	0.636795	2.2622e-05
LV151_HUMAN	IGLL1_HUMAN	0.65908	9.1786e-06
LV218_HUMAN	IGLL1_HUMAN	0.63395	2.52542e-05
LV657_HUMAN	IGLL1_HUMAN	0.63375	2.54488e-05
HV307_HUMAN	IGLL5_HUMAN	0.772167	2.18065e-08
HV428_HUMAN	IGLL5_HUMAN	0.612138	5.66889e-05
KJ01_HUMAN	IGLL5_HUMAN	0.608819	6.37781e-05
KV229_HUMAN	IGLL5_HUMAN	0.63229	2.69151e-05
LV147_HUMAN	IGLL5_HUMAN	0.60147	8.24075e-05
LV319_HUMAN	IGLL5_HUMAN	0.610479	6.0139e-05
LV325_HUMAN	IGLL5_HUMAN	0.632053	2.71604e-05
A2AP_HUMAN	IBP3_HUMAN	0.607871	6.59458e-05
CNDP1_HUMAN	IBP3_HUMAN	0.650782	1.29521e-05
FA11_HUMAN	IBP3_HUMAN	0.60735	6.71642e-05
FETUB_HUMAN	IBP3_HUMAN	0.651257	1.27033e-05
ANGT_HUMAN	IBP6_HUMAN	0.608108	6.53977e-05
CFAD_HUMAN	IBP6_HUMAN	0.688715	2.44947e-06
CYTC_HUMAN	IBP6_HUMAN	0.654339	1.11891e-05
A2AP_HUMAN	ALS_HUMAN	0.711475	7.96223e-07
ANGT_HUMAN	ALS_HUMAN	0.612138	5.66889e-05
ANT3_HUMAN	ALS_HUMAN	0.68018	3.6392e-06
APOA1_HUMAN	ALS_HUMAN	0.695116	1.80424e-06
APOC4_HUMAN	ALS_HUMAN	0.602181	8.0411e-05
APOM_HUMAN	ALS_HUMAN	0.72807	3.27398e-07
CNDP1_HUMAN	ALS_HUMAN	0.734234	2.31499e-07
CBG_HUMAN	ALS_HUMAN	0.625652	3.45987e-05
FETUB_HUMAN	ALS_HUMAN	0.671171	5.45085e-06
HV226_HUMAN	ALS_HUMAN	0.602181	8.0411e-05
IBP3_HUMAN	ALS_HUMAN	0.842105	6.47411e-11
ADIPO_HUMAN	ITIH1_HUMAN	0.725462	3.78052e-07
AACT_HUMAN	ITIH1_HUMAN	0.684922	2.92545e-06
A1BG_HUMAN	ITIH1_HUMAN	0.804884	1.91819e-09
A2AP_HUMAN	ITIH1_HUMAN	0.87174	2.18092e-12
ANGT_HUMAN	ITIH1_HUMAN	0.736368	2.04872e-07
ANT3_HUMAN	ITIH1_HUMAN	0.821479	4.66323e-10
APOA1_HUMAN	ITIH1_HUMAN	0.732812	2.50985e-07
APOC1_HUMAN	ITIH1_HUMAN	0.638217	2.14018e-05
APOC4_HUMAN	ITIH1_HUMAN	0.648886	1.39926e-05
APOF_HUMAN	ITIH1_HUMAN	0.608345	6.48537e-05
CNDP1_HUMAN	ITIH1_HUMAN	0.646278	1.55476e-05
CPN2_HUMAN	ITIH1_HUMAN	0.650071	1.33337e-05
CERU_HUMAN	ITIH1_HUMAN	0.670697	5.56588e-06
CHLE_HUMAN	ITIH1_HUMAN	0.656946	1.00386e-05
CLUS_HUMAN	ITIH1_HUMAN	0.814367	8.69681e-10
FA5_HUMAN	ITIH1_HUMAN	0.718587	5.48208e-07
C1RL_HUMAN	ITIH1_HUMAN	0.682077	3.33648e-06
C1S_HUMAN	ITIH1_HUMAN	0.6477	1.4681e-05
CO3_HUMAN	ITIH1_HUMAN	0.600996	8.37632e-05
CO4A_HUMAN	ITIH1_HUMAN	0.669037	5.98617e-06
CO4B_HUMAN	ITIH1_HUMAN	0.659119	9.16351e-06
CO5_HUMAN	ITIH1_HUMAN	0.699147	1.48232e-06
CBG_HUMAN	ITIH1_HUMAN	0.716927	5.98688e-07
FETUB_HUMAN	ITIH1_HUMAN	0.720484	4.9533e-07
GPX3_HUMAN	ITIH1_HUMAN	0.675676	4.46158e-06
HEP2_HUMAN	ITIH1_HUMAN	0.614509	5.20704e-05
HV226_HUMAN	ITIH1_HUMAN	0.646278	1.55476e-05
HV330_HUMAN.HVC05_HUMAN	ITIH1_HUMAN	0.682829	3.22303e-06
KV112_HUMAN.KVD12_HUMAN	ITIH1_HUMAN	0.600996	8.37632e-05
KV108_HUMAN	ITIH1_HUMAN	0.641299	1.89608e-05
ALS_HUMAN	ITIH1_HUMAN	0.745614	1.19007e-07
APOF_HUMAN	ITIH2_HUMAN	0.623281	3.77924e-05
ALS_HUMAN	ITIH2_HUMAN	0.608345	6.48537e-05
ITIH1_HUMAN	ITIH2_HUMAN	0.790896	5.71445e-09
ADIPO_HUMAN	ITIH3_HUMAN	0.608345	6.48537e-05
C1S_HUMAN	ITIH3_HUMAN	0.613561	5.38753e-05
GPX3_HUMAN	ITIH3_HUMAN	0.614983	5.11887e-05
KV228_HUMAN.KVD28_HUMAN	ITIH3_HUMAN	0.602892	7.84584e-05
ACTA_HUMAN.ACTH_HUMAN.ACTC_HUMAN.ACTS_HUMAN	ITIH4_HUMAN	0.698672	1.51724e-06
ADIPO_HUMAN	ITIH4_HUMAN	0.796112	3.84126e-09
A1AG1_HUMAN	ITIH4_HUMAN	0.631816	2.74076e-05
AACT_HUMAN	ITIH4_HUMAN	0.753912	7.16456e-08
A1BG_HUMAN	ITIH4_HUMAN	0.816501	7.23401e-10
A2AP_HUMAN	ITIH4_HUMAN	0.804884	1.91819e-09
ANGT_HUMAN	ITIH4_HUMAN	0.751304	8.42115e-08
ANT3_HUMAN	ITIH4_HUMAN	0.742769	1.40999e-07
APOA1_HUMAN	ITIH4_HUMAN	0.775249	1.76479e-08
APOC1_HUMAN	ITIH4_HUMAN	0.688478	2.477e-06
APOE_HUMAN	ITIH4_HUMAN	0.611901	5.71705e-05
BTD_HUMAN	ITIH4_HUMAN	0.632565	2.66337e-05
CBPN_HUMAN	ITIH4_HUMAN	0.642722	1.7922e-05
CPN2_HUMAN	ITIH4_HUMAN	0.673779	4.85614e-06
CERU_HUMAN	ITIH4_HUMAN	0.777857	1.47167e-08
CLUS_HUMAN	ITIH4_HUMAN	0.841394	6.96216e-11
FA5_HUMAN	ITIH4_HUMAN	0.761735	4.35884e-08
C1QC_HUMAN	ITIH4_HUMAN	0.723329	4.24765e-07
C1RL_HUMAN	ITIH4_HUMAN	0.803936	2.07118e-09
C1S_HUMAN	ITIH4_HUMAN	0.775486	1.73606e-08
CO2_HUMAN	ITIH4_HUMAN	0.673779	4.85614e-06
CO3_HUMAN	ITIH4_HUMAN	0.64201	1.84347e-05
CO4A_HUMAN	ITIH4_HUMAN	0.785206	8.70391e-09
CO4B_HUMAN	ITIH4_HUMAN	0.721119	4.78693e-07
CO5_HUMAN	ITIH4_HUMAN	0.801565	2.50469e-09
CO8B_HUMAN	ITIH4_HUMAN	0.703651	1.18548e-06
CO8G_HUMAN	ITIH4_HUMAN	0.701796	1.30039e-06
CBG_HUMAN	ITIH4_HUMAN	0.718587	5.48208e-07
FETUB_HUMAN	ITIH4_HUMAN	0.720009	5.0809e-07
GPX3_HUMAN	ITIH4_HUMAN	0.814841	8.34978e-10
HRG_HUMAN	ITIH4_HUMAN	0.623518	3.74614e-05
S4R460_HUMAN	ITIH4_HUMAN	0.628023	3.16518e-05
HV124_HUMAN	ITIH4_HUMAN	0.673542	4.90764e-06
HV226_HUMAN	ITIH4_HUMAN	0.705311	1.09066e-06
HV330_HUMAN.HVC05_HUMAN	ITIH4_HUMAN	0.626637	3.33448e-05
IGKC_HUMAN	ITIH4_HUMAN	0.660028	8.81844e-06
KV112_HUMAN.KVD12_HUMAN	ITIH4_HUMAN	0.669512	5.86322e-06
KV116_HUMAN	ITIH4_HUMAN	0.734234	2.31499e-07
KV108_HUMAN	ITIH4_HUMAN	0.719061	5.34522e-07
KVD33_HUMAN.KV133_HUMAN	ITIH4_HUMAN	0.65339	1.16365e-05
KV228_HUMAN.KVD28_HUMAN	ITIH4_HUMAN	0.629919	2.94604e-05
KV320_HUMAN	ITIH4_HUMAN	0.640588	1.95004e-05
KVD11_HUMAN.KV311_HUMAN	ITIH4_HUMAN	0.638611	2.1075e-05
LV140_HUMAN	ITIH4_HUMAN	0.642722	1.7922e-05
LV144_HUMAN	ITIH4_HUMAN	0.616169	4.90431e-05
LV208_HUMAN	ITIH4_HUMAN	0.628734	3.08132e-05
IGLL1_HUMAN	ITIH4_HUMAN	0.665481	6.98613e-06
ALS_HUMAN	ITIH4_HUMAN	0.600284	8.58346e-05
ITIH1_HUMAN	ITIH4_HUMAN	0.839497	8.43654e-11
ITIH3_HUMAN	ITIH4_HUMAN	0.706022	1.0522e-06
AFAM_HUMAN	KAIN_HUMAN	0.71266	7.48779e-07
A1AG2_HUMAN	KAIN_HUMAN	0.614035	5.29659e-05
AACT_HUMAN	KAIN_HUMAN	0.603367	7.71805e-05
A1BG_HUMAN	KAIN_HUMAN	0.662162	8.05477e-06
A2AP_HUMAN	KAIN_HUMAN	0.671882	5.28238e-06
ANGT_HUMAN	KAIN_HUMAN	0.608108	6.53977e-05
ANT3_HUMAN	KAIN_HUMAN	0.792793	4.95236e-09
APOM_HUMAN	KAIN_HUMAN	0.608582	6.43139e-05
CBPB2_HUMAN	KAIN_HUMAN	0.637032	2.24144e-05
CLUS_HUMAN	KAIN_HUMAN	0.63964	2.02417e-05
CO2_HUMAN	KAIN_HUMAN	0.617117	4.73857e-05
CO3_HUMAN	KAIN_HUMAN	0.604315	7.4681e-05
CBG_HUMAN	KAIN_HUMAN	0.635372	2.39052e-05
HEMO_HUMAN	KAIN_HUMAN	0.653864	1.14108e-05
HV226_HUMAN	KAIN_HUMAN	0.606923	6.81799e-05
ITIH1_HUMAN	KAIN_HUMAN	0.693694	1.93238e-06
B2MG_HUMAN	K1C10_HUMAN	0.655287	1.07575e-05
C4BPA_HUMAN	K1C10_HUMAN	0.679469	3.75905e-06
CO1A1_HUMAN	K1C10_HUMAN	0.773115	2.04392e-08
CO1A2_HUMAN	K1C10_HUMAN	0.704836	1.11701e-06
HV364_HUMAN	K1C10_HUMAN	0.611901	5.71705e-05
B2MG_HUMAN	K1C9_HUMAN	0.62257	3.88014e-05
CO1A1_HUMAN	K1C9_HUMAN	0.682077	3.33648e-06
K1C10_HUMAN	K1C9_HUMAN	0.793741	4.60777e-09
K1C10_HUMAN	K2C1_HUMAN	0.780939	1.18363e-08
K1C9_HUMAN	K2C1_HUMAN	0.779991	1.26614e-08
B2MG_HUMAN	K22E_HUMAN	0.63229	2.69151e-05
C4BPA_HUMAN	K22E_HUMAN	0.670223	5.68312e-06
CO1A1_HUMAN	K22E_HUMAN	0.744192	1.29573e-07
CO1A2_HUMAN	K22E_HUMAN	0.628023	3.16518e-05
A0A075B7B8_HUMAN	K22E_HUMAN	0.636795	2.2622e-05
HV364_HUMAN	K22E_HUMAN	0.613324	5.43352e-05
K1C10_HUMAN	K22E_HUMAN	0.954718	0
K1C9_HUMAN	K22E_HUMAN	0.770982	2.36348e-08
K2C1_HUMAN	K22E_HUMAN	0.774064	1.91516e-08
AFAM_HUMAN	KNG1_HUMAN	0.616643	4.8208e-05
ALBU_HUMAN	KNG1_HUMAN	0.746325	1.14028e-07
ANT3_HUMAN	KNG1_HUMAN	0.714794	6.69876e-07
APOL1_HUMAN	KNG1_HUMAN	0.608819	6.37781e-05
ATRN_HUMAN	KNG1_HUMAN	0.671408	5.39416e-06
CBPB2_HUMAN	KNG1_HUMAN	0.672119	5.2273e-06
CERU_HUMAN	KNG1_HUMAN	0.625889	3.42932e-05
CLUS_HUMAN	KNG1_HUMAN	0.64533	1.6151e-05
FA9_HUMAN	KNG1_HUMAN	0.635609	2.36868e-05
FA10_HUMAN	KNG1_HUMAN	0.657421	9.84134e-06
F13B_HUMAN	KNG1_HUMAN	0.685396	2.86164e-06
C1QB_HUMAN	KNG1_HUMAN	0.663585	7.57973e-06
C1QC_HUMAN	KNG1_HUMAN	0.603129	7.78171e-05
C1R_HUMAN	KNG1_HUMAN	0.722854	4.35842e-07
CO3_HUMAN	KNG1_HUMAN	0.733286	2.44328e-07
CO5_HUMAN	KNG1_HUMAN	0.6688	6.04853e-06
CO6_HUMAN	KNG1_HUMAN	0.731626	2.68368e-07
CO8A_HUMAN	KNG1_HUMAN	0.66074	8.55684e-06
CO8B_HUMAN	KNG1_HUMAN	0.658843	9.27072e-06
CO8G_HUMAN	KNG1_HUMAN	0.671922	5.27309e-06
CFAB_HUMAN	KNG1_HUMAN	0.634898	2.43474e-05
CFAH_HUMAN	KNG1_HUMAN	0.724277	4.03384e-07
CFAI_HUMAN	KNG1_HUMAN	0.650347	1.31847e-05
CBG_HUMAN	KNG1_HUMAN	0.677098	4.18515e-06
HPTR_HUMAN	KNG1_HUMAN	0.634898	2.43474e-05
HEMO_HUMAN	KNG1_HUMAN	0.703651	1.18548e-06
A0A0J9YY99_HUMAN	KNG1_HUMAN	0.703414	1.19962e-06
IGHG1_HUMAN	KNG1_HUMAN	0.677335	4.14064e-06
HV118_HUMAN	KNG1_HUMAN	0.715268	6.53415e-07
HV102_HUMAN	KNG1_HUMAN	0.713608	7.12712e-07
HV124_HUMAN	KNG1_HUMAN	0.653864	1.14108e-05
HV226_HUMAN	KNG1_HUMAN	0.626363	3.36895e-05
HV70D_HUMAN	KNG1_HUMAN	0.662162	8.05477e-06
HV372_HUMAN	KNG1_HUMAN	0.634424	2.4797e-05
HV374_HUMAN	KNG1_HUMAN	0.681603	3.40992e-06
HV434_HUMAN	KNG1_HUMAN	0.799668	2.91067e-09
HV551_HUMAN	KNG1_HUMAN	0.757705	5.64358e-08
IGKC_HUMAN	KNG1_HUMAN	0.653864	1.14108e-05
KV117_HUMAN	KNG1_HUMAN	0.633476	2.5719e-05
KV139_HUMAN.KVD39_HUMAN	KNG1_HUMAN	0.738976	1.76172e-07
KV105_HUMAN	KNG1_HUMAN	0.633713	2.54856e-05
KV108_HUMAN	KNG1_HUMAN	0.717639	5.76551e-07
KVD33_HUMAN.KV133_HUMAN	KNG1_HUMAN	0.623044	3.81261e-05
KV320_HUMAN	KNG1_HUMAN	0.763869	3.79395e-08
KVD07_HUMAN.A0A0C4DH90_HUMAN	KNG1_HUMAN	0.622333	3.91431e-05
KV401_HUMAN	KNG1_HUMAN	0.706496	1.02725e-06
IGLC3_HUMAN	KNG1_HUMAN	0.711	8.15963e-07
LV140_HUMAN	KNG1_HUMAN	0.632764	2.64307e-05
LV211_HUMAN	KNG1_HUMAN	0.685396	2.86164e-06
LV545_HUMAN	KNG1_HUMAN	0.631105	2.81616e-05
LV743_HUMAN	KNG1_HUMAN	0.655287	1.07575e-05
APOA4_HUMAN	TRFL_HUMAN	0.602655	7.91044e-05
COR1A_HUMAN	TRFL_HUMAN	0.710136	8.531e-07
ACTA_HUMAN.ACTH_HUMAN.ACTC_HUMAN.ACTS_HUMAN	A2GL_HUMAN	0.642959	1.7754e-05
ADIPO_HUMAN	A2GL_HUMAN	0.656709	1.01385e-05
A1AG1_HUMAN	A2GL_HUMAN	0.61854	4.49946e-05
AACT_HUMAN	A2GL_HUMAN	0.696776	1.66462e-06
APOA4_HUMAN	A2GL_HUMAN	0.690849	2.21404e-06
APOD_HUMAN	A2GL_HUMAN	0.60147	8.24075e-05
CADH5_HUMAN	A2GL_HUMAN	0.660028	8.81844e-06
CPN2_HUMAN	A2GL_HUMAN	0.634424	2.4797e-05
CD44_HUMAN	A2GL_HUMAN	0.607634	6.6498e-05
CLUS_HUMAN	A2GL_HUMAN	0.642959	1.7754e-05
FA5_HUMAN	A2GL_HUMAN	0.653864	1.14108e-05
C1QC_HUMAN	A2GL_HUMAN	0.726174	3.63566e-07
C1S_HUMAN	A2GL_HUMAN	0.736605	2.02095e-07
CO2_HUMAN	A2GL_HUMAN	0.728544	3.18889e-07
CO4A_HUMAN	A2GL_HUMAN	0.646752	1.52537e-05
CO5_HUMAN	A2GL_HUMAN	0.711238	8.06038e-07
CFAD_HUMAN	A2GL_HUMAN	0.613561	5.38753e-05
COR1A_HUMAN	A2GL_HUMAN	0.601778	8.15363e-05
CYTC_HUMAN	A2GL_HUMAN	0.702466	1.25778e-06
SODE_HUMAN	A2GL_HUMAN	0.618065	4.57792e-05
FBLN1_HUMAN	A2GL_HUMAN	0.646752	1.52537e-05
GELS_HUMAN	A2GL_HUMAN	0.630394	2.89345e-05
GPX3_HUMAN	A2GL_HUMAN	0.68753	2.58997e-06
KV228_HUMAN.KVD28_HUMAN	A2GL_HUMAN	0.702703	1.243e-06
LV140_HUMAN	A2GL_HUMAN	0.620436	4.19765e-05
IGLL1_HUMAN	A2GL_HUMAN	0.635609	2.36868e-05
IBP6_HUMAN	A2GL_HUMAN	0.628023	3.16518e-05
ITIH3_HUMAN	A2GL_HUMAN	0.707207	9.90854e-07
ITIH4_HUMAN	A2GL_HUMAN	0.723092	4.30271e-07
AACT_HUMAN	LBP_HUMAN	0.641062	1.91391e-05
FA9_HUMAN	LBP_HUMAN	0.601233	8.30828e-05
CO2_HUMAN	LBP_HUMAN	0.700569	1.38193e-06
CO3_HUMAN	LBP_HUMAN	0.678046	4.00967e-06
CO8B_HUMAN	LBP_HUMAN	0.605974	7.04823e-05
CO8G_HUMAN	LBP_HUMAN	0.671685	5.32863e-06
CO9_HUMAN	LBP_HUMAN	0.690612	2.23913e-06
CFAB_HUMAN	LBP_HUMAN	0.719298	5.27798e-07
CFAD_HUMAN	LBP_HUMAN	0.637032	2.24144e-05
CYTC_HUMAN	LBP_HUMAN	0.619962	4.27133e-05
HEMO_HUMAN	LBP_HUMAN	0.753438	7.37927e-08
HV434_HUMAN	LBP_HUMAN	0.622096	3.94875e-05
HV5X1_HUMAN	LBP_HUMAN	0.600759	8.44486e-05
LV140_HUMAN	LBP_HUMAN	0.641773	1.86086e-05
LV151_HUMAN	LBP_HUMAN	0.608819	6.37781e-05
LV949_HUMAN	LBP_HUMAN	0.680891	3.52285e-06
KNG1_HUMAN	LBP_HUMAN	0.614509	5.20704e-05
ADIPO_HUMAN	LDHB_HUMAN	0.767188	3.04838e-08
[truncated: 1,289 more rows]

## Sheet: Suppl Table S7
Supplementary Table S7. Features selected for each approach (Proteomic-only, clinical-only, clinical&proteomic)
Proteomic-only variables retrained
The following proteomic variables were retained after applying the bootstrap-based consensus feature selection procedure described in the Methods section.
APOB — Apolipoprotein B (lipid transport, atherogenesis)
B2MG — Beta-2 microglobulin (inflammation, renal function)
C4BPA — Complement component 4 binding protein α (complement regulation)
F13A — Coagulation factor XIII A chain (fibrin stabilization)
COR1A — Coronin-1A (actin cytoskeleton organization, immune signaling)
FBLN3 — Fibulin-3 (extracellular matrix, tissue remodeling)
ECM1 — Extracellular matrix protein 1 (cell adhesion, skin integrity)
FIBA — Fibrinogen α chain (coagulation)
FIBB — Fibrinogen β chain (coagulation)
FIBG — Fibrinogen γ chain (coagulation)
MMP9 — Matrix metalloproteinase-9 (matrix degradation, inflammation)
PRDX2 — Peroxiredoxin-2 (oxidative stress protection)
CXCL7 — Platelet basic protein (chemotaxis, angiogenesis)
PLF4 — Platelet factor 4 (inflammation, thrombosis)
GPV — Platelet glycoprotein V (platelet activation)
PCOC1 — Procollagen C-endopeptidase enhancer 1 (collagen maturation)
PROP — Properdin (complement activation)
TSP1 — Thrombospondin-1 (cell adhesion, angiogenesis)
CO1A1 — Collagen type I alpha 1 chain (structural matrix protein)
KV240;KVD40 — Kininogen variants (vasoregulation, inflammation)
LV469 — Immunoglobulin lambda variable region 469 (immune response)
S10A8 — S100A8 (inflammation, neutrophil activation)
ATRN — Attractin (immune cell aggregation, inflammation)
KNG1 — Kininogen-1 (inflammatory cascade, coagulation)
ACTB — Beta-actin (cytoskeletal structure)
APOC1 — Apolipoprotein C-I (lipid metabolism modulation)
SODE — Extracellular superoxide dismutase (antioxidant defense)
ALS — Alpha-2-macroglobulin-like protein (protease inhibition)
TRFL — Lactotransferrin (iron binding, antimicrobial)
GELS — Gelsolin (actin remodeling, apoptosis regulation)
PROF1 — Profilin-1 (actin polymerization)
TYB4 — Thymosin beta-4 (cell migration, tissue repair)
CFAH — Complement factor H (complement inhibition)
LV319 — Immunoglobulin lambda variable region 319 (immune response)
B3AT — Beta-3 globin (hemoglobin component)
S10A9 — S100A9 (inflammation, oxidative stress)
KV137;KVD37 — Kininogen variants (vasoregulation, inflammatory modulation)
GP1BA — Platelet glycoprotein Ib alpha chain (platelet adhesion)
APOA1 — Apolipoprotein A-I (cholesterol efflux, HDL metabolism)
Clinical-only variables retained
Age
Alkaline phosphatase (ALP, U/L) (Liver enzyme)
Glycated hemoglobin (A1c, %) (Long-term glucose)
Fibrinogen (coagulant, mg/dL) (Clotting protein)
Red cell distribution width (RDW, %) (RBC size variability)
Apolipoprotein AI (Apo AI, mg/dL) (HDL marker)
Apolipoprotein B (Apo B, mg/dL) (LDL marker)
Apo B/Apo AI ratio (Atherogenic index)
Apolipoprotein E (Apo E, mg/dL) (Lipid transport)
cLDL/Apo B ratio (LDL particle ratio)
Beta-2 microglobulin (mg/L) (Renal/inflammatory marker)
Cholesterol (Chol, mg/dL) (Total cholesterol)
Total bilirubin (TB, mg/dL) (Liver function)
Features selected for the combined (clinical + proteomic) configuration
clinical and proteomic features were included in the analysis, after applying the bootstrap-based consensus feature selection procedure described in the Methods section.
F13A — Coagulation factor XIII A chain (fibrin stabilization and clot formation)
ACTB — Beta-actin (cytoskeletal organization and structural integrity)
COR1A — Coronin-1A (actin cytoskeleton regulation, immune cell signaling)
FIBA — Fibrinogen α chain (coagulation, fibrin polymerization)
FIBB — Fibrinogen β chain (coagulation, fibrin polymerization)
FIBG — Fibrinogen γ chain (coagulation, fibrin polymerization)
[truncated: 10 more rows]

## Sheet: Table S8
Supplementary Table S8. Model training and evaluation were conducted via 20-repeated stratified 3-fold cross-validation, reporting standard performance metrics
[truncated: 16 more rows]
